# Supplementary material for: Stable nutritional endosymbiosis across cryptic diversity of a leafhopper species complex
Source: BMC Genomics. 2026 May 25;27:624. doi: 10.1186/s12864-026-12986-3 (PMC13383532; doi:10.1186/s12864-026-12986-3)
Supplement: Supplementary file 2 — Supplementary Material 2. [file 12864_2026_12986_MOESM2_ESM.xlsx]

## Sheet: S1_Collection_sites
Table S1. List of Verdanus abdominalis populations used in the study and their collection details
Population	Region	Coordinates
AUS01	Austria	46.781667 N 15.524167 E
POL01	Poland	50.02825 N 19.905389 E
POL02	Poland	50.812 N 19.112917 E
POL03	Poland	54.018389 N 22.0865 E
SEG01	Sweden (Gotland)	57.5389 N 18.1322 E
SEG06	Sweden (Gotland)	57.892329 N 18.716423 E
SEG07	Sweden (Gotland)	57.82869 N 18.799021 E
SEG12	Sweden (Gotland)	57.232242 N 18.679071 E
SEM03	Sweden (mainland)	55.741996 N 14.091458 E
SEM07	Sweden (mainland)	56.855503 N 14.931926 E
SEM08	Sweden (mainland)	56.8926 N 14.9177 E
SEM10	Sweden (mainland)	57.6579 N 15.8446 E
SEM11	Sweden (mainland)	58.2411 N 15.643 E
SEM14	Sweden (mainland)	58.9876 N 17.8391 E
SEO01	Sweden (Öland)	56.619 N 16.498 E
SEO07	Sweden (Öland)	56.343 N 16.491 E
SEO08	Sweden (Öland)	56.7458 N 16.6835 E

## Sheet: S2_Specimens
Table S2. Verdanus abdominalis specimens used in the study, with COI barcode details and read counts per marker region
										Number of reads per marker region
SampleID	Morphology based identification	COI based taxonomy	COI barcode	Barcode zOTU	Clade	Parasitoid detected	Population	Collection date	Sequencing date	COI	16SV4	16SV1V2	ITS2	ITS1	18S
AUC0341	Verdanus abdominalis	Eukaryota(1.00),Arthropoda(1.00),Insecta(1.00),Hemiptera(1.00),Cicadellidae(1.00),Diplocolenus(0.89),Diplocolenus_abdominalis(0.89)	ATTAAATAATATAAGATTTTGATTACTACCACCATCACTTACTCTACTTATAATGAGATCCGTCATTGAAATAGGTGTAGGAACAGGATGAACTGTATACCCCCCTCTATCAAGAAATATTGCACATGCAGGTGTTAGAGTCGATATATCAATTTTCTCCTTACATCTAGCAGGAATTTCCTCAATCCTAGGGGCGGTAAACTTTATTTCAACTGTTATAAATATACGACCTGCAGGAATAACATTGGATCGAACACCACTATTCGTATGGTCTGTTCTTATTACCGCAGTTTTACTTCTTTTATCTCTACCGGTATTAGCAGGGGCTATTACTATACTATTAACTGACCGAAATATTAATACAACATTTTTTGACCCTGCCGGAGGGGGGGACCCAAT…	Zotu6	Clade5	yes	SEM03	2022-06-21	2023-10-01	14833	300882	0	2110	0	662
AUC0342	Verdanus abdominalis	Eukaryota(1.00),Arthropoda(1.00),Insecta(1.00),Hemiptera(1.00),Cicadellidae(1.00),Diplocolenus(0.89),Diplocolenus_abdominalis(0.89)	ATTAAATAATATAAGATTTTGATTACTACCACCATCACTTACTCTACTTATAATGAGATCCGTCATTGAAATAGGTGTAGGAACAGGATGAACTGTATACCCCCCTCTATCAAGAAATATTGCACATGCAGGTGTTAGAGTCGATATATCAATTTTCTCCTTACATCTAGCAGGAATTTCCTCAATCCTAGGGGCGGTAAACTTTATTTCAACTGTTATAAATATACGACCTGCAGGAATAACATTGGATCGAACACCACTATTCGTATGGTCTGTTCTTATTACCGCAGTTTTACTTCTTTTATCTCTACCGGTATTAGCAGGGGCTATTACTATACTATTAACTGACCGAAATATTAATACAACATTTTTTGACCCTGCCGGAGGGGGGGACCCAAT…	Zotu6	Clade5	no	SEM03	2022-06-21	2023-10-01	1782	36731	0	72	0	37
AUC0344	Verdanus abdominalis	Eukaryota(1.00),Arthropoda(1.00),Insecta(1.00),Hemiptera(1.00),Cicadellidae(1.00),Verdanus(0.37),Verdanus_evansi(0.37)	ATTAAATAATATAAGATTTTGATTACTACCGCCATCACTTACCCTACTTATAATGAGATCCGTCATTGAAATAGGTGTAGGAACAGGGTGAACTGTATACCCCCCTCTATCAAGAAATATTGCACATGCAGGTGTTAGAGTCGATATATCAATTTTCTCCTTACATCTAGCAGGAATTTCCTCAATCCTAGGGGCGGTAAACTTTATTTCAACTGTTATAAATATACGACCTGCAGGAATAACATTGGATCGAACACCACTATTCGTGTGGTCTGTTCTTATTACCGCAGTTTTACTTCTTTTATCTCTACCGGTATTAGCAGGGGCTATTACTATACTATTAACTGATCGAAATATTAATACAACATTTTTTGACCCTGCCGGAGGAGGGGACCCAAT…	Zotu20	Clade2	no	SEM03	2022-06-21	2023-10-01	1331	38110	0	63	0	36
AUC0345	Verdanus abdominalis	Eukaryota(1.00),Arthropoda(1.00),Insecta(1.00),Hemiptera(1.00),Cicadellidae(1.00),Diplocolenus(1.00),Diplocolenus_abdominalis(1.00)	ATTAAATAATATAAGATTTTGATTACTACCGCCATCACTTACCCTTCTTATAATGAGATCCGTCATTGAAATAGGTGTAGGAACAGGGTGAACTGTATACCCCCCTCTATCAAGAAATATCGCACATGCAGGTGTTAGAGTCGATATATCAATTTTCTCCTTACATCTAGCAGGAATTTCCTCAATCCTAGGGGCGGTAAACTTTATTTCAACTGTTATAAATATACGACCTGCAGGAATAACATTGGATCGAACACCACTATTCGTATGATCTGTTCTTATTACTGCAGTTTTACTTCTTTTATCTCTACCGGTATTAGCAGGGGCTATTACTATACTATTAACTGACCGAAATATTAATACAACATTTTTTGACCCTGCCGGAGGGGGGGACCCAAT…	Zotu3	Clade1	no	SEM03	2022-06-21	2023-10-01	1503	43230	0	222	0	89
AUC0346	Verdanus abdominalis	Eukaryota(1.00),Arthropoda(1.00),Insecta(1.00),Hemiptera(1.00),Cicadellidae(1.00),Diplocolenus(1.00),Diplocolenus_abdominalis(1.00)	ATTAAATAATATAAGATTTTGATTACTACCGCCATCACTTACCCTTCTTATAATGAGATCCGTCATTGAAATAGGTGTAGGAACAGGGTGAACTGTATACCCCCCTCTATCAAGAAATATCGCACATGCAGGTGTTAGAGTCGATATATCAATTTTCTCCTTACATCTAGCAGGAATTTCCTCAATCCTAGGGGCGGTAAACTTTATTTCAACTGTTATAAATATACGACCTGCAGGAATAACATTGGATCGAACACCACTATTCGTATGATCTGTTCTTATTACTGCAGTTTTACTTCTTTTATCTCTACCGGTATTAGCAGGGGCTATTACTATACTATTAACTGACCGAAATATTAATACAACATTTTTTGACCCTGCCGGAGGGGGGGACCCAAT…	Zotu3	Clade1	yes	SEM03	2022-06-21	2023-10-01	20534	130152	0	1919	0	790
AUC0347	Verdanus abdominalis	Eukaryota(1.00),Arthropoda(1.00),Insecta(1.00),Hemiptera(1.00),Cicadellidae(1.00),Diplocolenus(1.00),Diplocolenus_abdominalis(1.00)	ATTAAATAATATAAGATTTTGATTACTACCACCATCACTTACCCTTCTTATAATGAGATCCGTCATTGAAATAGGTGTAGGAACAGGGTGAACTGTATACCCCCCTCTATCAAGAAATATCGCACATGCAGGTGTTAGAGTCGATATATCAATTTTCTCCTTACATCTAGCAGGAATTTCCTCAATCCTAGGGGCGGTAAACTTTATTTCAACTGTTATAAATATACGACCTGCAGGAATAACATTGGATCGAACACCACTATTCGTATGATCTGTTCTTATTACTGCAGTTTTACTTCTTTTATCTCTACCGGTATTAGCAGGGGCTATTACTATACTATTAACTGACCGAAATATTAATACAACATTTTTTGACCCTGCCGGAGGGGGGGACCCAAT…	Zotu1	Clade1	no	SEM03	2022-06-21	2023-10-01	3298	47892	0	172	0	94
AUC0348	Verdanus abdominalis	Eukaryota(1.00),Arthropoda(1.00),Insecta(1.00),Hemiptera(1.00),Cicadellidae(1.00),Verdanus(0.94),Verdanus_evansi(0.94)	ATTAAATAATATAAGATTTTGATTACTACCGCCATCACTTACCCTACTTATAATGAGATCCGTCATTGAAATAGGTGTAGGAACAGGGTGAACTGTATACCCCCCTCTATCAAGAAATATTGCACATGCAGGCGTTAGAGTCGATATGTCAATTTTCTCCTTACATCTAGCAGGAATTTCCTCAATCCTAGGGGCGGTAAACTTTATTTCAACCGTTATAAATATACGACCTGCAGGAATAACATTGGATCGAACACCACTATTCGTATGGTCTGTTCTTATTACCGCAGTTTTACTTCTTTTATCTCTACCGGTATTAGCAGGAGCTATTACTATACTATTAACTGACCGAAATATTAATACAACATTTTTTGACCCGGCCGGAGGAGGGGACCCAAT…	Zotu2	Clade3	no	SEM03	2022-06-21	2023-10-01	6996	97573	0	774	0	298
AUC0349	Verdanus abdominalis	Eukaryota(1.00),Arthropoda(1.00),Insecta(1.00),Hemiptera(1.00),Cicadellidae(1.00),Diplocolenus(1.00),Diplocolenus_abdominalis(1.00)	ATTAAATAATATAAGATTTTGATTACTACCACCATCACTTACCCTTCTTATAATGAGATCCGTCATTGAAATAGGTGTAGGAACAGGGTGAACTGTATACCCCCCTCTATCAAGAAATATCGCACATGCAGGTGTTAGAGTCGATATATCAATTTTCTCCTTACATCTAGCAGGAATTTCCTCAATCCTAGGGGCGGTAAACTTTATTTCAACTGTTATAAATATACGACCTGCAGGAATAACATTGGATCGAACACCACTATTCGTATGATCTGTTCTTATTACTGCAGTTTTACTTCTTTTATCTCTACCGGTATTAGCAGGGGCTATTACTATACTATTAACTGACCGAAATATTAATACAACATTTTTTGACCCTGCCGGAGGGGGGGACCCAAT…	Zotu1	Clade1	yes	SEM03	2022-06-21	2023-10-01	5679	55923	0	197	0	89
AUC0350	Verdanus abdominalis	Eukaryota(1.00),Arthropoda(1.00),Insecta(1.00),Hemiptera(1.00),Cicadellidae(1.00),Diplocolenus(1.00),Diplocolenus_abdominalis(1.00)	ATTAAATAATATAAGATTTTGATTACTACCGCCATCACTTACCCTTCTTATAATGAGATCCGTCATTGAAATAGGTGTAGGAACAGGGTGAACTGTATACCCCCCTCTATCAAGAAATATCGCACATGCAGGTGTTAGAGTCGATATATCAATTTTCTCCTTACATCTAGCAGGAATTTCCTCAATCCTAGGGGCGGTAAACTTTATTTCAACTGTTATAAATATACGACCTGCAGGAATAACATTGGATCGAACACCACTATTCGTATGATCTGTTCTTATTACTGCAGTTTTACTTCTTTTATCTCTACCGGTATTAGCAGGGGCTATTACTATACTATTAACTGACCGAAATATTAATACAACATTTTTTGACCCTGCCGGAGGGGGGGACCCAAT…	Zotu3	Clade1	no	SEM03	2022-06-21	2023-10-01	1057	27063	0	158	0	59
AUC0351	Verdanus abdominalis	Eukaryota(1.00),Arthropoda(1.00),Insecta(1.00),Hemiptera(1.00),Cicadellidae(1.00),Diplocolenus(1.00),Diplocolenus_abdominalis(1.00)	ATTAAATAATATAAGATTTTGATTACTACCACCATCACTTACCCTTCTTATAATGAGATCCGTCATTGAAATAGGTGTAGGAACAGGGTGAACTGTATACCCCCCTCTATCAAGAAATATCGCACATGCAGGTGTTAGAGTCGATATATCAATTTTCTCCTTACATCTAGCAGGAATTTCCTCAATCCTAGGGGCGGTAAACTTTATTTCAACTGTTATAAATATACGACCTGCAGGAATAACATTGGATCGAACACCACTATTCGTATGATCTGTTCTTATTACTGCAGTTTTACTTCTTTTATCTCTACCGGTATTAGCAGGGGCTATTACTATACTATTAACTGACCGAAATATTAATACAACATTTTTTGACCCTGCCGGAGGGGGGGACCCAAT…	Zotu1	Clade1	no	SEM03	2022-06-21	2023-10-01	1820	39152	0	100	0	29
AUC0352	Verdanus abdominalis	Eukaryota(1.00),Arthropoda(1.00),Insecta(1.00),Hemiptera(1.00),Cicadellidae(1.00),Verdanus(0.37),Verdanus_evansi(0.37)	ATTAAATAATATAAGATTTTGATTACTACCGCCATCACTTACCCTACTTATAATGAGATCCGTCATTGAAATAGGTGTAGGAACAGGGTGAACTGTATACCCCCCTCTATCAAGAAATATTGCACATGCAGGTGTTAGAGTCGATATATCAATTTTCTCCTTACATCTAGCAGGAATTTCCTCAATCCTAGGGGCGGTAAACTTTATTTCAACTGTTATAAATATACGACCTGCAGGAATAACATTGGATCGAACACCACTATTCGTGTGGTCTGTTCTTATTACCGCAGTTTTACTTCTTTTATCTCTACCGGTATTAGCAGGGGCTATTACTATACTATTAACTGATCGAAATATTAATACAACATTTTTTGACCCTGCCGGAGGAGGGGACCCAAT…	Zotu20	Clade2	no	SEM03	2022-06-21	2023-10-01	3193	104671	0	567	0	148
AUC0353	Verdanus abdominalis	Eukaryota(1.00),Arthropoda(1.00),Insecta(1.00),Hemiptera(1.00),Cicadellidae(1.00),Diplocolenus(1.00),Diplocolenus_abdominalis(1.00)	ATTAAATAATATAAGATTTTGATTACTACCACCATCACTTACCCTTCTTATAATGAGATCCGTCATTGAAATAGGTGTAGGAACAGGGTGAACTGTATACCCCCCTCTATCAAGAAATATCGCACATGCAGGTGTTAGAGTCGATATATCAATTTTCTCCTTACATCTAGCAGGAATTTCCTCAATCCTAGGGGCGGTAAACTTTATTTCAACTGTTATAAATATACGACCTGCAGGAATAACATTGGATCGAACACCACTATTCGTATGATCTGTTCTTATTACTGCAGTTTTACTTCTTTTATCTCTACCGGTATTAGCAGGGGCTATTACTATACTATTAACTGACCGAAATATTAATACAACATTTTTTGACCCTGCCGGAGGGGGGGACCCAAT…	Zotu1	Clade1	no	SEM03	2022-06-21	2023-10-01	1783	38036	0	49	0	17
AUC0354	Verdanus abdominalis	Eukaryota(1.00),Arthropoda(1.00),Insecta(1.00),Hemiptera(1.00),Cicadellidae(1.00),Diplocolenus(1.00),Diplocolenus_abdominalis(1.00)	ATTAAATAATATAAGATTTTGATTACTACCACCATCACTTACCCTTCTTATAATGAGATCCGTCATTGAAATAGGTGTAGGAACAGGGTGAACTGTATACCCCCCTCTATCAAGAAATATCGCACATGCAGGTGTTAGAGTCGATATATCAATTTTCTCCTTACATCTAGCAGGAATTTCCTCAATCCTAGGGGCGGTAAACTTTATTTCAACTGTTATAAATATACGACCTGCAGGAATAACATTGGATCGAACACCACTATTCGTATGATCTGTTCTTATTACTGCAGTTTTACTTCTTTTATCTCTACCGGTATTAGCAGGGGCTATTACTATACTATTAACTGACCGAAATATTAATACAACATTTTTTGACCCTGCCGGAGGGGGGGACCCAAT…	Zotu1	Clade1	no	SEM03	2022-06-21	2023-10-01	960	33893	0	107	0	26
AUC0355	Verdanus abdominalis	Eukaryota(1.00),Arthropoda(1.00),Insecta(1.00),Hemiptera(1.00),Cicadellidae(1.00),Diplocolenus(1.00),Diplocolenus_abdominalis(1.00)	ATTAAATAATATAAGATTTTGATTACTACCGCCATCACTTACCCTTCTTATAATGAGATCCGTCATTGAAATAGGTGTAGGAACAGGGTGAACTGTATACCCCCCTCTATCAAGAAATATCGCACATGCAGGTGTTAGAGTCGATATATCAATTTTCTCCTTACATCTAGCAGGAATTTCCTCAATCCTAGGGGCGGTAAACTTTATTTCAACTGTTATAAATATACGACCTGCAGGAATAACATTGGATCGAACACCACTATTCGTATGATCTGTTCTTATTACTGCAGTTTTACTTCTTTTATCTCTACCGGTATTAGCAGGGGCTATTACTATACTATTAACTGACCGAAATATTAATACAACATTTTTTGACCCTGCCGGAGGGGGGGACCCAAT…	Zotu3	Clade1	no	SEM03	2022-06-21	2023-10-01	1989	41752	0	211	0	86
AUC0356	Verdanus abdominalis	Eukaryota(1.00),Arthropoda(1.00),Insecta(1.00),Hemiptera(1.00),Cicadellidae(1.00),Diplocolenus(1.00),Diplocolenus_abdominalis(1.00)	ATTAAATAATATAAGATTTTGATTACTACCACCATCACTTACCCTTCTTATAATGAGATCCGTCATTGAAATAGGTGTAGGAACAGGGTGAACTGTATACCCCCCTCTATCAAGAAATATCGCACATGCAGGTGTTAGAGTCGATATATCAATTTTCTCCTTACATCTAGCAGGAATTTCCTCAATCCTAGGGGCGGTAAACTTTATTTCAACTGTTATAAATATACGACCTGCAGGAATAACATTGGATCGAACACCACTATTCGTATGATCTGTTCTTATTACTGCAGTTTTACTTCTTTTATCTCTACCGGTATTAGCAGGGGCTATTACTATACTATTAACTGACCGAAATATTAATACAACATTTTTTGACCCTGCCGGAGGGGGGGACCCAAT…	Zotu1	Clade1	no	SEM03	2022-06-21	2023-10-01	291	117993	0	760	0	423
AUC0357	Verdanus abdominalis	Eukaryota(1.00),Arthropoda(1.00),Insecta(1.00),Hemiptera(1.00),Cicadellidae(1.00),Diplocolenus(1.00),Diplocolenus_abdominalis(1.00)	ATTAAATAATATAAGATTTTGATTACTACCACCATCACTTACCCTTCTTATAATGAGATCCGTCATTGAAATAGGTGTAGGAACAGGGTGAACTGTATACCCCCCTCTATCAAGAAATATCGCACATGCAGGTGTTAGAGTCGATATATCAATTTTCTCCTTACATCTAGCAGGAATTTCCTCAATCCTAGGGGCGGTAAACTTTATTTCAACTGTTATAAATATACGACCTGCAGGAATAACATTGGATCGAACACCACTATTCGTATGATCTGTTCTTATTACTGCAGTTTTACTTCTTTTATCTCTACCGGTATTAGCAGGGGCTATTACTATACTATTAACTGACCGAAATATTAATACAACATTTTTTGACCCTGCCGGAGGGGGGGACCCAAT…	Zotu1	Clade1	no	SEM03	2022-06-21	2023-10-01	1152	32693	0	146	0	44
AUC0358	Verdanus abdominalis	Eukaryota(1.00),Arthropoda(1.00),Insecta(1.00),Hemiptera(1.00),Cicadellidae(1.00),Diplocolenus(1.00),Diplocolenus_abdominalis(1.00)	ATTAAATAATATAAGATTTTGATTACTACCACCATCACTTACCCTTCTTATAATGAGATCCGTCATTGAAATAGGTGTAGGAACAGGGTGAACTGTATACCCCCCTCTATCAAGAAATATCGCACATGCAGGTGTTAGAGTCGATATATCAATTTTCTCCTTACATCTAGCAGGAATTTCCTCAATCCTAGGGGCGGTAAACTTTATTTCAACTGTTATAAATATACGACCTGCAGGAATAACATTGGATCGAACACCACTATTCGTATGATCTGTTCTTATTACTGCAGTTTTACTTCTTTTATCTCTACCGGTATTAGCAGGGGCTATTACTATACTATTAACTGACCGAAATATTAATACAACATTTTTTGACCCTGCCGGAGGGGGGGACCCAAT…	Zotu1	Clade1	no	SEM03	2022-06-21	2023-10-01	703	32180	0	71	0	20
AUC0359	Verdanus abdominalis	Eukaryota(1.00),Arthropoda(1.00),Insecta(1.00),Hemiptera(1.00),Cicadellidae(1.00),Diplocolenus(1.00),Diplocolenus_abdominalis(1.00)	ATTAAATAATATAAGATTTTGATTACTACCACCATCACTTACCCTTCTTATAATGAGATCCGTCATTGAAATAGGTGTAGGAACAGGGTGAACTGTATACCCCCCTCTATCAAGAAATATCGCACATGCAGGTGTTAGAGTCGATATATCAATTTTCTCCTTACATCTAGCAGGAATTTCCTCAATCCTAGGGGCGGTAAACTTTATTTCAACTGTTATAAATATACGACCTGCAGGAATAACATTGGATCGAACACCACTATTCGTATGATCTGTTCTTATTACTGCAGTTTTACTTCTTTTATCTCTACCGGTATTAGCAGGGGCTATTACTATACTATTAACTGACCGAAATATTAATACAACATTTTTTGACCCTGCCGGAGGGGGGGACCCAAT…	Zotu1	Clade1	no	SEM03	2022-06-21	2023-10-01	513	35268	0	85	0	0
AUC0360	Verdanus abdominalis	Eukaryota(1.00),Arthropoda(1.00),Insecta(1.00),Hemiptera(1.00),Cicadellidae(1.00),Diplocolenus(1.00),Diplocolenus_abdominalis(1.00)	ATTAAATAATATAAGATTTTGATTACTACCACCATCACTTACCCTTCTTATAATGAGATCCGTCATTGAAATAGGTGTAGGAACAGGGTGAACTGTATACCCCCCTCTATCAAGAAATATCGCACATGCAGGTGTTAGAGTCGATATATCAATTTTCTCCTTACATCTAGCAGGAATTTCCTCAATCCTAGGGGCGGTAAACTTTATTTCAACTGTTATAAATATACGACCTGCAGGAATAACATTGGATCGAACACCACTATTCGTATGATCTGTTCTTATTACTGCAGTTTTACTTCTTTTATCTCTACCGGTATTAGCAGGGGCTATTACTATACTATTAACTGACCGAAATATTAATACAACATTTTTTGACCCTGCCGGAGGGGGGGACCCAAT…	Zotu1	Clade1	no	SEM03	2022-06-21	2023-10-01	970	38782	0	126	0	30
AUC0382	Verdanus abdominalis	Eukaryota(1.00),Arthropoda(1.00),Insecta(1.00),Hemiptera(1.00),Cicadellidae(1.00),Diplocolenus(0.89),Diplocolenus_abdominalis(0.89)	ATTAAATAATATAAGATTTTGATTACTACCACCATCACTTACTCTACTTATAATGAGATCCGTCATTGAAATAGGTGTAGGAACAGGATGAACTGTATACCCCCCTCTATCAAGAAATATTGCACATGCAGGTGTTAGAGTCGATATATCAATTTTCTCCTTACATCTAGCAGGAATTTCCTCAATCCTAGGGGCGGTAAACTTTATTTCAACTGTTATAAATATACGACCTGCAGGAATAACATTGGATCGAACACCACTATTCGTATGGTCTGTTCTTATTACCGCAGTTTTACTTCTTTTATCTCTACCGGTATTAGCAGGGGCTATTACTATACTATTAACTGACCGAAATATTAATACAACATTTTTTGACCCTGCCGGAGGGGGGGACCCAAT…	Zotu6	Clade5	no	SEM03	2022-06-21	2023-10-01	2732	49790	0	411	0	187
AUC0403	Verdanus abdominalis	Eukaryota(1.00),Arthropoda(1.00),Insecta(1.00),Hemiptera(1.00),Cicadellidae(1.00),Diplocolenus(1.00),Diplocolenus_abdominalis(1.00)	ATTAAATAATATAAGATTTTGATTACTACCACCATCACTTACCCTTCTTATAATGAGATCCGTCATTGAAATAGGTGTAGGAACAGGGTGAACTGTATACCCCCCTCTATCAAGAAATATCGCACATGCAGGTGTTAGAGTCGATATATCAATTTTCTCCTTACATCTAGCAGGAATTTCCTCAATCCTAGGGGCGGTAAACTTTATTTCAACTGTTATAAATATACGACCTGCAGGAATAACATTGGATCGAACACCACTATTCGTATGATCTGTTCTTATTACTGCAGTTTTACTTCTTTTATCTCTACCGGTATTAGCAGGGGCTATTACTATACTATTAACTGACCGAAATATTAATACAACATTTTTTGACCCTGCCGGAGGGGGGGACCCAAT…	Zotu1	Clade1	no	SEG12	2022-06-26	2023-10-01	1800	40692	0	1956	0	149
AUC0404	Verdanus abdominalis	Eukaryota(1.00),Arthropoda(1.00),Insecta(1.00),Hemiptera(1.00),Cicadellidae(1.00),Diplocolenus(1.00),Diplocolenus_abdominalis(1.00)	ATTAAATAATATAAGATTTTGATTACTACCACCATCACTTACCCTTCTTATAATGAGATCCGTCATTGAAATAGGTGTAGGAACAGGGTGAACTGTATACCCCCCTCTATCAAGAAATATCGCACATGCAGGTGTTAGAGTCGATATATCAATTTTCTCCTTACATCTAGCAGGAATTTCCTCAATCCTAGGGGCGGTAAACTTTATTTCAACTGTTATAAATATACGACCTGCAGGAATAACATTGGATCGAACACCACTATTCGTATGATCTGTTCTTATTACTGCAGTTTTACTTCTTTTATCTCTACCGGTATTAGCAGGGGCTATTACTATACTATTAACTGACCGAAATATTAATACAACATTTTTTGACCCTGCCGGAGGGGGGGACCCAAT…	Zotu1	Clade1	no	SEG12	2022-06-26	2023-10-01	1009	33212	0	969	0	222
AUC0405	Verdanus abdominalis	Eukaryota(1.00),Arthropoda(1.00),Insecta(1.00),Hemiptera(1.00),Cicadellidae(1.00),Diplocolenus(0.65),Diplocolenus_abdominalis(0.65)	ATTGAATAATATAAGATTTTGATTACTACCGCCATCACTTACCCTACTTATAATGAGATCCGTCATTGAAATAGGTGTAGGAACAGGGTGAACTGTATACCCCCCTCTATCAAGAAATATTGCACATGCAGGTGTTAGAGTCGATATATCAATTTTCTCCTTACATCTAGCAGGAATTTCCTCAATCCTAGGGGCGGTAAACTTTATTTCAACTGTTATAAATATACGACCTGCAGGAATAACATTGGATCGAACACCACTATTCGTGTGGTCTGTTCTTATTACCGCAGTTTTACTTCTTTTATCTCTACCGGTATTAGCAGGGGCTATTACTATACTATTAACTGATCGAAATATTAATACAACATTTTTTGACCCTGCTGGAGGAGGGGACCCAAT…	Zotu34	Clade2	no	SEG12	2022-06-26	2023-10-01	1213	34621	0	1416	0	234
AUC0406	Verdanus abdominalis	Eukaryota(1.00),Arthropoda(1.00),Insecta(1.00),Hemiptera(1.00),Cicadellidae(1.00),Verdanus(0.33),Verdanus_evansi(0.33)	ATTAAATAATATAAGATTTTGATTACTACCGCCATCACTTACCCTACTTATAATGAGATCCGTCATTGAAATAGGTGTAGGAACAGGGTGAACTGTATACCCCCCTCTATCAAGAAATATTGCACATGCAGGTGTTAGAGTCGATATATCAATTTTCTCCTTACATCTAGCAGGAATTTCCTCAATCCTAGGGGCGGTAAACTTTATTTCAACTGTTATAAATATACGACCTGCAGGAATAACATTGGATCGAACACCACTATTCGTGTGGTCTGTTCTTATTACCGCAGTTTTACTTCTTTTATCTCTACCGGTATTAGCAGGGGCTATTACTATACTATTAACTGATCGAAATATTAATACAACATTTTTTGACCCTGCTGGAGGAGGGGACCCAAT…	Zotu12	Clade2	no	SEG01	2022-06-24	2023-10-01	648	44885	0	2529	0	256
AUC0407	Verdanus abdominalis	Eukaryota(1.00),Arthropoda(1.00),Insecta(1.00),Hemiptera(1.00),Cicadellidae(1.00),Verdanus(0.33),Verdanus_evansi(0.33)	ATTAAATAATATAAGATTTTGATTACTACCGCCATCACTTACCCTACTTATAATGAGATCCGTCATTGAAATAGGTGTAGGAACAGGGTGAACTGTATACCCCCCTCTATCAAGAAATATTGCACATGCAGGTGTTAGAGTCGATATATCAATTTTCTCCTTACATCTAGCAGGAATTTCCTCAATCCTAGGGGCGGTAAACTTTATTTCAACTGTTATAAATATACGACCTGCAGGAATAACATTGGATCGAACACCACTATTCGTGTGGTCTGTTCTTATTACCGCAGTTTTACTTCTTTTATCTCTACCGGTATTAGCAGGGGCTATTACTATACTATTAACTGATCGAAATATTAATACAACATTTTTTGACCCTGCTGGAGGAGGGGACCCAAT…	Zotu12	Clade2	no	SEG01	2022-06-24	2023-10-01	831	42424	0	1090	0	58
AUC0408	Verdanus abdominalis	Eukaryota(1.00),Arthropoda(1.00),Insecta(1.00),Hemiptera(1.00),Cicadellidae(1.00),Verdanus(0.33),Verdanus_evansi(0.33)	ATTAAATAATATAAGATTTTGATTACTACCGCCATCACTTACCCTACTTATAATGAGATCCGTCATTGAAATAGGTGTAGGAACAGGGTGAACTGTATACCCCCCTCTATCAAGAAATATTGCACATGCAGGTGTTAGAGTCGATATATCAATTTTCTCCTTACATCTAGCAGGAATTTCCTCAATCCTAGGGGCGGTAAACTTTATTTCAACTGTTATAAATATACGACCTGCAGGAATAACATTGGATCGAACACCACTATTCGTGTGGTCTGTTCTTATTACCGCAGTTTTACTTCTTTTATCTCTACCGGTATTAGCAGGGGCTATTACTATACTATTAACTGATCGAAATATTAATACAACATTTTTTGACCCTGCTGGAGGAGGGGACCCAAT…	Zotu12	Clade2	no	SEG01	2022-06-24	2023-10-01	5751	79011	0	5614	0	1101
AUC0409	Verdanus abdominalis	Eukaryota(1.00),Arthropoda(1.00),Insecta(1.00),Hemiptera(1.00),Cicadellidae(1.00),Verdanus(0.94),Verdanus_evansi(0.94)	ATTGAATAATATAAGATTTTGATTACTACCGCCATCACTTACCCTACTTATAATGAGATCCGTCATTGAAATAGGTGTAGGAACAGGGTGAACTGTATACCCCCCTCTATCAAGAAATATTGCACATGCAGGCGTTAGAGTCGATATGTCAATTTTCTCCTTACATCTAGCAGGAATTTCCTCAATCCTAGGGGCGGTAAACTTTATTTCAACCGTTATAAATATACGACCTGCAGGAATAACATTGGATCGAACACCACTATTCGTATGGTCTGTTCTTATTACCGCAGTTTTACTTCTTTTATCTCTACCGGTGCTAGCAGGAGCTATTACTATACTATTAACTGACCGAAATATTAATACAACATTTTTTGACCCGGCCGGAGGAGGGGACCCAAT…	Zotu5	Clade3	no	SEG01	2022-06-24	2023-10-01	4597	118056	0	4865	0	1238
AUC0410	Verdanus abdominalis	Eukaryota(1.00),Arthropoda(1.00),Insecta(1.00),Hemiptera(1.00),Cicadellidae(1.00),Verdanus(0.33),Verdanus_evansi(0.33)	ATTAAATAATATAAGATTTTGATTACTACCGCCATCACTTACCCTACTTATAATGAGATCCGTCATTGAAATAGGTGTAGGAACAGGGTGAACTGTATACCCCCCTCTATCAAGAAATATTGCACATGCAGGTGTTAGAGTCGATATATCAATTTTCTCCTTACATCTAGCAGGAATTTCCTCAATCCTAGGGGCGGTAAACTTTATTTCAACTGTTATAAATATACGACCTGCAGGAATAACATTGGATCGAACACCACTATTCGTGTGGTCTGTTCTTATTACCGCAGTTTTACTTCTTTTATCTCTACCGGTATTAGCAGGGGCTATTACTATACTATTAACTGATCGAAATATTAATACAACATTTTTTGACCCTGCTGGAGGAGGGGACCCAAT…	Zotu12	Clade2	no	SEG01	2022-06-24	2023-10-01	823	92847	0	2466	0	259
AUC0411	Verdanus abdominalis	Eukaryota(1.00),Arthropoda(1.00),Insecta(1.00),Hemiptera(1.00),Cicadellidae(1.00),Diplocolenus(1.00),Diplocolenus_abdominalis(1.00)	ATTAAATAATATAAGATTTTGATTACTACCACCATCACTTACCCTTCTTATAATGAGATCCGTCATTGAAATAGGTGTAGGAACAGGGTGAACTGTATACCCCCCTCTATCAAGAAATATCGCACATGCAGGTGTTAGAGTCGATATATCAATTTTCTCCTTACATCTAGCAGGAATTTCCTCAATCCTAGGGGCGGTAAACTTTATTTCAACTGTTATAAATATACGACCTGCAGGAATAACATTGGATCGAACACCACTATTCGTATGATCTGTTCTTATTACTGCAGTTTTACTTCTTTTATCTCTACCGGTATTAGCAGGGGCTATTACTATACTATTAACTGACCGAAATATTAATACAACATTTTTTGACCCTGCCGGAGGGGGGGACCCAAT…	Zotu1	Clade1	no	SEG06	2022-06-25	2023-10-01	1822	78838	0	1642	0	278
AUC0412	Verdanus abdominalis	Eukaryota(1.00),Arthropoda(1.00),Insecta(1.00),Hemiptera(1.00),Cicadellidae(1.00),Diplocolenus(1.00),Diplocolenus_abdominalis(1.00)	ATTAAATAATATAAGATTTTGATTACTACCACCATCACTTACCCTTCTTATAATGAGATCCGTCATTGAAATAGGTGTAGGAACAGGGTGAACTGTATACCCCCCTCTATCAAGAAATATCGCACATGCAGGTGTTAGAGTCGATATATCAATTTTCTCCTTACATCTAGCAGGAATTTCCTCAATCCTAGGGGCGGTAAACTTTATTTCAACTGTTATAAATATACGACCTGCAGGAATAACATTGGATCGAACACCACTATTCGTATGATCTGTTCTTATTACTGCAGTTTTACTTCTTTTATCTCTACCGGTATTAGCAGGGGCTATTACTATACTATTAACTGACCGAAATATTAATACAACATTTTTTGACCCTGCCGGAGGGGGGGACCCAAT…	Zotu1	Clade1	no	SEG06	2022-06-25	2023-10-01	2462	123129	0	3012	0	388
AUC0413	Verdanus abdominalis	Eukaryota(1.00),Arthropoda(1.00),Insecta(1.00),Hemiptera(1.00),Cicadellidae(1.00),Diplocolenus(1.00),Diplocolenus_abdominalis(1.00)	ATTAAATAATATAAGATTTTGATTACTACCACCATCACTTACCCTTCTTATAATGAGATCCGTCATTGAAATAGGTGTAGGAACAGGGTGAACTGTATACCCCCCTCTATCAAGAAATATCGCACATGCAGGTGTTAGAGTCGATATATCAATTTTCTCCTTACATCTAGCAGGAATTTCCTCAATCCTAGGGGCGGTAAACTTTATTTCAACTGTTATAAATATACGACCTGCAGGAATAACATTGGATCGAACACCACTATTCGTATGATCTGTTCTTATTACTGCAGTTTTACTTCTTTTATCTCTACCGGTATTAGCAGGGGCTATTACTATACTATTAACTGACCGAAATATTAATACAACATTTTTTGACCCTGCCGGAGGGGGGGACCCAAT…	Zotu1	Clade1	no	SEG06	2022-06-25	2023-10-01	1986	133232	0	2817	0	354
AUC0414	Verdanus abdominalis	Eukaryota(1.00),Arthropoda(1.00),Insecta(1.00),Hemiptera(1.00),Cicadellidae(1.00),Diplocolenus(1.00),Diplocolenus_abdominalis(1.00)	ATTAAATAATATAAGATTTTGATTACTACCACCATCACTTACCCTTCTTATAATGAGATCCGTCATTGAAATAGGTGTAGGAACAGGGTGAACTGTATACCCCCCTCTATCAAGAAATATCGCACATGCAGGTGTTAGAGTCGATATATCAATTTTCTCCTTACATCTAGCAGGAATTTCCTCAATCCTAGGGGCGGTAAACTTTATTTCAACTGTTATAAATATACGACCTGCAGGAATAACATTGGATCGAACACCACTATTCGTATGATCTGTTCTTATTACTGCAGTTTTACTTCTTTTATCTCTACCGGTATTAGCAGGGGCTATTACTATACTATTAACTGACCGAAATATTAATACAACATTTTTTGACCCTGCCGGAGGGGGGGACCCAAT…	Zotu1	Clade1	no	SEG06	2022-06-25	2023-10-01	5855	123407	0	4619	0	1340
AUC0415	Verdanus abdominalis	Eukaryota(1.00),Arthropoda(1.00),Insecta(1.00),Hemiptera(1.00),Cicadellidae(1.00),Verdanus(0.94),Verdanus_evansi(0.94)	ATTGAATAATATAAGATTTTGATTACTACCGCCATCACTTACCCTACTTATAATGAGATCCGTCATTGAAATAGGTGTAGGAACAGGGTGAACTGTATACCCCCCTCTATCAAGAAATATTGCACATGCAGGCGTTAGAGTCGATATGTCAATTTTCTCCTTACATCTAGCAGGAATTTCCTCAATCCTAGGGGCGGTAAACTTTATTTCAACCGTTATAAATATACGACCTGCAGGAATAACATTGGATCGAACACCACTATTCGTATGGTCTGTTCTTATTACCGCAGTTTTACTTCTTTTATCTCTACCGGTGCTAGCAGGAGCTATTACTATACTATTAACTGACCGAAATATTAATACAACATTTTTTGACCCGGCCGGAGGAGGGGACCCAAT…	Zotu5	Clade3	no	SEG06	2022-06-25	2023-10-01	6090	108076	0	7398	0	1879
AUC0416	Verdanus abdominalis	Eukaryota(1.00),Arthropoda(1.00),Insecta(1.00),Hemiptera(1.00),Cicadellidae(1.00),Diplocolenus(1.00),Diplocolenus_abdominalis(1.00)	ATTAAATAATATAAGATTTTGATTACTACCACCATCACTTACCCTTCTTATAATGAGATCCGTCATTGAAATAGGTGTAGGAACAGGGTGAACTGTATACCCCCCTCTATCAAGAAATATCGCACATGCAGGTGTTAGAGTCGATATATCAATTTTCTCCTTACATCTAGCAGGAATTTCCTCAATCCTAGGGGCGGTAAACTTTATTTCAACTGTTATAAATATACGACCTGCAGGAATAACATTGGATCGAACACCACTATTCGTATGATCTGTTCTTATTACTGCAGTTTTACTTCTTTTATCTCTACCGGTATTAGCAGGGGCTATTACTATACTATTAACTGACCGAAATATTAATACAACATTTTTTGACCCTGCCGGAGGGGGGGACCCAAT…	Zotu1	Clade1	no	SEM07	2022-06-22	2023-10-01	17002	226289	0	2091	0	266
AUC0420	Verdanus abdominalis	Eukaryota(1.00),Arthropoda(1.00),Insecta(1.00),Hemiptera(1.00),Cicadellidae(1.00),Diplocolenus(1.00),Diplocolenus_abdominalis(1.00)	ATTAAATAATATAAGATTTTGATTACTACCACCATCACTTACCCTTCTTATAATGAGATCCGTCATTGAAATAGGTGTAGGAACAGGGTGAACTGTATACCCCCCTCTATCAAGAAATATCGCACATGCAGGTGTTAGAGTCGATATATCAATTTTCTCCTTACATCTAGCAGGAATTTCCTCAATCCTAGGGGCGGTAAACTTTATTTCAACTGTTATAAATATACGACCTGCAGGAATAACATTGGATCGAACACCACTATTCGTATGATCTGTTCTTATTACTGCAGTTTTACTTCTTTTATCTCTACCGGTATTAGCAGGGGCTATTACTATACTATTAACTGACCGAAATATTAATACAACATTTTTTGACCCTGCCGGAGGGGGGGACCCAAT…	Zotu1	Clade1	no	SEM07	2022-06-22	2023-10-01	3853	105040	0	1555	0	306
AUC0421	Verdanus abdominalis	Eukaryota(1.00),Arthropoda(1.00),Insecta(1.00),Hemiptera(1.00),Cicadellidae(1.00),Diplocolenus(1.00),Diplocolenus_abdominalis(1.00)	ATTAAATAATATAAGATTTTGATTACTACCACCATCACTTACCCTTCTTATAATGAGATCCGTCATTGAAATAGGTGTAGGAACAGGGTGAACTGTATACCCCCCTCTATCAAGAAATATCGCACATGCAGGTGTTAGAGTCGATATATCAATTTTCTCCTTACATCTAGCAGGAATTTCCTCAATCCTAGGGGCGGTAAACTTTATTTCAACTGTTATAAATATACGACCTGCAGGAATAACATTGGATCGAACACCACTATTCGTATGATCTGTTCTTATTACTGCAGTTTTACTTCTTTTATCTCTACCGGTATTAGCAGGGGCTATTACTATACTATTAACTGACCGAAATATTAATACAACATTTTTTGACCCTGCCGGAGGGGGGGACCCAAT…	Zotu1	Clade1	no	SEM07	2022-06-22	2023-10-01	3911	110454	0	861	0	199
AUC0422	Verdanus abdominalis	Eukaryota(1.00),Arthropoda(1.00),Insecta(1.00),Hemiptera(1.00),Cicadellidae(1.00),Diplocolenus(1.00),Diplocolenus_abdominalis(1.00)	ATTAAATAATATAAGATTTTGATTACTACCACCATCACTTACCCTTCTTATAATGAGATCCGTCATTGAAATAGGTGTAGGAACAGGGTGAACTGTATACCCCCCTCTATCAAGAAATATCGCACATGCAGGTGTTAGAGTCGATATATCAATTTTCTCCTTACATCTAGCAGGAATTTCCTCAATCCTAGGGGCGGTAAACTTTATTTCAACTGTTATAAATATACGACCTGCAGGAATAACATTGGATCGAACACCACTATTCGTATGATCTGTTCTTATTACTGCAGTTTTACTTCTTTTATCTCTACCGGTATTAGCAGGGGCTATTACTATACTATTAACTGACCGAAATATTAATACAACATTTTTTGACCCTGCCGGAGGGGGGGACCCAAT…	Zotu1	Clade1	yes	SEG07	2022-06-25	2023-10-01	8115	111920	0	4529	0	788
AUC0423	Verdanus abdominalis	Eukaryota(1.00),Arthropoda(1.00),Insecta(1.00),Hemiptera(1.00),Cicadellidae(1.00),Diplocolenus(1.00),Diplocolenus_abdominalis(1.00)	ATTAAATAATATAAGATTTTGATTACTACCACCATCACTTACCCTTCTTATAATGAGATCCGTCATTGAAATAGGTGTAGGAACAGGGTGAACTGTATACCCCCCTCTATCAAGAAATATCGCACATGCAGGTGTTAGAGTCGATATATCAATTTTCTCCTTACATCTAGCAGGAATTTCCTCAATCCTAGGGGCGGTAAACTTTATTTCAACTGTTATAAATATACGACCTGCAGGAATAACATTGGATCGAACACCACTATTCGTATGATCTGTTCTTATTACTGCAGTTTTACTTCTTTTATCTCTACCGGTATTAGCAGGGGCTATTACTATACTATTAACTGACCGAAATATTAATACAACATTTTTTGACCCTGCCGGAGGGGGGGACCCAAT…	Zotu1	Clade1	yes	SEG07	2022-06-25	2023-10-01	796	89309	0	1203	0	130
AUC0424	Verdanus abdominalis	Eukaryota(1.00),Arthropoda(1.00),Insecta(1.00),Hemiptera(1.00),Cicadellidae(1.00),Diplocolenus(1.00),Diplocolenus_abdominalis(1.00)	ATTAAATAATATAAGATTTTGATTACTACCACCATCACTTACCCTTCTTATAATGAGATCCGTCATTGAAATAGGTGTAGGAACAGGGTGAACTGTATACCCCCCTCTATCAAGAAATATCACACATGCAGGTGTTAGAGTCGATATATCAATTTTCTCCTTACATCTAGCAGGAATTTCCTCAATCCTAGGGGCGGTAAACTTTATTTCAACTGTTATAAATATACGACCTGCAGGAATAACATTGGATCGAACACCACTATTCGTATGATCTGTTCTTATTACTGCAGTTTTACTTCTTTTATCTCTACCGGTATTAGCAGGGGCTATTACTATACTATTAACTGACCGAAATATTAATACAACATTTTTTGACCCTGCCGGAGGGGGGGACCCAAT…	Zotu8	Clade1	no	SEG07	2022-06-25	2023-10-01	4969	106666	0	5264	0	774
AUC0425	Verdanus abdominalis	Eukaryota(1.00),Arthropoda(1.00),Insecta(1.00),Hemiptera(1.00),Cicadellidae(1.00),Diplocolenus(1.00),Diplocolenus_abdominalis(1.00)	ATTAAATAATATAAGATTTTGATTACTACCACCATCACTTACCCTTCTTATAATGAGATCCGTCATTGAAATAGGTGTAGGAACAGGGTGAACTGTATACCCCCCTCTATCAAGAAATATCGCACATGCAGGTGTTAGAGTCGATATATCAATTTTCTCCTTACATCTAGCAGGAATTTCCTCAATCCTAGGGGCGGTAAACTTTATTTCAACTGTTATAAATATACGACCTGCAGGAATAACATTGGATCGAACACCACTATTCGTATGATCTGTTCTTATTACTGCAGTTTTACTTCTTTTATCTCTACCGGTATTAGCAGGGGCTATTACTATACTATTAACTGACCGAAATATTAATACAACATTTTTTGACCCTGCCGGAGGGGGGGACCCAAT…	Zotu1	Clade1	no	SEG07	2022-06-25	2023-10-01	2796	70743	0	1301	0	163
AUC0427	Verdanus abdominalis	Eukaryota(1.00),Arthropoda(1.00),Insecta(1.00),Hemiptera(1.00),Cicadellidae(1.00),Verdanus(0.94),Verdanus_evansi(0.94)	ATTAAATAATATAAGATTTTGATTACTACCGCCATCACTTACCCTACTTATAATGAGATCCGTCATTGAAATAGGTGTAGGAACAGGGTGAACTGTATACCCCCCTCTATCAAGAAATATTGCACATGCAGGCGTTAGAGTCGATATGTCAATTTTCTCCTTACATCTAGCAGGAATTTCCTCAATCCTAGGGGCGGTAAACTTTATTTCAACCGTTATAAATATACGACCTGCAGGAATAACATTGGATCGAACACCACTATTCGTATGGTCTGTTCTTATTACCGCAGTTTTACTTCTTTTATCTCTACCGGTATTAGCAGGAGCTATTACTATACTATTAACTGACCGAAATATTAATACAACATTTTTTGACCCGGCCGGAGGAGGGGACCCAAT…	Zotu2	Clade3	no	SEM03	2022-06-21	2023-10-01	754	51195	0	121	0	10
AUC0428	Verdanus abdominalis	Eukaryota(1.00),Arthropoda(1.00),Insecta(1.00),Hemiptera(1.00),Cicadellidae(1.00),Diplocolenus(1.00),Diplocolenus_abdominalis(1.00)	ATTAAATAATATAAGATTTTGATTACTACCACCATCACTTACCCTTCTTATAATGAGATCCGTCATTGAAATAGGTGTAGGAACAGGGTGAACTGTATACCCCCCTCTATCAAGAAATATCGCACATGCAGGTGTTAGAGTCGATATATCAATTTTCTCCTTACATCTAGCAGGAATTTCCTCAATCCTAGGGGCGGTAAACTTTATTTCAACTGTTATAAATATACGACCTGCAGGAATAACATTGGATCGAACACCACTATTCGTATGATCTGTTCTTATTACTGCAGTTTTACTTCTTTTATCTCTACCGGTATTAGCAGGGGCTATTACTATACTATTAACTGACCGAAATATTAATACAACATTTTTTGACCCTGCCGGAGGGGGGGACCCAAT…	Zotu1	Clade1	no	SEM03	2022-06-21	2023-10-01	862	56189	0	316	0	54
AUC0429	Verdanus abdominalis	Eukaryota(1.00),Arthropoda(1.00),Insecta(1.00),Hemiptera(1.00),Cicadellidae(1.00),Diplocolenus(1.00),Diplocolenus_abdominalis(1.00)	ATTAAATAATATAAGATTTTGATTACTACCACCATCACTTACCCTTCTTATAATGAGATCCGTCATTGAAATAGGTGTAGGAACAGGGTGAACTGTATACCCCCCTCTATCAAGAAATATCGCACATGCAGGTGTTAGAGTCGATATATCAATTTTCTCCTTACATCTAGCAGGAATTTCCTCAATCCTAGGGGCGGTAAACTTTATTTCAACTGTTATAAATATACGACCTGCAGGAATAACATTGGATCGAACACCACTATTCGTATGATCTGTTCTTATTACTGCAGTTTTACTTCTTTTATCTCTACCGGTATTAGCAGGGGCTATTACTATACTATTAACTGACCGAAATATTAATACAACATTTTTTGACCCTGCCGGAGGGGGGGACCCAAT…	Zotu1	Clade1	no	SEM03	2022-06-21	2023-10-01	626	45805	0	364	0	0
AUC0430	Verdanus abdominalis	Eukaryota(1.00),Arthropoda(1.00),Insecta(1.00),Hemiptera(1.00),Cicadellidae(1.00),Diplocolenus(1.00),Diplocolenus_abdominalis(1.00)	ATTAAATAATATAAGATTTTGATTACTACCACCATCACTTACCCTTCTTATAATGAGATCCGTCATTGAAATAGGTGTAGGAACAGGGTGAACTGTATACCCCCCTCTATCAAGAAATATCGCACATGCAGGTGTTAGAGTCGATATATCAATTTTCTCCTTACATCTAGCAGGAATTTCCTCAATCCTAGGGGCGGTAAACTTTATTTCAACTGTTATAAATATACGACCTGCAGGAATAACATTGGATCGAACACCACTATTCGTATGATCTGTTCTTATTACTGCAGTTTTACTTCTTTTATCTCTACCGGTATTAGCAGGGGCTATTACTATACTATTAACTGACCGAAATATTAATACAACATTTTTTGACCCTGCCGGAGGGGGGGACCCAAT…	Zotu1	Clade1	no	SEM03	2022-06-21	2023-10-01	1519	41528	0	373	0	81
AUC0431	Verdanus abdominalis	Eukaryota(1.00),Arthropoda(1.00),Insecta(1.00),Hemiptera(1.00),Cicadellidae(1.00),Verdanus(0.94),Verdanus_evansi(0.94)	ATTAAATAATATAAGATTTTGATTACTACCGCCATCACTTACCCTACTTATAATGAGATCCGTCATTGAAATAGGTGTAGGAACAGGGTGAACTGTATACCCCCCTCTATCAAGAAATATTGCACATGCAGGCGTTAGAGTCGATATGTCAATTTTCTCCTTACATCTAGCAGGAATTTCCTCAATCCTAGGGGCGGTAAACTTTATTTCAACCGTTATAAATATACGACCTGCAGGAATAACATTGGATCGAACACCACTATTCGTATGGTCTGTTCTTATTACCGCAGTTTTACTTCTTTTATCTCTACCGGTATTAGCAGGAGCTATTACTATACTATTAACTGACCGAAATATTAATACAACATTTTTTGACCCGGCCGGAGGAGGGGACCCAAT…	Zotu2	Clade3	no	SEM03	2022-06-21	2023-10-01	3528	80548	0	2068	0	430
AUC0432	Verdanus abdominalis	Eukaryota(1.00),Arthropoda(1.00),Insecta(1.00),Hemiptera(1.00),Cicadellidae(1.00),Diplocolenus(1.00),Diplocolenus_abdominalis(1.00)	ATTAAATAATATAAGATTTTGATTACTACCACCATCACTTACCCTTCTTATAATGAGATCCGTCATTGAAATAGGTGTAGGAACAGGGTGAACTGTATACCCCCCTCTATCAAGAAATATCGCACATGCAGGTGTTAGAGTCGATATATCAATTTTCTCCTTACATCTAGCAGGAATTTCCTCAATCCTAGGGGCGGTAAACTTTATTTCAACTGTTATAAATATACGACCTGCAGGAATAACATTGGATCGAACACCACTATTCGTATGATCTGTTCTTATTACTGCAGTTTTACTTCTTTTATCTCTACCGGTATTAGCAGGGGCTATTACTATACTATTAACTGACCGAAATATTAATACAACATTTTTTGACCCTGCCGGAGGGGGGGACCCAAT…	Zotu1	Clade1	no	SEM08	2022-06-22	2023-10-01	5841	80414	0	1071	0	151
AUC0433	Verdanus abdominalis	Eukaryota(1.00),Arthropoda(1.00),Insecta(1.00),Hemiptera(1.00),Cicadellidae(1.00),Diplocolenus(1.00),Diplocolenus_abdominalis(1.00)	ATTAAATAATATAAGATTTTGATTACTACCACCATCACTTACCCTTCTTATAATGAGATCCGTCATTGAAATAGGTGTAGGAACAGGGTGAACTGTATACCCCCCTCTATCAAGAAATATCGCACATGCAGGTGTTAGAGTCGATATATCAATTTTCTCCTTACATCTAGCAGGAATTTCCTCAATCCTAGGGGCGGTAAACTTTATTTCAACTGTTATAAATATACGACCTGCAGGAATAACATTGGATCGAACACCACTATTCGTATGATCTGTTCTTATTACTGCAGTTTTACTTCTTTTATCTCTACCGGTATTAGCAGGGGCTATTACTATACTATTAACTGACCGAAATATTAATACAACATTTTTTGACCCTGCCGGAGGGGGGGACCCAAT…	Zotu1	Clade1	no	SEM08	2022-06-22	2023-10-01	1237	41377	0	374	0	29
AUC0434	Verdanus abdominalis	Eukaryota(1.00),Arthropoda(1.00),Insecta(1.00),Hemiptera(1.00),Cicadellidae(1.00),Diplocolenus(1.00),Diplocolenus_abdominalis(1.00)	ATTAAATAATATAAGATTTTGATTACTACCACCATCACTTACCCTTCTTATAATGAGATCCGTCATTGAAATAGGTGTAGGAACAGGGTGAACTGTATACCCCCCTCTATCAAGAAATATCGCACATGCAGGTGTTAGAGTCGATATATCAATTTTCTCCTTACATCTAGCAGGAATTTCCTCAATCCTAGGGGCGGTAAACTTTATTTCAACTGTTATAAATATACGACCTGCAGGAATAACATTGGATCGAACACCACTATTCGTATGATCTGTTCTTATTACTGCAGTTTTACTTCTTTTATCTCTACCGGTATTAGCAGGGGCTATTACTATACTATTAACTGACCGAAATATTAATACAACATTTTTTGACCCTGCCGGAGGGGGGGACCCAAT…	Zotu1	Clade1	no	SEM08	2022-06-22	2023-10-01	1150	40943	0	269	0	28
AUC0435	Verdanus abdominalis	Eukaryota(1.00),Arthropoda(1.00),Insecta(1.00),Hemiptera(1.00),Cicadellidae(1.00),Diplocolenus(1.00),Diplocolenus_abdominalis(1.00)	ATTAAATAATATAAGATTTTGATTACTACCACCATCACTTACCCTTCTTATAATGAGATCCGTCATTGAAATAGGTGTAGGAACAGGGTGAACTGTATACCCCCCTCTATCAAGAAATATCGCACATGCAGGTGTTAGAGTCGATATATCAATTTTCTCCTTACATCTAGCAGGAATTTCCTCAATCCTAGGGGCGGTAAACTTTATTTCAACTGTTATAAATATACGACCTGCAGGAATAACATTGGATCGAACACCACTATTCGTATGATCTGTTCTTATTACTGCAGTTTTACTTCTTTTATCTCTACCGGTATTAGCAGGGGCTATTACTATACTATTAACTGACCGAAATATTAATACAACATTTTTTGACCCTGCCGGAGGGGGGGACCCAAT…	Zotu1	Clade1	no	SEM08	2022-06-22	2023-10-01	2847	47074	0	1004	0	274
AUC0436	Verdanus abdominalis	Eukaryota(1.00),Arthropoda(1.00),Insecta(1.00),Hemiptera(1.00),Cicadellidae(1.00),Diplocolenus(1.00),Diplocolenus_abdominalis(1.00)	ATTAAATAATATAAGATTTTGATTACTACCACCATCACTTACCCTTCTTATAATGAGATCCGTCATTGAAATAGGTGTAGGAACAGGGTGAACTGTATACCCCCCTCTATCAAGAAATATCGCACATGCAGGTGTTAGAGTCGATATATCAATTTTCTCCTTACATCTAGCAGGAATTTCCTCAATCCTAGGGGCGGTAAACTTTATTTCAACTGTTATAAATATACGACCTGCAGGAATAACATTGGATCGAACACCACTATTCGTATGATCTGTTCTTATTACTGCAGTTTTACTTCTTTTATCTCTACCGGTATTAGCAGGGGCTATTACTATACTATTAACTGACCGAAATATTAATACAACATTTTTTGACCCTGCCGGAGGGGGGGACCCAAT…	Zotu1	Clade1	no	SEM08	2022-06-22	2023-10-01	1354	46075	0	1415	0	154
AUC0437	Verdanus abdominalis	Eukaryota(1.00),Arthropoda(1.00),Insecta(1.00),Hemiptera(1.00),Cicadellidae(1.00),Diplocolenus(0.92),Diplocolenus_abdominalis(0.92)	ATTAAATAATATAAGATTTTGATTACTACCGCCATCACTTACTCTTCTTATAATGAGATCCGTCATTGAAATAGGTGTAGGAACAGGATGAACTGTATACCCCCCTCTATCAAGAAATATTGCACATGCAGGTGTTAGAGTCGATATATCAATTTTCTCCTTACATCTAGCAGGAATTTCCTCAATCCTAGGGGCGGTAAACTTTATTTCAACTGTTATAAATATACGACCTGCAGGAATAACATTGGATCGAACACCACTATTCGTATGGTCTGTTCTTATTACCGCAGTTTTACTTCTTTTATCTCTACCGGTATTAGCAGGGGCTATTACTATACTATTAACTGACCGAAATATTAATACAACATTTTTTGACCCTGCCGGAGGGGGGGACCCAAT…	Zotu32	Clade5	no	SEO07	2022-06-29	2023-10-01	1429	43816	0	787	0	71
AUC0438	Verdanus abdominalis	Eukaryota(1.00),Arthropoda(1.00),Insecta(1.00),Hemiptera(1.00),Cicadellidae(1.00),Diplocolenus(1.00),Diplocolenus_abdominalis(1.00)	ATTAAATAATATAAGATTTTGATTACTACCACCATCACTTACCCTTCTTATAATGAGATCCGTCATTGAAATAGGTGTAGGAACAGGGTGAACTGTATACCCCCCTCTATCAAGAAATATCGCACATGCAGGTGTTAGAGTCGATATATCAATTTTCTCCTTACATCTAGCAGGAATTTCCTCAATCCTAGGGGCGGTAAACTTTATTTCAACTGTTATAAATATACGACCTGCAGGAATAACATTGGATCGAACACCACTATTCGTATGATCTGTTCTTATTACTGCAGTTTTACTTCTTTTATCTCTACCGGTATTAGCAGGGGCTATTACTATACTATTAACTGACCGAAATATTAATACAACATTTTTTGACCCTGCCGGAGGGGGGGACCCAAT…	Zotu1	Clade1	no	SEO07	2022-06-29	2023-10-01	572	57469	0	370	0	52
AUC0439	Verdanus abdominalis	Eukaryota(1.00),Arthropoda(1.00),Insecta(1.00),Hemiptera(1.00),Cicadellidae(1.00),Diplocolenus(1.00),Diplocolenus_abdominalis(1.00)	ATTAAATAATATAAGATTTTGATTACTACCACCATCACTTACCCTTCTTATAATGAGATCCGTCATTGAAATAGGTGTAGGAACAGGGTGAACTGTATACCCCCCTCTATCAAGAAATATCGCACATGCAGGTGTTAGAGTCGATATATCAATTTTCTCCTTACATCTAGCAGGAATTTCCTCAATCCTAGGGGCGGTAAACTTTATTTCAACTGTTATAAATATACGACCTGCAGGAATAACATTGGATCGAACACCACTATTCGTATGATCTGTTCTTATTACTGCAGTTTTACTTCTTTTATCTCTACCGGTATTAGCAGGGGCTATTACTATACTATTAACTGACCGAAATATTAATACAACATTTTTTGACCCTGCCGGAGGGGGGGACCCAAT…	Zotu1	Clade1	no	SEO07	2022-06-29	2023-10-01	4383	81490	0	1627	0	154
AUC0440	Verdanus abdominalis	Eukaryota(1.00),Arthropoda(1.00),Insecta(1.00),Hemiptera(1.00),Cicadellidae(1.00),Diplocolenus(1.00),Diplocolenus_abdominalis(1.00)	ATTAAATAATATAAGATTTTGATTACTACCACCATCACTTACCCTTCTTATAATGAGATCCGTCATTGAAATAGGTGTAGGAACAGGGTGAACTGTATACCCCCCTCTATCAAGAAATATCGCACATGCAGGTGTTAGAGTCGATATATCAATTTTCTCCTTACATCTAGCAGGAATTTCCTCAATCCTAGGGGCGGTAAACTTTATTTCAACTGTTATAAATATACGACCTGCAGGAATAACATTGGATCGAACACCACTATTCGTATGATCTGTTCTTATTACTGCAGTTTTACTTCTTTTATCTCTACCGGTATTAGCAGGGGCTATTACTATACTATTAACTGACCGAAATATTAATACAACATTTTTTGACCCTGCCGGAGGGGGGGACCCAAT…	Zotu1	Clade1	no	SEO07	2022-06-29	2023-10-01	8720	93095	0	1486	0	462
AUC0441	Verdanus abdominalis	Eukaryota(1.00),Arthropoda(1.00),Insecta(1.00),Hemiptera(1.00),Cicadellidae(1.00),Diplocolenus(0.65),Diplocolenus_abdominalis(0.65)	ATTAAATAATATAAGATTTTGATTACTACCTCCATCACTTACTCTACTTATAATGAGATCCGTCATTGAAATAGGTGTAGGAACAGGATGAACTGTATACCCCCCTCTATCAAGAAATATTGCACATGCAGGTGTTAGAGTCGATATATCAATTTTCTCCTTACATCTAGCAGGAATTTCCTCAATCCTAGGGGCGGTGAACTTTATTTCAACTGTTATAAATATACGACCTGCAGGAATAACATTGGATCGAACACCGCTATTCGTATGGTCTGTTCTTATTACCGCAGTTTTACTTCTTTTATCTCTACCGGTATTAGCAGGGGCTATTACTATACTATTAACTGACCGAAATATTAATACAACATTTTTTGACCCTGCAGGAGGGGGGGACCCAAT…	Zotu14	Clade4	yes	SEO07	2022-06-29	2023-10-01	19429	157783	0	600	0	69
AUC0442	Verdanus abdominalis	Eukaryota(1.00),Arthropoda(1.00),Insecta(1.00),Hemiptera(1.00),Cicadellidae(1.00),Diplocolenus(0.65),Diplocolenus_abdominalis(0.65)	ATTAAATAATATAAGATTTTGATTACTACCTCCATCACTTACTCTACTTATAATGAGATCCGTCATTGAAATAGGTGTAGGAACAGGATGAACTGTATACCCCCCTCTATCAAGAAATATTGCACATGCAGGTGTTAGAGTCGATATATCAATTTTCTCCTTACATCTAGCAGGAATTTCCTCAATCCTAGGGGCGGTGAACTTTATTTCAACTGTTATAAATATACGACCTGCAGGAATAACATTGGATCGAACACCGCTATTCGTATGGTCTGTTCTTATTACCGCAGTTTTACTTCTTTTATCTCTACCGGTATTAGCAGGGGCTATTACTATACTATTAACTGACCGAAATATTAATACAACATTTTTTGACCCTGCAGGAGGGGGGGACCCAAT…	Zotu14	Clade4	no	SEO08	2022-06-30	2023-10-01	1336	86971	0	2092	0	212
AUC0444	Verdanus abdominalis	Eukaryota(1.00),Arthropoda(1.00),Insecta(1.00),Hemiptera(1.00),Cicadellidae(1.00),Verdanus(0.94),Verdanus_evansi(0.94)	ATTGAATAATATAAGATTTTGATTACTACCGCCATCACTTACCCTACTTATAATGAGATCCGTCATTGAAATAGGTGTAGGAACAGGGTGAACTGTATACCCCCCTCTATCAAGAAATATTGCACATGCAGGCGTTAGAGTCGATATGTCAATTTTCTCCTTACATCTAGCAGGAATTTCCTCAATCCTAGGGGCGGTAAACTTTATTTCAACCGTTATAAATATACGACCTGCAGGAATAACATTGGATCGAACACCACTATTCGTATGGTCTGTTCTTATTACCGCAGTTTTACTTCTTTTATCTCTACCGGTGCTAGCAGGAGCTATTACTATACTATTAACTGACCGAAATATTAATACAACATTTTTTGACCCGGCCGGAGGAGGGGACCCAAT…	Zotu5	Clade3	no	SEO08	2022-06-30	2023-10-01	2769	59854	0	1280	0	138
AUC0445	Verdanus abdominalis	Eukaryota(1.00),Arthropoda(1.00),Insecta(1.00),Hemiptera(1.00),Cicadellidae(1.00),Diplocolenus(1.00),Diplocolenus_abdominalis(1.00)	ATTAAATAATATAAGATTTTGATTACTACCACCATCACTTACCCTTCTTATAATGAGATCCGTCATTGAAATAGGTGTAGGAACAGGGTGAACTGTATACCCCCCTCTATCAAGAAATATCGCACATGCAGGTGTTAGAGTCGATATATCAATTTTCTCCTTACATCTAGCAGGAATTTCCTCAATCCTAGGGGCGGTAAACTTTATTTCAACTGTTATAAATATACGACCTGCAGGAATAACATTGGATCGAACACCACTATTCGTATGATCTGTTCTTATTACTGCAGTTTTACTTCTTTTATCTCTACCGGTATTAGCAGGGGCTATTACTATACTATTAACTGACCGAAATATTAATACAACATTTTTTGACCCTGCCGGAGGGGGGGACCCAAT…	Zotu1	Clade1	yes	SEO08	2022-06-30	2023-10-01	4512	44146	0	536	0	84
AUC0446	Verdanus abdominalis	Eukaryota(1.00),Arthropoda(1.00),Insecta(1.00),Hemiptera(1.00),Cicadellidae(1.00),Diplocolenus(1.00),Diplocolenus_abdominalis(1.00)	ATTAAATAATATAAGATTTTGATTACTACCACCATCACTTACCCTTCTTATAATGAGATCCGTCATTGAAATAGGTGTAGGAACAGGGTGAACTGTATACCCCCCTCTATCAAGAAATATCGCACATGCAGGTGTTAGAGTCGATATATCAATTTTCTCCTTACATCTAGCAGGAATTTCCTCAATCCTAGGGGCGGTAAACTTTATTTCAACTGTTATAAATATACGACCTGCAGGAATAACATTGGATCGAACACCACTATTCGTATGATCTGTTCTTATTACTGCAGTTTTACTTCTTTTATCTCTACCGGTATTAGCAGGGGCTATTACTATACTATTAACTGACCGAAATATTAATACAACATTTTTTGACCCTGCCGGAGGGGGGGACCCAAT…	Zotu1	Clade1	no	SEO08	2022-06-30	2023-10-01	13657	154689	0	12074	0	2791
AUC0447	Verdanus abdominalis	Eukaryota(1.00),Arthropoda(1.00),Insecta(1.00),Hemiptera(1.00),Cicadellidae(1.00),Verdanus(0.94),Verdanus_evansi(0.94)	ATTGAATAATATAAGATTTTGATTACTACCGCCATCACTTACCCTACTTATAATGAGATCCGTCATTGAAATAGGTGTAGGAACAGGGTGAACTGTATACCCCCCTCTATCAAGAAATATTGCACATGCAGGCGTTAGAGTCGATATGTCAATTTTCTCCTTACATCTAGCAGGAATTTCCTCAATCCTAGGGGCGGTAAACTTTATTTCAACCGTTATAAATATACGACCTGCAGGAATAACATTGGATCGAACACCACTATTCGTATGGTCTGTTCTTATTACCGCAGTTTTACTTCTTTTATCTCTACCGGTGCTAGCAGGAGCTATTACTATACTATTAACTGACCGAAATATTAATACAACATTTTTTGACCCGGCCGGAGGAGGGGACCCAAT…	Zotu5	Clade3	no	SEO08	2022-06-30	2023-10-01	2704	37822	0	556	0	109
AUC0448	Verdanus abdominalis	Eukaryota(1.00),Arthropoda(1.00),Insecta(1.00),Hemiptera(1.00),Cicadellidae(1.00),Diplocolenus(1.00),Diplocolenus_abdominalis(1.00)	ATTAAATAATATAAGATTTTGATTACTACCACCATCACTTACCCTTCTTATAATGAGATCCGTCATTGAAATAGGTGTAGGAACAGGGTGAACTGTATACCCCCCTCTATCAAGAAATATCGCACATGCAGGTGTTAGAGTCGATATATCAATTTTCTCCTTACATCTAGCAGGAATTTCCTCAATCCTAGGGGCGGTAAACTTTATTTCAACTGTTATAAATATACGACCTGCAGGAATAACATTGGATCGAACACCACTATTCGTATGATCTGTTCTTATTACTGCAGTTTTACTTCTTTTATCTCTACCGGTATTAGCAGGGGCTATTACTATACTATTAACTGACCGAAATATTAATACAACATTTTTTGACCCTGCCGGAGGGGGGGACCCAAT…	Zotu1	Clade1	no	SEG12	2022-06-26	2023-10-01	3438	35599	0	1307	0	508
AUC0449	Verdanus abdominalis	Eukaryota(1.00),Arthropoda(1.00),Insecta(1.00),Hemiptera(1.00),Cicadellidae(1.00),Verdanus(0.23),Verdanus_evansi(0.23)	ATTAAATAATATAAGATTTTGATTACTACCGCCATCACTTACCCTACTTATAATGAGATCCGTCATTGAAATAGGTGTAGGAACAGGGTGAACTGTATACCCCCCTCTATCAAGAAATATTGCACATGCAGGTGTTAGAGTCGATATATCAATTTTCTCCTTACATCTAGCAGGAATTTCCTCAATCCTAGGGGCGGTAAACTTTATTTCAACTGTTATAAATATACGACCTGCAGGAATAACATTGGATCGAACACCACTATTCGTGTGGTCTGTTCTTATTACCGCAGTTTTACTTCTTTTATCTCTACCGGTATTAGCAGGGGCTATTACTATACTATTAACTGATCGAAATATTAATACAACATTTTTTGACCCTGCTGGAGGGGGGGACCCAAT…	Zotu9	Clade2	no	SEG01	2022-06-24	2023-10-01	10714	118813	0	5759	0	1860
AUC0450	Verdanus abdominalis	Eukaryota(1.00),Arthropoda(1.00),Insecta(1.00),Hemiptera(1.00),Cicadellidae(1.00),Diplocolenus(1.00),Diplocolenus_abdominalis(1.00)	ATTAAATAATATAAGATTTTGATTACTACCACCATCACTTACCCTTCTTATAATGAGATCCGTCATTGAAATAGGTGTAGGAACAGGGTGAACTGTATACCCCCCTCTATCAAGAAATATCGCACATGCAGGTGTTAGAGTCGATATATCAATTTTCTCCTTACATCTAGCAGGAATTTCCTCAATCCTAGGGGCGGTAAACTTTATTTCAACTGTTATAAATATACGACCTGCAGGAATAACATTGGATCGAACACCACTATTCGTATGATCTGTTCTTATTACTGCAGTTTTACTTCTTTTATCTCTACCGGTATTAGCAGGGGCTATTACTATACTATTAACTGACCGAAATATTAATACAACATTTTTTGACCCTGCCGGAGGGGGGGACCCAAT…	Zotu1	Clade1	no	SEG06	2022-06-25	2023-10-01	10448	98657	0	7727	0	2219
AUC0451	Verdanus abdominalis	Eukaryota(1.00),Arthropoda(1.00),Insecta(1.00),Hemiptera(1.00),Cicadellidae(1.00),Diplocolenus(1.00),Diplocolenus_abdominalis(1.00)	ATTAAATAATATAAGATTTTGATTACTACCACCATCACTTACCCTTCTTATAATGAGATCCGTCATTGAAATAGGTGTAGGAACAGGGTGAACTGTATACCCCCCTCTATCAAGAAATATCGCACATGCAGGTGTTAGAGTCGATATATCAATTTTCTCCTTACATCTAGCAGGAATTTCCTCAATCCTAGGGGCGGTAAACTTTATTTCAACTGTTATAAATATACGACCTGCAGGAATAACATTGGATCGAACACCACTATTCGTATGATCTGTTCTTATTACTGCAGTTTTACTTCTTTTATCTCTACCGGTATTAGCAGGGGCTATTACTATACTATTAACTGACCGAAATATTAATACAACATTTTTTGACCCTGCCGGAGGGGGGGACCCAAT…	Zotu1	Clade1	no	SEM07	2022-06-22	2023-10-01	5132	67853	0	1337	0	408
AUC0452	Verdanus abdominalis	Eukaryota(1.00),Arthropoda(1.00),Insecta(1.00),Hemiptera(1.00),Cicadellidae(1.00),Diplocolenus(1.00),Diplocolenus_abdominalis(1.00)	ATTAAATAATATAAGATTTTGATTACTACCACCATCACTTACCCTTCTTATAATGAGATCCGTCATTGAAATAGGTGTAGGAACAGGGTGAACTGTATACCCCCCTCTATCAAGAAATATCACACATGCAGGTGTTAGAGTCGATATATCAATTTTCTCCTTACATCTAGCAGGAATTTCCTCAATCCTAGGGGCGGTAAACTTTATTTCAACTGTTATAAATATACGACCTGCAGGAATAACATTGGATCGAACACCACTATTCGTATGATCTGTTCTTATTACTGCAGTTTTACTTCTTTTATCTCTACCGGTATTAGCAGGGGCTATTACTATACTATTAACTGACCGAAATATTAATACAACATTTTTTGACCCTGCCGGAGGGGGGGACCCAAT…	Zotu8	Clade1	no	SEG07	2022-06-25	2023-10-01	4373	48007	0	2245	0	706
AUC0453	Verdanus abdominalis	Eukaryota(1.00),Arthropoda(1.00),Insecta(1.00),Hemiptera(1.00),Cicadellidae(1.00),Diplocolenus(1.00),Diplocolenus_abdominalis(1.00)	ATTAAATAATATAAGATTTTGATTACTACCACCATCACTTACCCTTCTTATAATGAGATCCGTCATTGAAATAGGTGTAGGAACAGGGTGAACTGTATACCCCCCTCTATCAAGAAATATCGCACATGCAGGTGTTAGAGTCGATATATCAATTTTCTCCTTACATCTAGCAGGAATTTCCTCAATCCTAGGGGCGGTAAACTTTATTTCAACTGTTATAAATATACGACCTGCAGGAATAACATTGGATCGAACACCACTATTCGTATGATCTGTTCTTATTACTGCAGTTTTACTTCTTTTATCTCTACCGGTATTAGCAGGGGCTATTACTATACTATTAACTGACCGAAATATTAATACAACATTTTTTGACCCTGCCGGAGGGGGGGACCCAAT…	Zotu1	Clade1	no	SEM03	2022-06-21	2023-10-01	3866	56336	0	563	0	140
AUC0455	Verdanus abdominalis	Eukaryota(1.00),Arthropoda(1.00),Insecta(1.00),Hemiptera(1.00),Cicadellidae(1.00),Diplocolenus(1.00),Diplocolenus_abdominalis(1.00)	ATTAAATAATATAAGATTTTGATTACTACCACCATCACTTACCCTTCTTATAATGAGATCCGTCATTGAAATAGGTGTAGGAACAGGGTGAACTGTATACCCCCCTCTATCAAGAAATATCGCACATGCAGGTGTTAGAGTCGATATATCAATTTTCTCCTTACATCTAGCAGGAATTTCCTCAATCCTAGGGGCGGTAAACTTTATTTCAACTGTTATAAATATACGACCTGCAGGAATAACATTGGATCGAACACCACTATTCGTATGATCTGTTCTTATTACTGCAGTTTTACTTCTTTTATCTCTACCGGTATTAGCAGGGGCTATTACTATACTATTAACTGACCGAAATATTAATACAACATTTTTTGACCCTGCCGGAGGGGGGGACCCAAT…	Zotu1	Clade1	no	SEO07	2022-06-29	2023-10-01	4477	43282	0	1142	0	268
AUC0501	Verdanus abdominalis	Eukaryota(1.00),Arthropoda(1.00),Insecta(1.00),Hemiptera(1.00),Cicadellidae(1.00),Diplocolenus(1.00),Diplocolenus_abdominalis(1.00)	ATTAAATAATATAAGATTTTGATTACTACCACCATCACTTACCCTTCTTATAATGAGATCCGTCATTGAAATAGGTGTAGGAACAGGGTGAACTGTATACCCCCCTCTATCAAGAAATATCGCACATGCAGGTGTTAGAGTCGATATATCAATTTTCTCCTTACATCTAGCAGGAATTTCCTCAATCCTAGGGGCGGTAAACTTTATTTCAACTGTTATAAATATACGACCTGCAGGAATAACATTGGATCGAACACCACTATTCGTATGATCTGTTCTTATTACTGCAGTTTTACTTCTTTTATCTCTACCGGTATTAGCAGGGGCTATTACTATACTATTAACTGACCGAAATATTAATACAACATTTTTTGACCCTGCCGGAGGGGGGGACCCAAT…	Zotu1	Clade1	no	SEM03	2022-06-21	2024-01-01	2833	17221	9299	300	37	0
AUC0502	Verdanus abdominalis	Eukaryota(1.00),Arthropoda(1.00),Insecta(1.00),Hemiptera(1.00),Cicadellidae(1.00),Diplocolenus(1.00),Diplocolenus_abdominalis(1.00)	ATTAAATAATATAAGATTTTGATTACTACCACCATCACTTACCCTTCTTATAATGAGATCCGTCATTGAAATAGGTGTAGGAACAGGGTGAACTGTATACCCCCCTCTATCAAGAAATATCGCACATGCAGGTGTTAGAGTCGATATATCAATTTTCTCCTTACATCTAGCAGGAATTTCCTCAATCCTAGGGGCGGTAAACTTTATTTCAACTGTTATAAATATACGACCTGCAGGAATAACATTGGATCGAACACCACTATTCGTATGATCTGTTCTTATTACTGCAGTTTTACTTCTTTTATCTCTACCGGTATTAGCAGGGGCTATTACTATACTATTAACTGACCGAAATATTAATACAACATTTTTTGACCCTGCCGGAGGGGGGGACCCAAT…	Zotu1	Clade1	no	SEM03	2022-06-21	2024-01-01	37	6886	139	11819	3422	2103
AUC0503	Verdanus abdominalis	Eukaryota(1.00),Arthropoda(1.00),Insecta(1.00),Hemiptera(1.00),Cicadellidae(1.00),Diplocolenus(1.00),Diplocolenus_abdominalis(1.00)	ATTAAATAATATAAGATTTTGATTACTACCACCATCACTTACCCTTCTTATAATGAGATCCGTCATTGAAATAGGTGTAGGAACAGGGTGAACTGTATACCCCCCTCTATCAAGAAATATCGCACATGCAGGTGTTAGAGTCGATATATCAATTTTCTCCTTACATCTAGCAGGAATTTCCTCAATCCTAGGGGCGGTAAACTTTATTTCAACTGTTATAAATATACGACCTGCAGGAATAACATTGGATCGAACACCACTATTCGTATGATCTGTTCTTATTACTGCAGTTTTACTTCTTTTATCTCTACCGGTATTAGCAGGGGCTATTACTATACTATTAACTGACCGAAATATTAATACAACATTTTTTGACCCTGCCGGAGGGGGGGACCCAAT…	Zotu1	Clade1	no	SEM03	2022-06-21	2024-01-01	1536	3862	5689	128	0	0
AUC0504	Verdanus abdominalis	Eukaryota(1.00),Arthropoda(1.00),Insecta(1.00),Hemiptera(1.00),Cicadellidae(1.00),Diplocolenus(0.89),Diplocolenus_abdominalis(0.89)	ATTAAATAATATAAGATTTTGATTACTACCACCATCACTTACTCTACTTATAATGAGATCCGTCATTGAAATAGGTGTAGGAACAGGATGAACTGTATACCCCCCTCTATCAAGAAATATTGCACATGCAGGTGTTAGAGTCGATATATCAATTTTCTCCTTACATCTAGCAGGAATTTCCTCAATCCTAGGGGCGGTAAACTTTATTTCAACTGTTATAAATATACGACCTGCAGGAATAACATTGGATCGAACACCACTATTCGTATGGTCTGTTCTTATTACCGCAGTTTTACTTCTTTTATCTCTACCGGTATTAGCAGGGGCTATTACTATACTATTAACTGACCGAAATATTAATACAACATTTTTTGACCCTGCCGGAGGGGGGGACCCAAT…	Zotu6	Clade5	no	SEM03	2022-06-21	2024-01-01	1222	29808	14265	544	96	68
AUC0505	Verdanus abdominalis	Eukaryota(1.00),Arthropoda(1.00),Insecta(1.00),Hemiptera(1.00),Cicadellidae(1.00),Diplocolenus(1.00),Diplocolenus_abdominalis(1.00)	ATTAAATAATATAAGATTTTGATTACTACCACCATCACTTACCCTTCTTATAATGAGATCCGTCATTGAAATAGGTGTAGGAACAGGGTGAACTGTATACCCCCCTCTATCAAGAAATATCGCACATGCAGGTGTTAGAGTCGATATATCAATTTTCTCCTTACATCTAGCAGGAATTTCCTCAATCCTAGGGGCGGTAAACTTTATTTCAACTGTTATAAATATACGACCTGCAGGAATAACATTGGATCGAACACCACTATTCGTATGATCTGTTCTTATTACTGCAGTTTTACTTCTTTTATCTCTACCGGTATTAGCAGGGGCTATTACTATACTATTAACTGACCGAAATATTAATACAACATTTTTTGACCCTGCCGGAGGGGGGGACCCAAT…	Zotu1	Clade1	no	SEM03	2022-06-21	2024-01-01	11021	25110	19045	472	73	413
AUC0506	Verdanus abdominalis	Eukaryota(1.00),Arthropoda(1.00),Insecta(1.00),Hemiptera(1.00),Cicadellidae(1.00),Diplocolenus(0.89),Diplocolenus_abdominalis(0.89)	ATTAAATAATATAAGATTTTGATTACTACCACCATCACTTACTCTACTTATAATGAGATCCGTCATTGAAATAGGTGTAGGAACAGGATGAACTGTATACCCCCCTCTATCAAGAAATATTGCACATGCAGGTGTTAGAGTCGATATATCAATTTTCTCCTTACATCTAGCAGGAATTTCCTCAATCCTAGGGGCGGTAAACTTTATTTCAACTGTTATAAATATACGACCTGCAGGAATAACATTGGATCGAACACCACTATTCGTATGGTCTGTTCTTATTACCGCAGTTTTACTTCTTTTATCTCTACCGGTATTAGCAGGGGCTATTACTATACTATTAACTGACCGAAATATTAATACAACATTTTTTGACCCTGCCGGAGGGGGGGACCCAAT…	Zotu6	Clade5	no	SEM03	2022-06-21	2024-01-01	4309	32608	37247	9915	2780	5740
AUC0507	Verdanus abdominalis	Eukaryota(1.00),Arthropoda(1.00),Insecta(1.00),Hemiptera(1.00),Cicadellidae(1.00),Diplocolenus(1.00),Diplocolenus_abdominalis(1.00)	ATTAAATAATATAAGATTTTGATTACTACCACCATCACTTACCCTTCTTATAATGAGATCCGTCATTGAAATAGGTGTAGGAACAGGGTGAACTGTATACCCCCCTCTATCAAGAAATATCGCACATGCAGGTGTTAGAGTCGATATATCAATTTTCTCCTTACATCTAGCAGGAATTTCCTCAATCCTAGGGGCGGTAAACTTTATTTCAACTGTTATAAATATACGACCTGCAGGAATAACATTGGATCGAACACCACTATTCGTATGATCTGTTCTTATTACTGCAGTTTTACTTCTTTTATCTCTACCGGTATTAGCAGGGGCTATTACTATACTATTAACTGACCGAAATATTAATACAACATTTTTTGACCCTGCCGGAGGGGGGGACCCAAT…	Zotu1	Clade1	no	SEM03	2022-06-21	2024-01-01	11654	23749	23685	659	167	266
AUC0508	Verdanus abdominalis	Eukaryota(1.00),Arthropoda(1.00),Insecta(1.00),Hemiptera(1.00),Cicadellidae(1.00),Diplocolenus(1.00),Diplocolenus_abdominalis(1.00)	ATTAAATAATATAAGATTTTGATTACTACCACCATCACTTACCCTTCTTATAATGAGATCCGTCATTGAAATAGGTGTAGGAACAGGGTGAACTGTATACCCCCCTCTATCAAGAAATATCGCACATGCAGGTGTTAGAGTCGATATATCAATTTTCTCCTTACATCTAGCAGGAATTTCCTCAATCCTAGGGGCGGTAAACTTTATTTCAACTGTTATAAATATACGACCTGCAGGAATAACATTGGATCGAACACCACTATTCGTATGATCTGTTCTTATTACTGCAGTTTTACTTCTTTTGTCTCTACCGGTATTAGCAGGGGCTATTACTATACTATTAACTGACCGAAATATTAATACAACATTTTTTGACCCTGCCGGAGGGGGGGACCCAAT…	Zotu17	Clade1	no	SEM03	2022-06-21	2024-01-01	7408	26874	16684	646	194	283
AUC0509	Verdanus abdominalis	Eukaryota(1.00),Arthropoda(1.00),Insecta(1.00),Hemiptera(1.00),Cicadellidae(1.00),Diplocolenus(1.00),Diplocolenus_abdominalis(1.00)	ATTAAATAATATAAGATTTTGATTACTACCACCATCACTTACCCTTCTTATAATGAGATCCGTCATTGAAATAGGTGTAGGAACAGGGTGAACTGTATACCCCCCTCTATCAAGAAATATCGCACATGCAGGTGTTAGAGTCGATATATCAATTTTCTCCTTACATCTAGCAGGAATTTCCTCAATCCTAGGGGCGGTAAACTTTATTTCAACTGTTATAAATATACGACCTGCAGGAATAACATTGGATCGAACACCACTATTCGTATGATCTGTTCTTATTACTGCAGTTTTACTTCTTTTATCTCTACCGGTATTAGCAGGGGCTATTACTATACTATTAACTGACCGAAATATTAATACAACATTTTTTGACCCTGCCGGAGGGGGGGACCCAAT…	Zotu1	Clade1	no	SEM03	2022-06-21	2024-01-01	481	27405	12824	1750	334	99
AUC0510	Verdanus abdominalis	Eukaryota(1.00),Arthropoda(1.00),Insecta(1.00),Hemiptera(1.00),Cicadellidae(1.00),Diplocolenus(0.65),Diplocolenus_abdominalis(0.65)	ATTAAATAATATAAGATTTTGATTACTACCTCCATCACTTACTCTACTTATAATGAGATCCGTCATTGAAATAGGTGTAGGAACAGGATGAACTGTATACCCCCCTCTATCAAGAAATATTGCACATGCAGGTGTTAGAGTCGATATATCAATTTTCTCCTTACATCTAGCAGGAATTTCCTCAATCCTAGGGGCGGTGAACTTTATTTCAACTGTTATAAATATACGACCTGCAGGAATAACATTGGATCGAACACCGCTATTCGTATGGTCTGTTCTTATTACCGCAGTTTTACTTCTTTTATCTCTACCGGTATTAGCAGGGGCTATTACTATACTATTAACTGACCGAAATATTAATACAACATTTTTTGACCCTGCAGGAGGGGGGGACCCAAT…	Zotu14	Clade4	no	SEM03	2022-06-21	2024-01-01	77	46541	28324	5559	1771	2510
AUC0515	Verdanus abdominalis	Eukaryota(1.00),Arthropoda(1.00),Insecta(1.00),Hemiptera(1.00),Cicadellidae(1.00),Diplocolenus(1.00),Diplocolenus_abdominalis(1.00)	ATTAAATAATATAAGATTTTGATTACTACCACCATCACTTACCCTTCTTATAATGAGATCCGTCATTGAAATAGGTGTAGGAACAGGGTGAACTGTATACCCCCCTCTATCAAGAAATATCGCACATGCAGGTGTTAGAGTCGATATATCAATTTTCTCCTTACATCTAGCAGGAATTTCCTCAATCCTAGGGGCGGTAAACTTTATTTCAACTGTTATAAATATACGACCTGCAGGAATAACATTGGATCGAACACCACTATTCGTATGATCTGTTCTTATTACTGCAGTTTTACTTCTTTTATCTCTACCGGTATTAGCAGGGGCTATTACTATACTATTAACTGACCGAAATATTAATACAACATTTTTTGACCCTGCCGGAGGGGGGGACCCAAT…	Zotu1	Clade1	no	SEM07	2022-06-22	2024-01-01	8842	4751	11196	627	186	1741
AUC0517	Verdanus abdominalis	Eukaryota(1.00),Arthropoda(1.00),Insecta(1.00),Hemiptera(1.00),Cicadellidae(1.00),Diplocolenus(1.00),Diplocolenus_abdominalis(1.00)	ATTAAATAATATAAGATTTTGATTACTACCACCATCACTTACCCTTCTTATAATGAGATCCGTCATTGAAATAGGTGTAGGAACAGGGTGAACTGTATACCCCCCTCTATCAAGAAATATCGCACATGCAGGTGTTAGAGTCGATATATCAATTTTCTCCTTACATCTAGCAGGAATTTCCTCAATCCTAGGGGCGGTAAACTTTATTTCAACTGTTATAAATATACGACCTGCAGGAATAACATTGGATCGAACACCACTATTCGTATGATCTGTTCTTATTACTGCAGTTTTACTTCTTTTATCTCTACCGGTATTAGCAGGGGCTATTACTATACTATTAACTGACCGAAATATTAATACAACATTTTTTGACCCTGCCGGAGGGGGGGACCCAAT…	Zotu1	Clade1	no	SEM08	2022-06-22	2024-01-01	387	13895	3165	40	0	19
AUC0518	Verdanus abdominalis	Eukaryota(1.00),Arthropoda(1.00),Insecta(1.00),Hemiptera(1.00),Cicadellidae(1.00),Diplocolenus(1.00),Diplocolenus_abdominalis(1.00)	ATTAAATAATATAAGATTTTGATTACTACCACCATCACTTACCCTTCTTATAATGAGATCCGTCATTGAAATAGGTGTAGGAACAGGGTGAACTGTATACCCCCCTCTATCAAGAAATATCGCACATGCAGGTGTTAGAGTCGATATATCAATTTTCTCCTTACATCTAGCAGGAATTTCCTCAATCCTAGGGGCGGTAAACTTTATTTCAACTGTTATAAATATACGACCTGCAGGAATAACATTGGATCGAACACCACTATTCGTATGATCTGTTCTTATTACTGCAGTTTTACTTCTTTTATCTCTACCGGTATTAGCAGGGGCTATTACTATACTATTAACTGACCGAAATATTAATACAACATTTTTTGACCCTGCCGGAGGGGGGGACCCAAT…	Zotu1	Clade1	no	SEM08	2022-06-22	2024-01-01	343	49595	26065	2307	648	1093
AUC0520	Verdanus abdominalis	Eukaryota(1.00),Arthropoda(1.00),Insecta(1.00),Hemiptera(1.00),Cicadellidae(1.00),Diplocolenus(1.00),Diplocolenus_abdominalis(1.00)	ATTAAATAATATAAGATTTTGATTACTACCACCATCACTTACCCTTCTTATAATGAGATCCGTCATTGAAATAGGTGTAGGAACAGGGTGAACTGTATACCCCCCTCTATCAAGAAATATCGCACATGCAGGTGTTAGAGTCGATATATCAATTTTCTCCTTACATCTAGCAGGAATTTCCTCAATCCTAGGGGCGGTAAACTTTATTTCAACTGTTATAAATATACGACCTGCAGGAATAACATTGGATCGAACACCACTATTCGTATGATCTGTTCTTATTACTGCAGTTTTACTTCTTTTATCTCTACCGGTATTAGCAGGGGCTATTACTATACTATTAACTGACCGAAATATTAATACAACATTTTTTGACCCTGCCGGAGGGGGGGACCCAAT…	Zotu1	Clade1	no	SEM08	2022-06-22	2024-01-01	3415	82146	31730	2177	652	614
AUC0521	Verdanus abdominalis	Eukaryota(1.00),Arthropoda(1.00),Insecta(1.00),Hemiptera(1.00),Cicadellidae(1.00),Diplocolenus(1.00),Diplocolenus_abdominalis(1.00)	ATTAAATAATATAAGATTTTGATTACTACCACCATCACTTACCCTTCTTATAATGAGATCCGTCATTGAAATAGGTGTAGGAACAGGGTGAACTGTATACCCCCCTCTATCAAGAAATATCGCACATGCAGGTGTTAGAGTCGATATATCAATTTTCTCCTTACATCTAGCAGGAATTTCCTCAATCCTAGGGGCGGTAAACTTTATTTCAACTGTTATAAATATACGACCTGCAGGAATAACATTGGATCGAACACCACTATTCGTATGATCTGTTCTTATTACTGCAGTTTTACTTCTTTTATCTCTACCGGTATTAGCAGGGGCTATTACTATACTATTAACTGACCGAAATATTAATACAACATTTTTTGACCCTGCCGGAGGGGGGGACCCAAT…	Zotu1	Clade1	no	SEM08	2022-06-22	2024-01-01	7448	51909	28493	6316	2196	4704
AUC0523	Verdanus abdominalis	Eukaryota(1.00),Arthropoda(1.00),Insecta(1.00),Hemiptera(1.00),Cicadellidae(1.00),Diplocolenus(1.00),Diplocolenus_abdominalis(1.00)	ATTAAATAATATAAGATTTTGATTACTACCACCATCACTTACCCTTCTTATAATGAGATCCGTCATTGAAATAGGTGTAGGAACAGGGTGAACTGTATACCCCCCTCTATCAAGAAATATCACACATGCAGGTGTTAGAGTCGATATATCAATTTTCTCCTTACATCTAGCAGGAATTTCCTCAATCCTAGGGGCGGTAAACTTTATTTCAACTGTTATAAATATACGACCTGCAGGAATAACATTGGATCGAACACCACTATTCGTATGATCTGTTCTTATTACTGCAGTTTTACTTCTTTTATCTCTACCGGTATTAGCAGGGGCTATTACTATACTATTAACTGACCGAAATATTAATACAACATTTTTTGACCCTGCCGGAGGGGGGGACCCAAT…	Zotu8	Clade1	no	SEM08	2022-06-22	2024-01-01	5552	43575	22179	1922	741	2491
AUC0525	Verdanus abdominalis	Eukaryota(1.00),Arthropoda(1.00),Insecta(1.00),Hemiptera(1.00),Cicadellidae(1.00),Diplocolenus(1.00),Diplocolenus_abdominalis(1.00)	ATTAAATAATATAAGATTTTGATTACTACCACCATCACTTACCCTTCTTATAATGAGATCCGTCATTGAAATAGGTGTAGGAACAGGGTGAACTGTATACCCCCCTCTATCAAGAAATATCGCACATGCAGGTGTTAGAGTCGATATATCAATTTTCTCCTTACATCTAGCAGGAATTTCCTCAATCCTAGGGGCGGTAAACTTTATTTCAACTGTTATAAATATACGACCTGCAGGAATAACATTGGATCGAACACCACTATTCGTATGATCTGTTCTTATTACTGCAGTTTTACTTCTTTTATCTCTACCGGTATTAGCAGGGGCTATTACTATACTATTAACTGACCGAAATATTAATACAACATTTTTTGACCCTGCCGGAGGGGGGGACCCAAT…	Zotu1	Clade1	no	SEM10	2022-06-23	2024-01-01	3292	32126	6032	1330	304	207
AUC0526	Verdanus abdominalis	Eukaryota(1.00),Arthropoda(1.00),Insecta(1.00),Hemiptera(1.00),Cicadellidae(1.00),Verdanus(0.94),Verdanus_evansi(0.94)	ATTGAATAATATAAGATTTTGATTACTACCGCCATCACTTACCCTACTTATAATGAGATCCGTCATTGAAATAGGTGTAGGAACAGGGTGAACTGTATACCCCCCTCTATCAAGAAATATTGCACATGCAGGCGTTAGAGTCGATATGTCAATTTTCTCCTTACATCTAGCAGGAATTTCCTCAATCCTAGGGGCGGTAAACTTTATTTCAACCGTTATAAATATACGACCTGCAGGAATAACATTGGATCGAACACCACTATTCGTATGGTCTGTTCTTATTACCGCAGTTTTACTTCTTTTATCTCTACCGGTGCTAGCAGGAGCTATTACTATACTATTAACTGACCGAAATATTAATACAACATTTTTTGACCCGGCCGGAGGAGGGGACCCAAT…	Zotu5	Clade3	no	SEM10	2022-06-23	2024-01-01	3769	32961	5753	3754	947	856
AUC0527	Verdanus abdominalis	Eukaryota(1.00),Arthropoda(1.00),Insecta(1.00),Hemiptera(1.00),Cicadellidae(1.00),Diplocolenus(1.00),Diplocolenus_abdominalis(1.00)	ATTAAATAATATAAGATTTTGATTACTACCACCATCACTTACCCTTCTTATAATGAGATCCGTCATTGAAATAGGTGTAGGAACAGGGTGAACTGTATACCCCCCTCTATCAAGAAATATCGCACATGCAGGTGTTAGAGTCGATATATCAATTTTCTCCTTACATCTAGCAGGAATTTCCTCAATCCTAGGGGCGGTAAACTTTATTTCAACTGTTATAAATATACGACCTGCAGGAATAACATTGGATCGAACACCACTATTCGTATGATCTGTTCTTATTACTGCAGTTTTACTTCTTTTATCTCTACCGGTATTAGCAGGGGCTATTACTATACTATTAACTGACCGAAATATTAATACAACATTTTTTGACCCTGCCGGAGGGGGGGACCCAAT…	Zotu1	Clade1	no	SEM10	2022-06-23	2024-01-01	3336	15544	6973	2023	621	1162
AUC0528	Verdanus abdominalis	Eukaryota(1.00),Arthropoda(1.00),Insecta(1.00),Hemiptera(1.00),Cicadellidae(1.00),Diplocolenus(1.00),Diplocolenus_abdominalis(1.00)	ATTAAATAATATAAGATTTTGATTACTACCACCATCACTTACCCTTCTTATAATGAGATCCGTCATTGAAATAGGTGTAGGAACAGGGTGAACTGTATACCCCCCTCTATCAAGAAATATCGCACATGCAGGTGTTAGAGTCGATATATCAATTTTCTCCTTACATCTAGCAGGAATTTCCTCAATCCTAGGGGCGGTAAACTTTATTTCAACTGTTATAAATATACGACCTGCAGGAATAACATTGGATCGAACACCACTATTCGTATGATCTGTTCTTATTACTGCAGTTTTACTTCTTTTATCTCTACCGGTATTAGCAGGGGCTATTACTATACTATTAACTGACCGAAATATTAATACAACATTTTTTGACCCTGCCGGAGGGGGGGACCCAAT…	Zotu1	Clade1	no	SEM10	2022-06-23	2024-01-01	3686	33587	6791	3088	760	798
AUC0529	Verdanus abdominalis	Eukaryota(1.00),Arthropoda(1.00),Insecta(1.00),Hemiptera(1.00),Cicadellidae(1.00),Diplocolenus(1.00),Diplocolenus_abdominalis(1.00)	ATTAAATAATATAAGATTTTGATTACTACCACCATCACTTACCCTTCTTATAATGAGATCCGTCATTGAAATAGGTGTAGGAACAGGGTGAACTGTATACCCCCCTCTATCAAGAAATATCGCACATGCAGGTGTTAGAGTCGATATATCAATTTTCTCCTTACATCTAGCAGGAATTTCCTCAATCCTAGGGGCGGTAAACTTTATTTCAACTGTTATAAATATACGACCTGCAGGAATAACATTGGATCGAACACCACTATTCGTATGATCTGTTCTTATTACTGCAGTTTTACTTCTTTTATCTCTACCGGTATTAGCAGGGGCTATTACTATACTATTAACTGACCGAAATATTAATACAACATTTTTTGACCCTGCCGGAGGGGGGGACCCAAT…	Zotu1	Clade1	no	SEM10	2022-06-23	2024-01-01	10301	42251	7496	3049	792	2459
AUC0530	Verdanus abdominalis	Eukaryota(1.00),Arthropoda(1.00),Insecta(1.00),Hemiptera(1.00),Cicadellidae(1.00),Diplocolenus(1.00),Diplocolenus_abdominalis(1.00)	ATTAAATAATATAAGATTTTGATTACTACCACCATCACTTACCCTTCTTATAATGAGATCCGTCATTGAAATAGGTGTAGGAACAGGGTGAACTGTATACCCCCCTCTATCAAGAAATATCGCACATGCAGGTGTTAGAGTCGATATATCAATTTTCTCCTTACATCTAGCAGGAATTTCCTCAATCCTAGGGGCGGTAAACTTTATTTCAACTGTTATAAATATACGACCTGCAGGAATAACATTGGATCGAACACCACTATTCGTATGATCTGTTCTTATTACTGCAGTTTTACTTCTTTTATCTCTACCGGTATTAGCAGGGGCTATTACTATACTATTAACTGACCGAAATATTAATACAACATTTTTTGACCCTGCCGGAGGGGGGGACCCAAT…	Zotu1	Clade1	no	SEM10	2022-06-23	2024-01-01	10530	41505	19157	6909	2127	3770
AUC0531	Verdanus abdominalis	Eukaryota(1.00),Arthropoda(1.00),Insecta(1.00),Hemiptera(1.00),Cicadellidae(1.00),Verdanus(0.94),Verdanus_evansi(0.94)	ATTAAATAATATAAGATTTTGATTACTACCGCCATCACTTACCCTACTTATAATGAGATCCGTCATTGAAATAGGTGTAGGAACAGGGTGAACTGTATACCCCCCTCTATCAAGAAATATTGCACATGCAGGCGTTAGAGTCGATATGTCAATTTTCTCCTTACATCTAGCAGGAATTTCCTCAATCCTAGGGGCGGTAAACTTTATTTCAACCGTTATAAATATACGACCTGCAGGAATAACATTGGATCGAACACCACTATTCGTATGGTCTGTTCTTATTACCGCAGTTTTACTTCTTTTATCTCTACCGGTATTAGCAGGAGCTATTACTATACTATTAACTGACCGAAATATTAATACAACATTTTTTGACCCGGCCGGAGGAGGGGACCCAAT…	Zotu2	Clade3	yes	SEM11	2022-06-23	2024-01-01	16179	32931	24246	1079	208	811
AUC0532	Verdanus abdominalis	Eukaryota(1.00),Arthropoda(1.00),Insecta(1.00),Hemiptera(1.00),Cicadellidae(1.00),Diplocolenus(1.00),Diplocolenus_abdominalis(1.00)	ATTAAATAATATAAGATTTTGATTACTACCACCATCACTTACCCTTCTTATAATGAGATCCGTCATTGAAATAGGTGTAGGAACAGGGTGAACTGTATACCCCCCTCTATCAAGAAATATCGCACATGCAGGTGTTAGAGTCGATATATCAATTTTCTCCTTACATCTAGCAGGAATTTCCTCAATCCTAGGGGCGGTAAACTTTATTTCAACTGTTATAAATATACGACCTGCAGGAATAACATTGGATCGAACACCACTATTCGTATGATCTGTTCTTATTACTGCAGTTTTACTTCTTTTATCTCTACCGGTATTAGCAGGGGCTATTACTATACTATTAACTGACCGAAATATTAATACAACATTTTTTGACCCTGCCGGAGGGGGGGACCCAAT…	Zotu1	Clade1	no	SEM11	2022-06-23	2024-01-01	7792	31836	10015	2289	667	892
AUC0533	Verdanus abdominalis	Eukaryota(1.00),Arthropoda(1.00),Insecta(1.00),Hemiptera(1.00),Cicadellidae(1.00),Diplocolenus(1.00),Diplocolenus_abdominalis(1.00)	ATTAAATAATATAAGATTTTGATTACTACCACCATCACTTACCCTTCTTATAATGAGATCCGTCATTGAAATAGGTGTAGGAACAGGGTGAACTGTATACCCCCCTCTATCAAGAAATATCGCACATGCAGGTGTTAGAGTCGATATATCAATTTTCTCCTTACATCTAGCAGGAATTTCCTCAATCCTAGGGGCGGTAAACTTTATTTCAACTGTTATAAATATACGACCTGCAGGAATAACATTGGATCGAACACCACTATTCGTATGATCTGTTCTTATTACTGCAGTTTTACTTCTTTTATCTCTACCGGTATTAGCAGGGGCTATTACTATACTATTAACTGACCGAAATATTAATACAACATTTTTTGACCCTGCCGGAGGGGGGGACCCAAT…	Zotu1	Clade1	no	SEM11	2022-06-23	2024-01-01	7874	42413	9408	2497	646	437
AUC0534	Verdanus abdominalis	Eukaryota(1.00),Arthropoda(1.00),Insecta(1.00),Hemiptera(1.00),Cicadellidae(1.00),Diplocolenus(1.00),Diplocolenus_abdominalis(1.00)	ATTAAATAATATAAGATTTTGATTACTACCACCATCACTTACCCTTCTTATAATGAGATCCGTCATTGAAATAGGTGTAGGAACAGGGTGAACTGTATACCCCCCTCTATCAAGAAATATCGCACATGCAGGTGTTAGAGTCGATATATCAATTTTCTCCTTACATCTAGCAGGAATTTCCTCAATCCTAGGGGCGGTAAACTTTATTTCAACTGTTATAAATATACGACCTGCAGGAATAACATTGGATCGAACACCACTATTCGTATGATCTGTTCTTATTACTGCAGTTTTACTTCTTTTATCTCTACCGGTATTAGCAGGGGCTATTACTATACTATTAACTGACCGAAATATTAATACAACATTTTTTGACCCTGCCGGAGGGGGGGACCCAAT…	Zotu1	Clade1	no	SEM11	2022-06-23	2024-01-01	8265	67432	13888	2708	871	1923
AUC0535	Verdanus abdominalis	Eukaryota(1.00),Arthropoda(1.00),Insecta(1.00),Hemiptera(1.00),Cicadellidae(1.00),Verdanus(0.94),Verdanus_evansi(0.94)	ATTAAATAATATAAGATTTTGATTACTACCGCCATCACTTACCCTACTTATAATGAGATCCGTCATTGAAATAGGTGTAGGAACAGGGTGAACTGTATACCCCCCTCTATCAAGAAATATTGCACATGCAGGCGTTAGAGTCGATATGTCAATTTTCTCCTTACATCTAGCAGGAATTTCCTCAATCCTAGGGGCGGTAAACTTTATTTCAACCGTTATAAATATACGACCTGCAGGAATAACATTGGATCGAACACCACTATTCGTATGGTCTGTTCTTATTACCGCAGTTTTACTTCTTTTATCTCTACCGGTATTAGCAGGAGCTATTACTATACTATTAACTGACCGAAATATTAATACAACATTTTTTGACCCGGCCGGAGGAGGGGACCCAAT…	Zotu2	Clade3	no	SEM11	2022-06-23	2024-01-01	5417	8855	4401	129	0	41
AUC0536	Verdanus abdominalis	Eukaryota(1.00),Arthropoda(1.00),Insecta(1.00),Hemiptera(1.00),Cicadellidae(1.00),Diplocolenus(1.00),Diplocolenus_abdominalis(1.00)	ATTAAATAATATAAGATTTTGATTACTACCACCATCACTTACCCTTCTTATAATGAGATCCGTCATTGAAATAGGTGTAGGAACAGGGTGAACTGTATACCCCCCTCTATCAAGAAATATCGCACATGCAGGTGTTAGAGTCGATATATCAATTTTCTCCTTACATCTAGCAGGAATTTCCTCAATCCTAGGGGCGGTAAACTTTATTTCAACTGTTATAAATATACGACCTGCAGGAATAACATTGGATCGAACACCACTATTCGTATGATCTGTTCTTATTACTGCAGTTTTACTTCTTTTATCTCTACCGGTATTAGCAGGGGCTATTACTATACTATTAACTGACCGAAATATTAATACAACATTTTTTGACCCTGCCGGAGGGGGGGACCCAAT…	Zotu1	Clade1	no	SEM11	2022-06-23	2024-01-01	11083	48902	12063	1344	361	846
AUC0537	Verdanus abdominalis	Eukaryota(1.00),Arthropoda(1.00),Insecta(1.00),Hemiptera(1.00),Cicadellidae(1.00),Verdanus(0.94),Verdanus_evansi(0.94)	ATTAAATAATATAAGATTTTGATTACTACCGCCATCACTTACCCTACTTATAATGAGATCCGTCATTGAAATAGGTGTAGGAACAGGGTGAACTGTATACCCCCCTCTATCAAGAAATATTGCACATGCAGGCGTTAGAGTCGATATGTCAATTTTCTCCTTACATCTAGCAGGAATTTCCTCAATCCTAGGGGCGGTAAACTTTATTTCAACCGTTATAAATATACGACCTGCAGGAATAACATTGGATCGAACACCACTATTCGTATGGTCTGTTCTTATTACCGCAGTTTTACTTCTTTTATCTCTACCGGTATTAGCAGGAGCTATTACTATACTATTAACTGACCGAAATATTAATACAACATTTTTTGACCCGGCCGGAGGAGGGGACCCAAT…	Zotu2	Clade3	no	SEM11	2022-06-23	2024-01-01	8321	29795	8077	836	135	513
AUC0538	Verdanus abdominalis	Eukaryota(1.00),Arthropoda(1.00),Insecta(1.00),Hemiptera(1.00),Cicadellidae(1.00),Diplocolenus(1.00),Diplocolenus_abdominalis(1.00)	ATTAAATAATATAAGATTTTGATTACTACCACCATCACTTACCCTTCTTATAATGAGATCCGTCATTGAAATAGGTGTAGGAACAGGGTGAACTGTATACCCCCCTCTATCAAGAAATATCGCACATGCAGGTGTTAGAGTCGATATATCAATTTTCTCCTTACATCTAGCAGGAATTTCCTCAATCCTAGGGGCGGTAAACTTTATTTCAACTGTTATAAATATACGACCTGCAGGAATAACATTGGATCGAACACCACTATTCGTATGATCTGTTCTTATTACTGCAGTTTTACTTCTTTTATCTCTACCGGTATTAGCAGGGGCTATTACTATACTATTAACTGACCGAAATATTAATACAACATTTTTTGACCCTGCCGGAGGGGGGGACCCAAT…	Zotu1	Clade1	no	SEM11	2022-06-23	2024-01-01	13334	29557	9374	453	139	628
AUC0539	Verdanus abdominalis	Eukaryota(1.00),Arthropoda(1.00),Insecta(1.00),Hemiptera(1.00),Cicadellidae(1.00),Diplocolenus(1.00),Diplocolenus_abdominalis(1.00)	ATTAAATAATATAAGATTTTGATTACTACCACCATCACTTACCCTTCTTATAATGAGATCCGTCATTGAAATAGGTGTAGGAACAGGGTGAACTGTATACCCCCCTCTATCAAGAAATATCGCACATGCAGGTGTTAGAGTCGATATATCAATTTTCTCCTTACATCTAGCAGGAATTTCCTCAATCCTAGGGGCGGTAAACTTTATTTCAACTGTTATAAATATACGACCTGCAGGAATAACATTGGATCGAACACCACTATTCGTATGATCTGTTCTTATTACTGCAGTTTTACTTCTTTTATCTCTACCGGTATTAGCAGGGGCTATTACTATACTATTAACTGACCGAAATATTAATACAACATTTTTTGACCCTGCCGGAGGGGGGGACCCAAT…	Zotu1	Clade1	no	SEM11	2022-06-23	2024-01-01	10399	23240	9762	2644	1015	2767
AUC0540	Verdanus abdominalis	Eukaryota(1.00),Arthropoda(1.00),Insecta(1.00),Hemiptera(1.00),Cicadellidae(1.00),Diplocolenus(1.00),Diplocolenus_abdominalis(1.00)	ATTAAATAATATAAGATTTTGATTACTACCACCATCACTTACCCTTCTTATAATGAGATCCGTCATTGAAATAGGTGTAGGAACAGGGTGAACTGTATACCCCCCTCTATCAAGAAATATCGCACATGCAGGTGTTAGAGTCGATATATCAATTTTCTCCTTACATCTAGCAGGAATTTCCTCAATCCTAGGGGCGGTAAACTTTATTTCAACTGTTATAAATATACGACCTGCAGGAATAACATTGGATCGAACACCACTATTCGTATGATCTGTTCTTATTACTGCAGTTTTACTTCTTTTATCTCTACCGGTATTAGCAGGGGCTATTACTATACTATTAACTGACCGAAATATTAATACAACATTTTTTGACCCTGCCGGAGGGGGGGACCCAAT…	Zotu1	Clade1	no	SEM11	2022-06-23	2024-01-01	7037	22373	5587	948	267	506
AUC0541	Verdanus abdominalis	Eukaryota(1.00),Arthropoda(1.00),Insecta(1.00),Hemiptera(1.00),Cicadellidae(1.00),Diplocolenus(1.00),Diplocolenus_abdominalis(1.00)	ATTAAATAATATAAGATTTTGATTACTACCACCATCACTTACCCTTCTTATAATGAGATCCGTCATTGAAATAGGTGTAGGAACAGGGTGAACTGTATACCCCCCTCTATCAAGAAATATCGCACATGCAGGTGTTAGAGTCGATATATCAATTTTCTCCTTACATCTAGCAGGAATTTCCTCAATCCTAGGGGCGGTAAACTTTATTTCAACTGTTATAAATATACGACCTGCAGGAATAACATTGGATCGAACACCACTATTCGTATGATCTGTTCTTATTACTGCAGTTTTACTTCTTTTATCTCTACCGGTATTAGCAGGGGCTATTACTATACTATTAACTGACCGAAATATTAATACAACATTTTTTGACCCTGCCGGAGGGGGGGACCCAAT…	Zotu1	Clade1	no	SEM14	2022-06-23	2024-01-01	3790	27034	11324	1550	432	153
AUC0542	Verdanus abdominalis	Eukaryota(1.00),Arthropoda(1.00),Insecta(1.00),Hemiptera(1.00),Cicadellidae(1.00),Diplocolenus(1.00),Diplocolenus_abdominalis(1.00)	ATTAAATAATATAAGATTTTGATTACTACCACCATCACTTACCCTTCTTATAATGAGATCCGTCATTGAAATAGGTGTAGGAACAGGGTGAACTGTATACCCCCCTCTATCAAGAAATATCGCACATGCAGGTGTTAGAGTCGATATATCAATTTTCTCCTTACATCTAGCAGGAATTTCCTCAATCCTAGGGGCGGTAAACTTTATTTCAACTGTTATAAATATACGACCTGCAGGAATAACATTGGATCGAACACCACTATTTGTATGATCTGTTCTTATTACTGCAGTTTTACTTCTTTTATCTCTACCGGTATTAGCAGGGGCTATTACTATACTATTAACTGACCGAAATATTAATACAACATTTTTTGACCCTGCCGGAGGGGGGGACCCAAT…	Zotu18	Clade1	no	SEM14	2022-06-23	2024-01-01	5857	42820	23869	4799	1853	3501
AUC0545	Verdanus abdominalis	Eukaryota(1.00),Arthropoda(1.00),Insecta(1.00),Hemiptera(1.00),Cicadellidae(1.00),Diplocolenus(1.00),Diplocolenus_abdominalis(1.00)	ATTAAATAATATAAGATTTTGATTACTACCACCATCACTTACCCTTCTTATAATGAGATCCGTCATTGAAATAGGTGTAGGAACAGGGTGAACTGTATACCCCCCTCTATCAAGAAATATCGCACATGCAGGTGTTAGAGTCGATATATCAATTTTCTCCTTACATCTAGCAGGAATTTCCTCAATCCTAGGGGCGGTAAACTTTATTTCAACTGTTATAAATATACGACCTGCAGGAATAACATTGGATCGAACACCACTATTCGTATGATCTGTTCTTATTACTGCAGTTTTACTTCTTTTATCTCTACCGGTATTAGCAGGGGCTATTACTATACTATTAACTGACCGAAATATTAATACAACATTTTTTGACCCTGCCGGAGGGGGGGACCCAAT…	Zotu1	Clade1	no	SEM14	2022-06-23	2024-01-01	44	151	191	0	0	0
AUC0546	Verdanus abdominalis	Eukaryota(1.00),Arthropoda(1.00),Insecta(1.00),Hemiptera(1.00),Cicadellidae(1.00),Diplocolenus(1.00),Diplocolenus_abdominalis(1.00)	ATTAAATAATATAAGATTTTGATTACTACCACCATCACTTACCCTTCTTATAATGAGATCCGTCATTGAAATAGGTGTAGGAACAGGGTGAACTGTATACCCCCCTCTATCAAGAAATATCGCACATGCAGGTGTTAGAGTCGATATATCAATTTTCTCCTTACATCTAGCAGGAATTTCCTCAATCCTAGGGGCGGTAAACTTTATTTCAACTGTTATAAATATACGACCTGCAGGAATAACATTGGATCGAACACCACTATTCGTATGATCTGTTCTTATTACTGCAGTTTTACTTCTTTTATCTCTACCGGTATTAGCAGGGGCTATTACTATACTATTAACTGACCGAAATATTAATACAACATTTTTTGACCCTGCCGGAGGGGGGGACCCAAT…	Zotu1	Clade1	no	SEM14	2022-06-23	2024-01-01	8212	22537	20779	1874	598	2095
AUC0547	Verdanus abdominalis	Eukaryota(1.00),Arthropoda(1.00),Insecta(1.00),Hemiptera(1.00),Cicadellidae(1.00),Verdanus(0.23),Verdanus_evansi(0.23)	ATTAAATAATATAAGATTTTGATTACTACCGCCATCACTTACCCTACTTATAATGAGATCCGTCATTGAAATAGGTGTAGGAACAGGGTGAACTGTATACCCCCCTCTATCAAGAAATATTGCACATGCAGGTGTTAGAGTCGATATATCAATTTTCTCCTTACATCTAGCAGGAATTTCCTCAATCCTAGGGGCGGTAAACTTTATTTCAACTGTTATAAATATACGACCTGCAGGAATAACATTGGATCGAACACCACTATTCGTGTGGTCTGTTCTTATTACCGCAGTTTTACTTCTTTTATCTCTACCGGTATTAGCAGGGGCTATTACTATACTATTAACTGATCGAAATATTAATACAACATTTTTTGACCCTGCTGGAGGGGGGGACCCAAT…	Zotu9	Clade2	no	SEG01	2022-06-24	2024-01-01	4802	35399	11580	2523	813	1898
AUC0548	Verdanus abdominalis	Eukaryota(1.00),Arthropoda(1.00),Insecta(1.00),Hemiptera(1.00),Cicadellidae(1.00),Diplocolenus(1.00),Diplocolenus_abdominalis(1.00)	ATTAAATAATATAAGATTTTGATTACTACCACCATCACTTACCCTTCTTATAATGAGATCCGTCATTGAAATAGGTGTAGGAACAGGGTGAACTGTATACCCCCCTCTATCAAGAAATATCGCACATGCAGGTGTTAGAGTCGATATATCAATTTTCTCCTTACATCTAGCAGGAATTTCCTCAATCCTAGGGGCGGTAAACTTTATTTCAACTGTTATAAATATACGACCTGCAGGAATAACATTGGATCGAACACCACTATTCGTATGATCTGTTCTTATTACTGCAGTTTTACTTCTTTTATCTCTACCGGTATTAGCAGGGGCTATTACTATACTATTAACTGACCGAAATATTAATACAACATTTTTTGACCCTGCCGGAGGGGGGGACCCAAT…	Zotu1	Clade1	no	SEG01	2022-06-24	2024-01-01	19837	29603	4748	2453	422	704
AUC0549	Verdanus abdominalis	Eukaryota(1.00),Arthropoda(1.00),Insecta(1.00),Hemiptera(1.00),Cicadellidae(1.00),Verdanus(0.94),Verdanus_evansi(0.94)	ATTGAATAATATAAGATTTTGATTACTACCGCCATCACTTACCCTACTTATAATGAGATCCGTCATTGAAATAGGTGTAGGAACAGGGTGAACTGTATACCCCCCTCTATCAAGAAATATTGCACATGCAGGCGTTAGAGTCGATATGTCAATTTTCTCCTTACATCTAGCAGGAATTTCCTCAATCCTAGGGGCGGTAAACTTTATTTCAACCGTTATAAATATACGACCTGCAGGAATAACATTGGATCGAACACCACTATTCGTATGGTCTGTTCTTATTACCGCAGTTTTACTTCTTTTATCTCTACCGGTGCTAGCAGGAGCTATTACTATACTATTAACTGACCGAAATATTAATACAACATTTTTTGACCCGGCCGGAGGAGGGGACCCAAT…	Zotu5	Clade3	no	SEG01	2022-06-24	2024-01-01	7022	38137	7994	5716	1963	2243
AUC0550	Verdanus abdominalis	Eukaryota(1.00),Arthropoda(1.00),Insecta(1.00),Hemiptera(1.00),Cicadellidae(1.00),Diplocolenus(1.00),Diplocolenus_abdominalis(1.00)	ATTAAATAATATAAGATTTTGATTACTACCACCATCACTTACCCTTCTTATAATGAGATCCGTCATTGAAATAGGTGTAGGAACAGGGTGAACTGTATACCCCCCTCTATCAAGAAATATCGCACATGCAGGTGTTAGAGTCGATATATCAATTTTCTCCTTACATCTAGCAGGAATTTCCTCAATCCTAGGGGCGGTAAACTTTATTTCAACTGTTATAAATATACGACCTGCAGGAATAACATTGGATCGAACACCACTATTCGTATGATCTGTTCTTATTACTGCAGTTTTACTTCTTTTATCTCTACCGGTATTAGCAGGGGCTATTACTATACTATTAACTGACCGAAATATTAATACAACATTTTTTGACCCTGCCGGAGGGGGGGACCCAAT…	Zotu1	Clade1	no	SEG01	2022-06-24	2024-01-01	4316	46668	12676	7669	2303	3181
AUC0551	Verdanus abdominalis	Eukaryota(1.00),Arthropoda(1.00),Insecta(1.00),Hemiptera(1.00),Cicadellidae(1.00),Verdanus(0.94),Verdanus_evansi(0.94)	ATTGAATAATATAAGATTTTGATTACTACCGCCATCACTTACCCTACTTATAATGAGATCCGTCATTGAAATAGGTGTAGGAACAGGGTGAACTGTATACCCCCCTCTATCAAGAAATATTGCACATGCAGGCGTTAGAGTCGATATGTCAATTTTCTCCTTACATCTAGCAGGAATTTCCTCAATCCTAGGGGCGGTAAACTTTATTTCAACCGTTATAAATATACGACCTGCAGGAATAACATTGGATCGAACACCACTATTCGTATGGTCTGTTCTTATTACCGCAGTTTTACTTCTTTTATCTCTACCGGTGCTAGCAGGAGCTATTACTATACTATTAACTGACCGAAATATTAATACAACATTTTTTGACCCGGCCGGAGGAGGGGACCCAAT…	Zotu5	Clade3	no	SEG01	2022-06-24	2024-01-01	2387	6887	2051	1001	131	373
AUC0552	Verdanus abdominalis	Eukaryota(1.00),Arthropoda(1.00),Insecta(1.00),Hemiptera(1.00),Cicadellidae(1.00),Verdanus(0.33),Verdanus_evansi(0.33)	ATTAAATAATATAAGATTTTGATTACTACCGCCATCACTTACCCTACTTATAATGAGATCCGTCATTGAAATAGGTGTAGGAACAGGGTGAACTGTATACCCCCCTCTATCAAGAAATATTGCACATGCAGGTGTTAGAGTCGATATATCAATTTTCTCCTTACATCTAGCAGGAATTTCCTCAATCCTAGGGGCGGTAAACTTTATTTCAACTGTTATAAATATACGACCTGCAGGAATAACATTGGATCGAACACCACTATTCGTGTGGTCTGTTCTTATTACCGCAGTTTTACTTCTTTTATCTCTACCGGTATTAGCAGGGGCTATTACTATACTATTAACTGATCGAAATATTAATACAACATTTTTTGACCCTGCTGGAGGAGGGGACCCAAT…	Zotu12	Clade2	no	SEG01	2022-06-24	2024-01-01	4216	23082	6249	2487	841	1947
AUC0556	Verdanus abdominalis	Eukaryota(1.00),Arthropoda(1.00),Insecta(1.00),Hemiptera(1.00),Cicadellidae(1.00),Diplocolenus(1.00),Diplocolenus_abdominalis(1.00)	ATTAAATAATATAAGATTTTGATTACTACCACCATCACTTACCCTTCTTATAATGAGATCCGTCATTGAAATAGGTGTAGGAACAGGGTGAACTGTATACCCCCCTCTATCAAGAAATATCGCACATGCAGGTGTTAGAGTCGATATATCAATTTTCTCCTTACATCTAGCAGGAATTTCCTCAATCCTAGGGGCGGTAAACTTTATTTCAACTGTTATAAATATACGACCTGCAGGAATAACATTGGATCGAACACCACTATTCGTATGATCTGTTCTTATTACTGCAGTTTTACTTCTTTTATCTCTACCGGTATTAGCAGGGGCTATTACTATACTATTAACTGACCGAAATATTAATACAACATTTTTTGACCCTGCCGGAGGGGGGGACCCAAT…	Zotu1	Clade1	no	SEG06	2022-06-25	2024-01-01	225	18105	875	1049	154	237
AUC0557	Verdanus abdominalis	Eukaryota(1.00),Arthropoda(1.00),Insecta(1.00),Hemiptera(1.00),Cicadellidae(1.00),Diplocolenus(1.00),Diplocolenus_abdominalis(1.00)	ATTAAATAATATAAGATTTTGATTACTACCACCATCACTTACCCTTCTTATAATGAGATCCGTCATTGAAATAGGTGTAGGAACAGGGTGAACTGTATACCCCCCTCTATCAAGAAATATCGCACATGCAGGTGTTAGAGTCGATATATCAATTTTCTCCTTACATCTAGCAGGAATTTCCTCAATCCTAGGGGCGGTAAACTTTATTTCAACTGTTATAAATATACGACCTGCAGGAATAACATTGGATCGAACACCACTATTCGTATGATCTGTTCTTATTACTGCAGTTTTACTTCTTTTATCTCTACCGGTATTAGCAGGGGCTATTACTATACTATTAACTGACCGAAATATTAATACAACATTTTTTGACCCTGCCGGAGGGGGGGACCCAAT…	Zotu1	Clade1	no	SEG06	2022-06-25	2024-01-01	5615	33817	26755	3512	1142	1318
AUC0558	Verdanus abdominalis	Eukaryota(1.00),Arthropoda(1.00),Insecta(1.00),Hemiptera(1.00),Cicadellidae(1.00),Diplocolenus(1.00),Diplocolenus_abdominalis(1.00)	ATTAAATAATATAAGATTTTGATTACTACCACCATCACTTACCCTTCTTATAATGAGATCCGTCATTGAAATAGGTGTAGGAACAGGGTGAACTGTATACCCCCCTCTATCAAGAAATATCGCACATGCAGGTGTTAGAGTCGATATATCAATTTTCTCCTTACATCTAGCAGGAATTTCCTCAATCCTAGGGGCGGTAAACTTTATTTCAACTGTTATAAATATACGACCTGCAGGAATAACATTGGATCGAACACCACTATTCGTATGATCTGTTCTTATTACTGCAGTTTTACTTCTTTTATCTCTACCGGTATTAGCAGGGGCTATTACTATACTATTAACTGACCGAAATATTAATACAACATTTTTTGACCCTGCCGGAGGGGGGGACCCAAT…	Zotu1	Clade1	no	SEG06	2022-06-25	2024-01-01	4244	46745	39481	5921	1940	3061
AUC0559	Verdanus abdominalis	Eukaryota(1.00),Arthropoda(1.00),Insecta(1.00),Hemiptera(1.00),Cicadellidae(1.00),Diplocolenus(1.00),Diplocolenus_abdominalis(1.00)	ATTAAATAATATAAGATTTTGATTACTACCACCATCACTTACCCTTCTTATAATGAGATCCGTCATTGAAATAGGTGTAGGAACAGGGTGAACTGTATACCCCCCTCTATCAAGAAATATCGCACATGCAGGTGTTAGAGTCGATATATCAATTTTCTCCTTACATCTAGCAGGAATTTCCTCAATCCTAGGGGCGGTAAACTTTATTTCAACTGTTATAAATATACGACCTGCAGGAATAACATTGGATCGAACACCACTATTCGTATGATCTGTTCTTATTACTGCAGTTTTACTTCTTTTATCTCTACCGGTATTAGCAGGGGCTATTACTATACTATTAACTGACCGAAATATTAATACAACATTTTTTGACCCTGCCGGAGGGGGGGACCCAAT…	Zotu1	Clade1	no	SEG06	2022-06-25	2024-01-01	1880	20378	24493	1446	205	369
AUC0560	Verdanus abdominalis	Eukaryota(1.00),Arthropoda(1.00),Insecta(1.00),Hemiptera(1.00),Cicadellidae(1.00),Diplocolenus(1.00),Diplocolenus_abdominalis(1.00)	ATTAAATAATATAAGATTTTGATTACTACCACCATCACTTACCCTTCTTATAATGAGATCCGTCATTGAAATAGGTGTAGGAACAGGGTGAACTGTATACCCCCCTCTATCAAGAAATATCGCACATGCAGGTGTTAGAGTCGATATATCAATTTTCTCCTTACATCTAGCAGGAATTTCCTCAATCCTAGGGGCGGTAAACTTTATTTCAACTGTTATAAATATACGACCTGCAGGAATAACATTGGATCGAACACCACTATTCGTATGATCTGTTCTTATTACTGCAGTTTTACTTCTTTTATCTCTACCGGTATTAGCAGGGGCTATTACTATACTATTAACTGACCGAAATATTAATACAACATTTTTTGACCCTGCCGGAGGGGGGGACCCAAT…	Zotu1	Clade1	no	SEG12	2022-06-26	2024-01-01	1474	42247	52458	1698	451	740
AUC0561	Verdanus abdominalis	Eukaryota(1.00),Arthropoda(1.00),Insecta(1.00),Hemiptera(1.00),Cicadellidae(1.00),Diplocolenus(1.00),Diplocolenus_abdominalis(1.00)	ATTAAATAATATAAGATTTTGATTACTACCACCATCACTTACCCTTCTTATAATGAGATCCGTCATTGAAATAGGTGTAGGAACAGGGTGAACTGTATACCCCCCTCTATCAAGAAATATCGCACATGCAGGTGTTAGAGTCGATATATCAATTTTCTCCTTACATCTAGCAGGAATTTCCTCAATCCTAGGGGCGGTAAACTTTATTTCAACTGTTATAAATATACGACCTGCAGGAATAACATTGGATCGAACACCACTATTCGTATGATCTGTTCTTATTACTGCAGTTTTACTTCTTTTATCTCTACCGGTATTAGCAGGGGCTATTACTATACTATTAACTGACCGAAATATTAATACAACATTTTTTGACCCTGCCGGAGGGGGGGACCCAAT…	Zotu1	Clade1	no	SEG12	2022-06-26	2024-01-01	62	301	387	0	0	0
AUC0562	Verdanus abdominalis	Eukaryota(1.00),Arthropoda(1.00),Insecta(1.00),Hemiptera(1.00),Cicadellidae(1.00),Diplocolenus(1.00),Diplocolenus_abdominalis(1.00)	ATTAAATAATATAAGATTTTGATTACTACCACCATCACTTACCCTTCTTATAATGAGATCCGTCATTGAAATAGGTGTAGGAACAGGGTGAACTGTATACCCCCCTCTATCAAGAAATATCGCACATGCAGGTGTTAGAGTCGATATATCAATTTTCTCCTTACATCTAGCAGGAATTTCCTCAATCCTAGGGGCGGTAAACTTTATTTCAACTGTTATAAATATACGACCTGCAGGAATAACATTGGATCGAACACCACTATTCGTATGATCTGTTCTTATTACTGCAGTTTTACTTCTTTTATCTCTACCGGTATTAGCAGGGGCTATTACTATACTATTAACTGACCGAAATATTAATACAACATTTTTTGACCCTGCCGGAGGGGGGGACCCAAT…	Zotu1	Clade1	no	SEG12	2022-06-26	2024-01-01	15720	74432	51531	5641	1483	3097
AUC0563	Verdanus abdominalis	Eukaryota(1.00),Arthropoda(1.00),Insecta(1.00),Hemiptera(1.00),Cicadellidae(1.00),Verdanus(0.35),Verdanus_evansi(0.35)	ATTAAATAATATAAGATTTTGATTACTACCGCCATCACTTACTCTACTTATAATGAGATCCGTCATTGAAATAGGTGTAGGAACAGGATGAACTGTATACCCCCCTCTATCAAGAAATATCGCACATGCAGGTGTTAGAGTCGATATATCAATTTTCTCCTTACATCTAGCAGGAATTTCCTCAATCCTAGGGGCGGTAAACTTTATTTCAACTGTTATAAATATACGACCTTCAGGAATAACATTGGATCGAACACCACTATTCGTATGGTCTGTTCTTATTACCGCAGTTTTACTTCTTTTATCTCTACCGGTATTAGCAGGGGCTATTACTATACTATTAACTGACCGAAATATTAATACAACATTTTTTGACCCTGCCGGAGGGGGAGACCCAAT…	Zotu10	Clade7	no	SEG12	2022-06-26	2024-01-01	13413	65465	56018	5069	1650	5003
AUC0564	Verdanus abdominalis	Eukaryota(1.00),Arthropoda(1.00),Insecta(1.00),Hemiptera(1.00),Cicadellidae(1.00),Diplocolenus(1.00),Diplocolenus_abdominalis(1.00)	ATTAAATAATATAAGATTTTGATTACTACCACCATCACTTACCCTTCTTATAATGAGATCCGTCATTGAAATAGGTGTAGGAACAGGGTGAACTGTATACCCCCCTCTATCAAGAAATATCGCACATGCAGGTGTTAGAGTCGATATATCAATTTTCTCCTTACATCTAGCAGGAATTTCCTCAATCCTAGGGGCGGTAAACTTTATTTCAACTGTTATAAATATACGACCTGCAGGAATAACATTGGATCGAACACCACTATTCGTATGATCTGTTCTTATTACTGCAGTTTTACTTCTTTTATCTCTACCGGTATTAGCAGGGGCTATTACTATACTATTAACTGACCGAAATATTAATACAACATTTTTTGACCCTGCCGGAGGGGGGGACCCAAT…	Zotu1	Clade1	no	SEG12	2022-06-26	2024-01-01	6173	21363	18925	1643	569	1558
AUC0565	Verdanus abdominalis	Eukaryota(1.00),Arthropoda(1.00),Insecta(1.00),Hemiptera(1.00),Cicadellidae(1.00),Diplocolenus(1.00),Diplocolenus_abdominalis(1.00)	ATTAAATAATATAAGATTTTGATTACTACCACCATCACTTACCCTTCTTATAATGAGATCCGTCATTGAAATAGGTGTAGGAACAGGGTGAACTGTATACCCCCCTCTATCAAGAAATATCGCACATGCAGGTGTTAGAGTCGATATATCAATTTTCTCCTTACATCTAGCAGGAATTTCCTCAATCCTAGGGGCGGTAAACTTTATTTCAACTGTTATAAATATACGACCTGCAGGAATAACATTGGATCGAACACCACTATTCGTATGATCTGTTCTTATTACTGCAGTTTTACTTCTTTTATCTCTACCGGTATTAGCAGGGGCTATTACTATACTATTAACTGACCGAAATATTAATACAACATTTTTTGACCCTGCCGGAGGGGGGGACCCAAT…	Zotu1	Clade1	no	SEG12	2022-06-26	2024-01-01	7206	29164	13827	1930	611	862
AUC0566	Verdanus abdominalis	Eukaryota(1.00),Arthropoda(1.00),Insecta(1.00),Hemiptera(1.00),Cicadellidae(1.00),Diplocolenus(1.00),Diplocolenus_abdominalis(1.00)	ATTAAATAATATAAGATTTTGATTACTACCACCATCACTTACCCTTCTTATAATGAGATCCGTCATTGAAATAGGTGTAGGAACAGGGTGAACTGTATACCCCCCTCTATCAAGAAATATCGCACATGCAGGTGTTAGAGTCGATATATCAATTTTCTCCTTACATCTAGCAGGAATTTCCTCAATCCTAGGGGCGGTAAACTTTATTTCAACTGTTATAAATATACGACCTGCAGGAATAACATTGGATCGAACACCACTATTCGTATGATCTGTTCTTATTACTGCAGTTTTACTTCTTTTATCTCTACCGGTATTAGCAGGGGCTATTACTATACTATTAACTGACCGAAATATTAATACAACATTTTTTGACCCTGCCGGAGGGGGGGACCCAAT…	Zotu1	Clade1	no	SEO01	2022-06-27	2024-01-01	4918	41253	20981	2079	343	327
AUC0568	Verdanus abdominalis	Eukaryota(1.00),Arthropoda(1.00),Insecta(1.00),Hemiptera(1.00),Cicadellidae(1.00),Diplocolenus(1.00),Diplocolenus_abdominalis(1.00)	ATTAAATAATATAAGATTTTGATTACTACCACCATCACTTACCCTTCTTATAATGAGATCCGTCATTGAAATAGGTGTAGGAACAGGGTGAACTGTATACCCCCCTCTATCAAGAAATATCGCACATGCAGGTGTTAGAGTCGATATATCAATTTTCTCCTTACATCTAGCAGGAATTTCCTCAATCCTAGGGGCGGTAAACTTTATTTCAACTGTTATAAATATACGACCTGCAGGAATAACATTGGATCGAACACCACTATTCGTATGATCTGTTCTTATTACTGCAGTTTTACTTCTTTTATCTCTACCGGTATTAGCAGGGGCTATTACTATACTATTAACTGACCGAAATATTAATACAACATTTTTTGACCCTGCCGGAGGGGGGGACCCAAT…	Zotu1	Clade1	no	SEO01	2022-06-27	2024-01-01	3672	25139	11941	679	144	622
AUC0569	Verdanus abdominalis	Eukaryota(1.00),Arthropoda(1.00),Insecta(1.00),Hemiptera(1.00),Cicadellidae(1.00),Diplocolenus(1.00),Diplocolenus_abdominalis(1.00)	ATTAAATAATATAAGATTTTGATTACTACCACCATCACTTACCCTTCTTATAATGAGATCCGTCATTGAAATAGGTGTAGGAACAGGGTGAACTGTATACCCCCCTCTATCAAGAAATATCGCACATGCAGGTGTTAGAGTCGATATATCAATTTTCTCCTTACATCTAGCAGGAATTTCCTCAATCCTAGGGGCGGTAAACTTTATTTCAACTGTTATAAATATACGACCTGCAGGAATAACATTGGATCGAACACCACTATTCGTATGATCTGTTCTTATTACTGCAGTTTTACTTCTTTTATCTCTACCGGTATTAGCAGGGGCTATTACTATACTATTAACTGACCGAAATATTAATACAACATTTTTTGACCCTGCCGGAGGGGGGGACCCAAT…	Zotu1	Clade1	no	SEO01	2022-06-27	2024-01-01	5969	25678	15800	409	81	477
AUC0570	Verdanus abdominalis	Eukaryota(1.00),Arthropoda(1.00),Insecta(1.00),Hemiptera(1.00),Cicadellidae(1.00),Diplocolenus(1.00),Diplocolenus_abdominalis(1.00)	ATTAAATAATATAAGATTTTGATTACTACCACCATCACTTACCCTTCTTATAATGAGATCCGTCATTGAAATAGGTGTAGGAACAGGGTGAACTGTATACCCCCCTCTATCAAGAAATATCGCACATGCAGGTGTTAGAGTCGATATATCAATTTTCTCCTTACATCTAGCAGGAATTTCCTCAATCCTAGGGGCGGTAAACTTTATTTCAACTGTTATAAATATACGACCTGCAGGAATAACATTGGATCGAACACCACTATTCGTATGATCTGTTCTTATTACTGCAGTTTTACTTCTTTTATCTCTACCGGTATTAGCAGGGGCTATTACTATACTATTAACTGACCGAAATATTAATACAACATTTTTTGACCCTGCCGGAGGGGGGGACCCAAT…	Zotu1	Clade1	no	SEO01	2022-06-27	2024-01-01	6519	22276	14550	717	117	637
AUC0571	Verdanus abdominalis	Eukaryota(1.00),Arthropoda(1.00),Insecta(1.00),Hemiptera(1.00),Cicadellidae(1.00),Diplocolenus(1.00),Diplocolenus_abdominalis(1.00)	ATTAAATAATATAAGATTTTGATTACTACCACCATCACTTACCCTTCTTATAATGAGATCCGTCATTGAAATAGGTGTAGGAACAGGGTGAACTGTATACCCCCCTCTATCAAGAAATATCGCACATGCAGGTGTTAGAGTCGATATATCAATTTTCTCCTTACATCTAGCAGGAATTTCCTCAATCCTAGGGGCGGTAAACTTTATTTCAACTGTTATAAATATACGACCTGCAGGAATAACATTGGATCGAACACCACTATTCGTATGATCTGTTCTTATTACTGCAGTTTTACTTCTTTTATCTCTACCGGTATTAGCAGGGGCTATTACTATACTATTAACTGACCGAAATATTAATACAACATTTTTTGACCCTGCCGGAGGGGGGGACCCAAT…	Zotu1	Clade1	no	SEO01	2022-06-27	2024-01-01	15874	20669	6715	631	128	631
AUC0572	Verdanus abdominalis	Eukaryota(1.00),Arthropoda(1.00),Insecta(1.00),Hemiptera(1.00),Cicadellidae(1.00),Diplocolenus(1.00),Diplocolenus_abdominalis(1.00)	ATTAAATAATATAAGATTTTGATTACTACCACCATCACTTACCCTTCTTATAATGAGATCCGTCATTGAAATAGGTGTAGGAACAGGGTGAACTGTATACCCCCCTCTATCAAGAAATATCGCACATGCAGGTGTTAGAGTCGATATATCAATTTTCTCCTTACATCTAGCAGGAATTTCCTCAATCCTAGGGGCGGTAAACTTTATTTCAACTGTTATAAATATACGACCTGCAGGAATAACATTGGATCGAACACCACTATTCGTATGATCTGTTCTTATTACTGCAGTTTTACTTCTTTTATCTCTACCGGTATTAGCAGGGGCTATTACTATACTATTAACTGACCGAAATATTAATACAACATTTTTTGACCCTGCCGGAGGGGGGGACCCAAT…	Zotu1	Clade1	yes	SEO01	2022-06-27	2024-01-01	5502	16237	12977	751	215	555
AUC0573	Verdanus abdominalis	Eukaryota(1.00),Arthropoda(1.00),Insecta(1.00),Hemiptera(1.00),Cicadellidae(1.00),Diplocolenus(1.00),Diplocolenus_abdominalis(1.00)	ATTAAATAATATAAGATTTTGATTACTACCACCATCACTTACCCTTCTTATAATGAGATCCGTCATTGAAATAGGTGTAGGAACAGGGTGAACTGTATACCCCCCTCTATCAAGAAATATCGCACATGCAGGTGTTAGAGTCGATATATCAATTTTCTCCTTACATCTAGCAGGAATTTCCTCAATCCTAGGGGCGGTAAACTTTATTTCAACTGTTATAAATATACGACCTGCAGGAATAACATTGGATCGAACACCACTATTCGTATGATCTGTTCTTATTACTGCAGTTTTACTTCTTTTATCTCTACCGGTATTAGCAGGGGCTATTACTATACTATTAACTGACCGAAATATTAATACAACATTTTTTGACCCTGCCGGAGGGGGGGACCCAAT…	Zotu1	Clade1	no	SEO01	2022-06-27	2024-01-01	7694	37910	9881	1194	276	582
AUC0574	Verdanus abdominalis	Eukaryota(1.00),Arthropoda(1.00),Insecta(1.00),Hemiptera(1.00),Cicadellidae(1.00),Diplocolenus(1.00),Diplocolenus_abdominalis(1.00)	ATTAAATAATATAAGATTTTGATTACTACCACCATCACTTACCCTTCTTATAATGAGATCCGTCATTGAAATAGGTGTAGGAACAGGGTGAACTGTATACCCCCCTCTATCAAGAAATATCGCACATGCAGGTGTTAGAGTCGATATATCAATTTTCTCCTTACATCTAGCAGGAATTTCCTCAATCCTAGGGGCGGTAAACTTTATTTCAACTGTTATAAATATACGACCTGCAGGAATAACATTGGATCGAACACCACTATTCGTATGATCTGTTCTTATTACTGCAGTTTTACTTCTTTTATCTCTACCGGTATTAGCAGGGGCTATTACTATACTATTAACTGACCGAAATATTAATACAACATTTTTTGACCCTGCCGGAGGGGGGGACCCAAT…	Zotu1	Clade1	no	SEO01	2022-06-27	2024-01-01	7074	38847	18793	2038	607	1356
AUC0575	Verdanus abdominalis	Eukaryota(1.00),Arthropoda(1.00),Insecta(1.00),Hemiptera(1.00),Cicadellidae(1.00),Diplocolenus(1.00),Diplocolenus_abdominalis(1.00)	ATTAAATAATATAAGATTTTGATTACTACCACCATCACTTACCCTTCTTATAATGAGATCCGTCATTGAAATAGGTGTAGGAACAGGGTGAACTGTATACCCCCCTCTATCAAGAAATATCGCACATGCAGGTGTTAGAGTCGATATATCAATTTTCTCCTTACATCTAGCAGGAATTTCCTCAATCCTAGGGGCGGTAAACTTTATTTCAACTGTTATAAATATACGACCTGCAGGAATAACATTGGATCGAACACCACTATTCGTATGATCTGTTCTTATTACTGCAGTTTTACTTCTTTTATCTCTACCGGTATTAGCAGGGGCTATTACTATACTATTAACTGACCGAAATATTAATACAACATTTTTTGACCCTGCCGGAGGGGGGGACCCAAT…	Zotu1	Clade1	no	SEO01	2022-06-27	2024-01-01	5727	8371	9114	340	68	302
AUC0576	Verdanus abdominalis	Eukaryota(1.00),Arthropoda(1.00),Insecta(1.00),Hemiptera(1.00),Cicadellidae(1.00),Diplocolenus(1.00),Diplocolenus_abdominalis(1.00)	ATTAAATAATATAAGATTTTGATTACTACCACCATCACTTACCCTTCTTATAATGAGATCCGTCATTGAAATAGGTGTAGGAACAGGGTGAACTGTATACCCCCCTCTATCAAGAAATATCGCACATGCAGGTGTTAGAGTCGATATATCAATTTTCTCCTTACATCTAGCAGGAATTTCCTCAATCCTAGGGGCGGTAAACTTTATTTCAACTGTTATAAATATACGACCTGCAGGAATAACATTGGATCGAACACCACTATTCGTATGATCTGTTCTTATTACTGCAGTTTTACTTCTTTTATCTCTACCGGTATTAGCAGGGGCTATTACTATACTATTAACTGACCGAAATATTAATACAACATTTTTTGACCCTGCCGGAGGGGGGGACCCAAT…	Zotu1	Clade1	no	SEO01	2022-06-27	2024-01-01	3554	24821	7580	908	206	702
AUC0577	Verdanus abdominalis	Eukaryota(1.00),Arthropoda(1.00),Insecta(1.00),Hemiptera(1.00),Cicadellidae(1.00),Verdanus(0.94),Verdanus_evansi(0.94)	ATTAAATAATATAAGATTTTGATTACTACCGCCATCACTTACCCTACTTATAATGAGATCCGTCATTGAAATAGGTGTAGGAACAGGGTGAACTGTATACCCCCCTCTATCAAGAAATATTGCACATGCAGGCGTTAGAGTCGATATATCAATTTTCTCCTTACATCTAGCAGGAATTTCCTCAATCCTAGGGGCGGTAAACTTTATTTCAACCGTTATAAATATACGACCTGCAGGAATAACATTGGATCGAACACCACTATTCGTATGGTCTGTTCTTATTACCGCAGTTTTACTTCTTTTATCTCTACCGGTATTAGCAGGAGCTATTACTATACTATTAACTGACCGAAATATTAATACAACATTTTTTGACCCGGCCGGAGGAGGGGACCCAAT…	Zotu25	Clade3	no	SEO07	2022-06-29	2024-01-01	3935	29451	26150	76	0	45
AUC0578	Verdanus abdominalis	Eukaryota(1.00),Arthropoda(1.00),Insecta(1.00),Hemiptera(1.00),Cicadellidae(1.00),Verdanus(0.94),Verdanus_evansi(0.94)	ATTAAATAATATAAGATTTTGATTACTACCGCCATCACTTACCCTACTTATAATGAGATCCGTCATTGAAATAGGTGTAGGAACAGGGTGAACTGTATACCCCCCTCTATCAAGAAATATTGCACATGCAGGCGTTAGAGTCGATATGTCAATTTTCTCCTTACATCTAGCAGGAATTTCCTCAATCCTAGGGGCGGTAAACTTTATTTCAACCGTTATAAATATACGACCTGCAGGAATAACATTGGATCGAACACCACTATTCGTATGGTCTGTTCTTATTACCGCAGTTTTACTTCTTTTATCTCTACCGGTATTAGCAGGAGCTATTACTATACTATTAACTGACCGAAATATTAATACAACATTTTTTGACCCGGCCGGAGGAGGGGACCCAAT…	Zotu2	Clade3	no	SEO07	2022-06-29	2024-01-01	9825	30031	13074	527	94	294
AUC0579	Verdanus abdominalis	Eukaryota(1.00),Arthropoda(1.00),Insecta(1.00),Hemiptera(1.00),Cicadellidae(1.00),Verdanus(0.94),Verdanus_evansi(0.94)	ATTAAATAATATAAGATTTTGATTACTACCGCCATCACTTACCCTACTTATAATGAGATCCGTCATTGAAATAGGTGTAGGAACAGGGTGAACTGTATACCCCCCTCTATCAAGAAATATTGCACATGCAGGCGTTAGAGTCGATATGTCAATTTTCTCCTTACATCTAGCAGGAATTTCCTCAATCCTAGGGGCGGTAAACTTTATTTCAACCGTTATAAATATACGACCTGCAGGAATAACATTGGATCGAACACCACTATTCGTATGGTCTGTTCTTATTACCGCAGTTTTACTTCTTTTATCTCTACCGGTATTAGCAGGAGCTATTACTATACTATTAACTGACCGAAATATTAATACAACATTTTTTGACCCGGCCGGAGGAGGGGACCCAAT…	Zotu2	Clade3	yes	SEO07	2022-06-29	2024-01-01	7510	31833	13050	561	122	334
AUC0580	Verdanus abdominalis	Eukaryota(1.00),Arthropoda(1.00),Insecta(1.00),Hemiptera(1.00),Cicadellidae(1.00),Verdanus(0.94),Verdanus_evansi(0.94)	ATTAAATAATATAAGATTTTGATTACTACCGCCATCACTTACCCTACTTATAATGAGATCCGTCATTGAAATAGGTGTAGGAACAGGGTGAACTGTATACCCCCCTCTATCAAGAAATATTGCACATGCAGGCGTTAGAGTCGATATGTCAATTTTCTCCTTACATCTAGCAGGAATTTCCTCAATCCTAGGGGCGGTAAACTTTATTTCAACCGTTATAAATATACGACCTGCAGGAATAACATTGGATCGAACACCACTATTCGTATGGTCTGTTCTTATTACCGCAGTTTTACTTCTTTTATCTCTACCGGTATTAGCAGGAGCTATTACTATACTATTAACTGACCGAAATATTAATACAACATTTTTTGACCCGGCCGGAGGAGGGGACCCAAT…	Zotu2	Clade3	no	SEO07	2022-06-29	2024-01-01	6409	27069	10218	408	66	147
AUC0581	Verdanus abdominalis	Eukaryota(1.00),Arthropoda(1.00),Insecta(1.00),Hemiptera(1.00),Cicadellidae(1.00),Verdanus(0.94),Verdanus_evansi(0.94)	ATTAAATAATATAAGATTTTGATTACTACCGCCATCACTTACCCTACTTATAATGAGATCCGTCATTGAAATAGGTGTAGGAACAGGGTGAACTGTATACCCCCCTCTATCAAGAAATATTGCACATGCAGGCGTTAGAGTCGATATGTCAATTTTCTCCTTACATCTAGCAGGAATTTCCTCAATCCTAGGGGCGGTAAACTTTATTTCAACCGTTATAAATATACGACCTGCAGGAATAACATTGGATCGAACACCACTATTCGTATGGTCTGTTCTTATTACCGCAGTTTTACTTCTTTTATCTCTACCGGTATTAGCAGGAGCTATTACTATACTATTAACTGACCGAAATATTAATACAACATTTTTTGACCCGGCCGGAGGAGGGGACCCAAT…	Zotu2	Clade3	no	SEO07	2022-06-29	2024-01-01	1844	6656	736	155	80	0
AUC0582	Verdanus abdominalis	Eukaryota(1.00),Arthropoda(1.00),Insecta(1.00),Hemiptera(1.00),Cicadellidae(1.00),Diplocolenus(1.00),Diplocolenus_abdominalis(1.00)	ATTAAATAATATAAGATTTTGATTACTACCACCATCACTTACCCTTCTTATAATGAGATCCGTCATTGAAATAGGTGTAGGAACAGGGTGAACTGTATACCCCCCTCTATCAAGAAATATCGCACATGCAGGTGTTAGAGTCGATATATCAATTTTCTCCTTACATCTAGCAGGAATTTCCTCAATCCTAGGGGCGGTAAACTTTATTTCAACTGTTATAAATATACGACCTGCAGGAATAACATTGGATCGAACACCACTATTCGTATGATCTGTTCTTATTACTGCAGTTTTACTTCTTTTATCTCTACCGGTATTAGCAGGGGCTATTACTATACTATTAACTGACCGAAATATTAATACAACATTTTTTGACCCTGCCGGAGGGGGGGACCCAAT…	Zotu1	Clade1	no	SEO07	2022-06-29	2024-01-01	8290	67497	10494	1332	296	428
AUC0584	Verdanus abdominalis	Eukaryota(1.00),Arthropoda(1.00),Insecta(1.00),Hemiptera(1.00),Cicadellidae(1.00),Diplocolenus(1.00),Diplocolenus_abdominalis(1.00)	ATTAAATAATATAAGATTTTGATTACTACCGCCATCACTTACCCTTCTTATAATGAGATCCGTCATTGAAATAGGTGTAGGAACAGGGTGAACTGTATACCCCCCTCTATCAAGAAATATCGCACATGCAGGTGTTAGAGTCGATATATCAATTTTCTCCTTACATCTAGCAGGAATTTCCTCAATCCTAGGGGCGGTAAACTTTATTTCAACTGTTATAAATATACGACCTGCAGGAATAACATTGGATCGAACACCACTATTCGTATGATCTGTTCTTATTACTGCAGTTTTACTTCTTTTATCTCTACCGGTATTAGCAGGGGCTATTACTATACTATTAACTGACCGAAATATTAATACAACATTTTTTGACCCTGCCGGAGGGGGGGACCCAAT…	Zotu3	Clade1	no	POL01	2022-07-19	2024-01-01	1952	21497	674	401	79	110
AUC0585	Verdanus abdominalis	Eukaryota(1.00),Arthropoda(1.00),Insecta(1.00),Hemiptera(1.00),Cicadellidae(1.00),Diplocolenus(1.00),Diplocolenus_abdominalis(1.00)	ATTAAATAATATAAGATTTTGATTACTACCGCCATCACTTACCCTTCTTATAATGAGATCCGTCATTGAAATAGGTGTAGGAACAGGGTGAACTGTATACCCCCCTCTATCAAGAAATATCGCACATGCAGGTGTTAGAGTCGATATATCAATTTTCTCCTTACATCTAGCAGGAATTTCCTCAATCCTAGGGGCGGTAAACTTTATTTCAACTGTTATAAATATACGACCTGCAGGAATAACATTGGATCGAACACCACTATTCGTATGATCTGTTCTTATTACTGCAGTTTTACTTCTTTTATCTCTACCGGTATTAGCAGGGGCTATTACTATACTATTAACTGACCGAAATATTAATACAACATTTTTTGACCCTGCCGGAGGGGGGGACCCAAT…	Zotu3	Clade1	no	POL01	2022-07-19	2024-01-01	8052	34381	17239	1207	347	870
AUC0587	Verdanus abdominalis	Eukaryota(1.00),Arthropoda(1.00),Insecta(1.00),Hemiptera(1.00),Cicadellidae(1.00),Diplocolenus(1.00),Diplocolenus_abdominalis(1.00)	ATTAAATAATATAAGATTTTGATTACTACCGCCATCACTTACCCTTCTTATAATGAGATCCGTCATTGAAATAGGTGTAGGAACAGGGTGAACTGTATACCCCCCTCTATCAAGAAATATCGCACATGCAGGTGTTAGAGTCGATATATCAATTTTCTCCTTACATCTAGCAGGAATTTCCTCAATCCTAGGGGCGGTAAACTTTATTTCAACTGTTATAAATATACGACCTGCAGGAATAACATTGGATCGAACACCACTATTCGTATGATCTGTTCTTATTACTGCAGTTTTACTTCTTTTATCTCTACCGGTATTAGCAGGGGCTATTACTATACTATTAACTGACCGAAATATTAATACAACATTTTTTGACCCTGCCGGAGGGGGGGACCCAAT…	Zotu3	Clade1	no	POL02	2022-07-19	2024-01-01	8552	29804	5197	685	164	440
AUC0588	Verdanus abdominalis	Eukaryota(1.00),Arthropoda(1.00),Insecta(1.00),Hemiptera(1.00),Cicadellidae(1.00),Diplocolenus(1.00),Diplocolenus_abdominalis(1.00)	ATTAAATAATATAAGATTTTGATTACTACCGCCATCACTTACCCTTCTTATAATGAGATCCGTCATTGAAATAGGTGTAGGAACAGGGTGAACTGTATACCCCCCTCTATCAAGAAATATCGCACATGCAGGTGTTAGAGTCGATATATCAATTTTCTCCTTACATCTAGCAGGAATTTCCTCAATCCTAGGGGCGGTAAACTTTATTTCAACTGTTATAAATATACGACCTGCAGGAATAACATTGGATCGAACACCACTATTCGTATGATCTGTTCTTATTACTGCAGTTTTACTTCTTTTATCTCTACCGGTATTAGCAGGGGCTATTACTATACTATTAACTGACCGAAATATTAATACAACATTTTTTGACCCTGCCGGAGGGGGGGACCCAAT…	Zotu3	Clade1	yes	POL02	2022-07-19	2024-01-01	10244	25853	2225	856	180	278
AUC0590	Verdanus abdominalis	Eukaryota(1.00),Arthropoda(1.00),Insecta(1.00),Hemiptera(1.00),Cicadellidae(1.00),Diplocolenus(0.65),Diplocolenus_abdominalis(0.65)	ATTAAATAATATAAGATTTTGATTACTACCTCCATCACTTACTCTACTTATAATGAGATCCGTCATTGAAATAGGTGTAGGAACAGGATGAACTGTATACCCCCCTCTATCAAGAAATATTGCACATGCAGGTGTTAGAGTCGATATATCAATTTTCTCCTTACATCTAGCAGGAATTTCCTCAATCCTAGGGGCGGTGAACTTTATTTCAACTGTTATAAATATACGACCTGCAGGAATAACATTGGATCGAACACCGCTATTCGTATGGTCTGTTCTTATTACCGCAGTTTTACTTCTTTTATCTCTACCGGTATTAGCAGGGGCTATTACTATACTATTAACTGACCGAAATATTAATACAACATTTTTTGACCCTGCAGGAGGGGGGGACCCAAT…	Zotu14	Clade4	no	POL02	2022-07-19	2024-01-01	4958	48778	10158	702	214	127
AUC0591	Verdanus abdominalis	Eukaryota(1.00),Arthropoda(1.00),Insecta(1.00),Hemiptera(1.00),Cicadellidae(1.00),Diplocolenus(0.62),Diplocolenus_abdominalis(0.62)	ATTAAATAATATAAGATTTTGATTACTACCTCCATCACTTACTCTACTTATAATGAGATCCGTCATTGAAATAGGTGTAGGAACAGGATGAACTGTATACCCCCCTCTATCAAGAAATATTGCACATGCAGGTGTTAGAGTCGATATATCAATTTTCTCCTTACATCTAGCAGGAATTTCCTCAATCCTAGGGGCGGTGAACTTTATTTCAACTGTTATAAATATACGACCTGCAGGAATAACATTGAATCGAACACCGCTATTCGTATGGTCTGTTCTTATTACCGCAGTTTTACTTCTTTTATCTCTACCGGTATTAGCAGGGGCTATTACTATACTATTAACTGACCGAAATATTAATACAACATTTTTTGACCCTGCAGGAGGGGGGGACCCAAT…	Zotu21	Clade4	no	POL02	2022-07-19	2024-01-01	6792	10463	4605	379	111	599
AUC1249	Verdanus abdominalis	Eukaryota(1.00),Arthropoda(1.00),Insecta(1.00),Hemiptera(1.00),Cicadellidae(1.00),Diplocolenus(1.00),Diplocolenus_abdominalis(1.00)	ATTAAATAATATAAGATTTTGATTACTACCGCCATCACTTACCCTTCTTATAATGAGATCCGTCATTGAAATAGGTGTAGGAACAGGGTGAACTGTATACCCCCCTCTATCAAGAAATATCGCACATGCAGGTGTTAGAGTCGATATATCAATTTTCTCCTTACATCTAGCAGGAATTTCCTCAATCCTAGGGGCGGTAAACTTTATTTCAACTGTTATAAATATACGACCTGCAGGAATAACATTGGATCGAACACCACTATTCGTATGATCTGTTCTTATTACTGCAGTTTTACTTCTTTTATCTCTACCGGTATTAGCAGGGGCTATTACTATACTATTAACTGACCGAAATATTAATACAACATTTTTTGACCCTGCCGGAGGGGGGGACCCAAT…	Zotu3	Clade1	no	POL03	2022-07-20	2024-01-01	434	58264	19264	30518	9861	8934
AUC1250	Verdanus abdominalis	Eukaryota(1.00),Arthropoda(1.00),Insecta(1.00),Hemiptera(1.00),Cicadellidae(1.00),Diplocolenus(1.00),Diplocolenus_abdominalis(1.00)	ATTAAATAATATAAGATTTTGATTACTACCACCATCACTTACCCTTCTTATAATGAGATCCGTCATTGAAATAGGTGTAGGAACAGGGTGAACTGTATACCCCCCTCTATCAAGAAATATCGCACATGCAGGTGTTAGAGTCGATATATCAATTTTCTCCTTACATCTAGCAGGAATTTCCTCAATCCTAGGGGCGGTAAACTTTATTTCAACTGTTATAAATATACGACCTGCAGGAATAACATTGGATCGAACACCACTATTCGTATGATCTGTTCTTATTACTGCAGTTTTACTTCTTTTATCTCTACCGGTATTAGCAGGGGCTATTACTATACTATTAACTGACCGAAATATTAATACAACATTTTTTGACCCTGCCGGAGGGGGGGACCCAAT…	Zotu1	Clade1	no	POL03	2022-07-20	2024-01-01	2041	67156	27743	35465	13923	16574
AUC1251	Verdanus abdominalis	Eukaryota(1.00),Arthropoda(1.00),Insecta(1.00),Hemiptera(1.00),Cicadellidae(1.00),Diplocolenus(1.00),Diplocolenus_abdominalis(1.00)	ATTAAATAATATAAGATTTTGATTACTACCACCATCACTTACCCTTCTTATAATGAGATCCGTCATTGAAATAGGTGTAGGAACAGGGTGAACTGTATACCCCCCTCTATCAAGAAATATCGCACATGCAGGTGTTAGAGTCGATATATCAATTTTCTCCTTACATCTAGCAGGAATTTCCTCAATCCTAGGGGCGGTAAACTTTATTTCAACTGTTATAAATATACGACCTGCAGGAATAACATTGGATCGAACACCACTATTCGTATGATCTGTTCTTATTACTGCAGTTTTACTTCTTTTATCTCTACCGGTATTAGCAGGGGCTATTACTATACTATTAACTGACCGAAATATTAATACAACATTTTTTGACCCTGCCGGAGGGGGGGACCCAAT…	Zotu1	Clade1	no	POL03	2022-07-20	2024-01-01	59	118273	50784	100968	19909	18062
AUC1252	Verdanus abdominalis	Eukaryota(1.00),Arthropoda(1.00),Insecta(1.00),Hemiptera(1.00),Cicadellidae(1.00),Diplocolenus(1.00),Diplocolenus_abdominalis(1.00)	ATTAAATAATATAAGATTTTGATTACTACCACCATCACTTACCCTTCTTATAATGAGATCCGTCATTGAAATAGGTGTAGGAACAGGGTGAACTGTATACCCCCCTCTATCAAGAAATATCGCACATGCAGGTGTTAGAGTCGATATATCAATTTTCTCCTTACATCTAGCAGGAATTTCCTCAATCCTAGGGGCGGTAAACTTTATTTCAACTGTTATAAATATACGACCTGCAGGAATAACATTGGATCGAACACCACTATTCGTATGATCTGTTCTTATTACTGCAGTTTTACTTCTTTTATCTCTACCGGTATTAGCAGGGGCTATTACTATACTATTAACTGACCGAAATATTAATACAACATTTTTTGACCCTGCCGGAGGGGGGGACCCAAT…	Zotu1	Clade1	no	POL03	2022-07-20	2024-01-01	2431	159622	62036	89919	26880	46978
AUC1973	Verdanus abdominalis	Eukaryota(1.00),Arthropoda(1.00),Insecta(1.00),Hemiptera(1.00),Cicadellidae(1.00),Diplocolenus(0.39),Diplocolenus_abdominalis(0.39)	ATTAAATAATATAAGATTTTGATTACTACCGCCATCACTTACCCTACTTATAATGAGATCCGTCATTGAAGTAGGAGTAGGAACAGGGTGAACTGTATACCCCCCTCTATCAAGAAATATTGCACATGCAGGTGTTAGAGTCGATATATCAATTTTCTCCTTACATCTAGCAGGAATTTCCTCAATCCTAGGGGCAGTAAACTTTATTTCAACTGTTATAAATATACGACCTGCAGGAATAACATTGGATCGAACACCACTATTCGTGTGGTCTGTTCTTATTACCGCAGTTTTACTTCTTTTATCTCTACCGGTATTAGCAGGGGCTATTACTATACTATTAACTGATCGAAATATTAATACAACATTTTTTGACCCTGCCGGAGGAGGGGACCCAAT…	Zotu28	Clade6	no	AUS01	2015-07-24	2024-04-01	1262	63316	36216	44	40	17
AUC1974	Verdanus abdominalis	Eukaryota(1.00),Arthropoda(1.00),Insecta(1.00),Hemiptera(1.00),Cicadellidae(1.00),Diplocolenus(0.39),Diplocolenus_abdominalis(0.39)	ATTAAATAATATAAGATTTTGATTACTACCGCCATCACTTACCCTACTTATAATGAGATCCGTCATTGAAGTAGGAGTAGGAACAGGGTGAACTGTATACCCCCCTCTATCAAGAAATATTGCACATGCAGGTGTTAGAGTCGATATATCAATTTTCTCCTTACATCTAGCAGGAATTTCCTCAATCCTAGGGGCAGTAAACTTTATTTCAACTGTTATAAATATACGACCTGCAGGAATAACATTGGATCGAACACCACTATTCGTGTGGTCTGTTCTTATTACCGCAGTTTTACTTCTTTTATCTCTACCGGTATTAGCAGGGGCTATTACTATACTATTAACTGATCGAAATATTAATACAACATTTTTTGACCCTGCCGGAGGAGGGGACCCAAT…	Zotu28	Clade6	yes	AUS01	2015-07-24	2024-04-01	5566	43581	25711	204	137	155

## Sheet: S3_Primer_seqs
Table S3. List of primers used for amplification of the targetted regions
Target organism	Gene	Description	Primer set	Primer sequence_forward	Primer sequence_reverse	Reference
Insects	COI	Cytochrome oxidase subunit I (insect barcode)	COIBF3/COIBR2	CCHGAYATRGCHTTYCCHCG	CDGGRTGNCCRAARAAYCA	Elbrecht et al., 2019; https://doi.org/10.7717/peerj.7745
Bacteria	16S	Hypervariable region four of the bacterial small subunit ribosomal RNA	515F/806R	GTGYCAGCMGCCGCGGTAA	GGACTACNVGGGTWTCTAAT	Parada et al., 2016; https://doi.org/10.1111/1462-2920.13023
Bacteria	16S	Hypervariable region one and two of the bacterial small subunit ribosomal RNA	27F/338R	AGMGTTYGATYMTGGCTCAG	TGCTGCCTCCCGTAGGAGT	Walker et al., 2014; https://doi.org/10.1186/s40168-015-0087-4
Fungi	ITS2	Fungal Internal Transcribed Spacer 2	fITS7/ITS4	GTGARTCATCGAATCTTTG	CCTCCGCTTATTGATATGC	Ihrmark et al. 2012 https://doi.org/10.1111/j.1574-6941.2012.01437.x ; White 1990: in "PCR - Protocols and Applications - A Laboratory Manual"
Fungi	ITS1	Fungal Internal Transcribed Spacer 1	ITS1F/58A2R	TGGTCATTTAGAGGAAGTAA	GCGTTCTTCATCGAT	Gardes & Bruns (1993) http://doi.org/10.1111/j.1365-294X.1993.tb00005.x; Martin & Rygiewicz (2005) https://doi.org/10.1186/1471-2180-5-28
Fungi	nuSSU	Hypervariable region seven and eight of the fungal nuclear small subunit (18S) ribosomal RNA	nu-SSU-1333/nu-SSU-1647 (Old names: FF390/FR-1)	CGATAACGAACGAGACCT	ANCCATTCAATCGGTANT	Vainio & Hantula, 2000; https://doi.org/10.1017/S0953756200002471

## Sheet: S4_COI_zOTUs
Table S4. zOTU table - cytochrome oxidase I (COI) gene
ZOTU_ID	OTU_assignment	Taxonomy	Sequence	Total	AUC0341	AUC0342	AUC0344	AUC0345	AUC0346	AUC0347	AUC0348	AUC0349	AUC0350	AUC0351	AUC0352	AUC0353	AUC0354	AUC0355	AUC0356	AUC0357	AUC0358	AUC0359	AUC0360	AUC0382	AUC0403	AUC0404	AUC0405	AUC0406	AUC0407	AUC0408	AUC0409	AUC0410	AUC0411	AUC0412	AUC0413	AUC0414	AUC0415	AUC0416	AUC0420	AUC0421	AUC0422	AUC0423	AUC0424	AUC0425	AUC0427	AUC0428	AUC0429	AUC0430	AUC0431
Zotu1	otu1	Eukaryota(1.00),Arthropoda(1.00),Insecta(1.00),Hemiptera(1.00),Cicadellidae(1.00),Diplocolenus(1.00),Diplocolenus_abdominalis(1.00)	ATTAAATAATATAAGATTTTGATTACTACCACCATCACTTACCCTTCTTATAATGAGATCCGTCATTGAAATAGGTGTAGGAACAGGGTGAACTGTATACCCCCCTCTATCAAGAAATATCGCACATGCAGGTGTTAGAGTCGATATATCAATTTTCTCCTTACATCTAGCAGGAATTTCCTCAATCCTAGGGGCGGTAAACTTTATTTCAACTGTTATAAATATACGACCTGCAGGAATAACATTGGATCGAACACCACTATTCGTATGATCTGTTCTTATTACTGCAGTTTTACTTCTTTTATCTCTACCGGTATTAGCAGGGGCTATTACTATACTATTAACTGACCGAAATATTAATACAACATTTTTTGACCCTGCCGGAGGGGGGGACCCAAT…	323775	0	0	147	0	0	3039	0	2759	0	1699	0	1707	942	0	284	1123	700	506	937	0	1732	882	0	0	0	0	0	0	1799	2415	1852	5536	0	16556	3721	3693	938	488	0	2531	0	856	612	1272	0
Zotu2	otu2	Eukaryota(1.00),Arthropoda(1.00),Insecta(1.00),Hemiptera(1.00),Cicadellidae(1.00),Verdanus(0.94),Verdanus_evansi(0.94)	ATTAAATAATATAAGATTTTGATTACTACCGCCATCACTTACCCTACTTATAATGAGATCCGTCATTGAAATAGGTGTAGGAACAGGGTGAACTGTATACCCCCCTCTATCAAGAAATATTGCACATGCAGGCGTTAGAGTCGATATGTCAATTTTCTCCTTACATCTAGCAGGAATTTCCTCAATCCTAGGGGCGGTAAACTTTATTTCAACCGTTATAAATATACGACCTGCAGGAATAACATTGGATCGAACACCACTATTCGTATGGTCTGTTCTTATTACCGCAGTTTTACTTCTTTTATCTCTACCGGTATTAGCAGGAGCTATTACTATACTATTAACTGACCGAAATATTAATACAACATTTTTTGACCCGGCCGGAGGAGGGGACCCAAT…	42659	0	0	0	0	0	0	5370	0	0	0	0	0	0	0	0	0	0	0	0	0	0	0	0	0	0	0	0	0	0	0	0	0	0	0	0	0	0	0	0	0	743	0	0	0	2705
Zotu3	otu1	Eukaryota(1.00),Arthropoda(1.00),Insecta(1.00),Hemiptera(1.00),Cicadellidae(1.00),Diplocolenus(1.00),Diplocolenus_abdominalis(1.00)	ATTAAATAATATAAGATTTTGATTACTACCGCCATCACTTACCCTTCTTATAATGAGATCCGTCATTGAAATAGGTGTAGGAACAGGGTGAACTGTATACCCCCCTCTATCAAGAAATATCGCACATGCAGGTGTTAGAGTCGATATATCAATTTTCTCCTTACATCTAGCAGGAATTTCCTCAATCCTAGGGGCGGTAAACTTTATTTCAACTGTTATAAATATACGACCTGCAGGAATAACATTGGATCGAACACCACTATTCGTATGATCTGTTCTTATTACTGCAGTTTTACTTCTTTTATCTCTACCGGTATTAGCAGGGGCTATTACTATACTATTAACTGACCGAAATATTAATACAACATTTTTTGACCCTGCCGGAGGGGGGGACCCAAT…	41862	0	0	0	1430	18485	0	0	0	987	0	0	0	0	1935	0	0	0	0	0	0	0	0	0	0	0	0	0	0	0	0	0	0	0	0	0	0	0	0	0	0	0	0	0	0	0
Zotu5	otu2	Eukaryota(1.00),Arthropoda(1.00),Insecta(1.00),Hemiptera(1.00),Cicadellidae(1.00),Verdanus(0.94),Verdanus_evansi(0.94)	ATTGAATAATATAAGATTTTGATTACTACCGCCATCACTTACCCTACTTATAATGAGATCCGTCATTGAAATAGGTGTAGGAACAGGGTGAACTGTATACCCCCCTCTATCAAGAAATATTGCACATGCAGGCGTTAGAGTCGATATGTCAATTTTCTCCTTACATCTAGCAGGAATTTCCTCAATCCTAGGGGCGGTAAACTTTATTTCAACCGTTATAAATATACGACCTGCAGGAATAACATTGGATCGAACACCACTATTCGTATGGTCTGTTCTTATTACCGCAGTTTTACTTCTTTTATCTCTACCGGTGCTAGCAGGAGCTATTACTATACTATTAACTGACCGAAATATTAATACAACATTTTTTGACCCGGCCGGAGGAGGGGACCCAAT…	25452	0	0	0	0	0	0	0	0	0	0	0	0	0	0	0	0	0	0	0	0	0	0	0	0	0	0	3857	0	0	0	0	0	5970	0	0	0	0	0	0	0	0	0	0	0	0
Zotu6	otu1	Eukaryota(1.00),Arthropoda(1.00),Insecta(1.00),Hemiptera(1.00),Cicadellidae(1.00),Diplocolenus(0.89),Diplocolenus_abdominalis(0.89)	ATTAAATAATATAAGATTTTGATTACTACCACCATCACTTACTCTACTTATAATGAGATCCGTCATTGAAATAGGTGTAGGAACAGGATGAACTGTATACCCCCCTCTATCAAGAAATATTGCACATGCAGGTGTTAGAGTCGATATATCAATTTTCTCCTTACATCTAGCAGGAATTTCCTCAATCCTAGGGGCGGTAAACTTTATTTCAACTGTTATAAATATACGACCTGCAGGAATAACATTGGATCGAACACCACTATTCGTATGGTCTGTTCTTATTACCGCAGTTTTACTTCTTTTATCTCTACCGGTATTAGCAGGGGCTATTACTATACTATTAACTGACCGAAATATTAATACAACATTTTTTGACCCTGCCGGAGGGGGGGACCCAAT…	21852	12721	1760	0	0	0	0	0	0	0	0	0	0	0	0	0	0	0	0	0	2459	0	0	0	0	0	0	0	0	0	0	0	0	0	0	0	0	0	0	0	0	0	0	0	0	0
Zotu7	otu4	Eukaryota(1.00),Arthropoda(1.00),Insecta(1.00),Diptera(1.00),Pipunculidae(1.00),Tomosvaryella(1.00),Tomosvaryella_kuthyi(1.00)	AATAAATAATATGAGATTTTGAATACTACCACCTTCACTTACACTATTACTAGTAAGTAGTATAGTTGATAACGGAGCTGGAACAGGATGAACTGTATATCCACCCCTTTCTTCTAATATTGCTCATGGAGGAGCATCAGTTGATTTAGCTATTTTTTCATTACATTTAGCTGGAATTTCATCAATTTTAGGAGCTGTAAACTTCATTACAACAGTAATTAATATACGATCAATAGGAATTTCATTTGATCGAATACCTTTATTTGTTTGAGCAGTAGTAATTACAGCTTTATTATTATTATTATCACTTCCAGTATTAGCAGGAGCCATTACAATACTATTAACAGATCGAAATTTTAATACATCATTCTTTGATCCTGCTGGAGGAGGTGATCCAAT…	17615	0	0	0	0	0	0	0	0	0	0	0	0	0	0	0	0	0	0	0	0	0	0	0	0	0	0	0	0	0	0	0	0	0	0	0	0	7092	0	0	0	0	0	0	0	0
Zotu8	otu1	Eukaryota(1.00),Arthropoda(1.00),Insecta(1.00),Hemiptera(1.00),Cicadellidae(1.00),Diplocolenus(1.00),Diplocolenus_abdominalis(1.00)	ATTAAATAATATAAGATTTTGATTACTACCACCATCACTTACCCTTCTTATAATGAGATCCGTCATTGAAATAGGTGTAGGAACAGGGTGAACTGTATACCCCCCTCTATCAAGAAATATCACACATGCAGGTGTTAGAGTCGATATATCAATTTTCTCCTTACATCTAGCAGGAATTTCCTCAATCCTAGGGGCGGTAAACTTTATTTCAACTGTTATAAATATACGACCTGCAGGAATAACATTGGATCGAACACCACTATTCGTATGATCTGTTCTTATTACTGCAGTTTTACTTCTTTTATCTCTACCGGTATTAGCAGGGGCTATTACTATACTATTAACTGACCGAAATATTAATACAACATTTTTTGACCCTGCCGGAGGGGGGGACCCAAT…	13096	0	0	0	0	0	0	0	0	0	0	0	0	0	0	0	0	0	0	0	0	0	0	0	0	0	0	0	0	0	0	0	0	0	0	0	0	0	0	4780	0	0	0	0	0	0
Zotu9	otu1	Eukaryota(1.00),Arthropoda(1.00),Insecta(1.00),Hemiptera(1.00),Cicadellidae(1.00),Verdanus(0.23),Verdanus_evansi(0.23)	ATTAAATAATATAAGATTTTGATTACTACCGCCATCACTTACCCTACTTATAATGAGATCCGTCATTGAAATAGGTGTAGGAACAGGGTGAACTGTATACCCCCCTCTATCAAGAAATATTGCACATGCAGGTGTTAGAGTCGATATATCAATTTTCTCCTTACATCTAGCAGGAATTTCCTCAATCCTAGGGGCGGTAAACTTTATTTCAACTGTTATAAATATACGACCTGCAGGAATAACATTGGATCGAACACCACTATTCGTGTGGTCTGTTCTTATTACCGCAGTTTTACTTCTTTTATCTCTACCGGTATTAGCAGGGGCTATTACTATACTATTAACTGATCGAAATATTAATACAACATTTTTTGACCCTGCTGGAGGGGGGGACCCAAT…	12628	0	0	0	0	0	0	0	0	0	0	0	0	0	0	0	0	0	0	0	0	0	0	0	0	0	0	0	0	0	0	0	0	0	0	0	0	0	0	0	0	0	0	0	0	0
Zotu10	otu1	Eukaryota(1.00),Arthropoda(1.00),Insecta(1.00),Hemiptera(1.00),Cicadellidae(1.00),Verdanus(0.35),Verdanus_evansi(0.35)	ATTAAATAATATAAGATTTTGATTACTACCGCCATCACTTACTCTACTTATAATGAGATCCGTCATTGAAATAGGTGTAGGAACAGGATGAACTGTATACCCCCCTCTATCAAGAAATATCGCACATGCAGGTGTTAGAGTCGATATATCAATTTTCTCCTTACATCTAGCAGGAATTTCCTCAATCCTAGGGGCGGTAAACTTTATTTCAACTGTTATAAATATACGACCTTCAGGAATAACATTGGATCGAACACCACTATTCGTATGGTCTGTTCTTATTACCGCAGTTTTACTTCTTTTATCTCTACCGGTATTAGCAGGGGCTATTACTATACTATTAACTGACCGAAATATTAATACAACATTTTTTGACCCTGCCGGAGGGGGAGACCCAAT…	12079	0	0	0	0	0	0	0	0	0	0	0	0	0	0	0	0	0	0	0	0	0	0	0	0	0	0	0	0	0	0	0	0	0	0	0	0	0	0	0	0	0	0	0	0	142
Zotu11	otu4	Eukaryota(1.00),Arthropoda(1.00),Insecta(1.00),Diptera(1.00),Pipunculidae(1.00),Tomosvaryella(1.00),Tomosvaryella_kuthyi(1.00)	AATAAATAATATGAGATTTTGAATACTACCACCTTCACTCACACTATTACTAGTAAGTAGTATAGTTGATAACGGAGCTGGAACAGGATGAACTATATATCCACCCCTTTCTTCTAATATTGCTCATGGAGGAGCATCAGTTGATTTAGCTATTTTTTCATTACATTTAGCTGGAATTTCATCAATTTTAGGAGCTGTAAACTTCATTACAACAGTAATTAATATACGATCAATAGGAATTTCATTTGATCGAATACCTTTATTTGTTTGAGCAGTAGTAATTACAGCTTTATTATTATTATTATCACTTCCAGTATTAGCAGGAGCCATTACAATACTATTAACAGATCGAAATTTTAATACATCATTCTTTGATCCTGCTGGAGGAGGTGATCCAAT…	11962	0	0	0	0	0	0	0	0	0	0	0	0	0	0	0	0	0	0	0	0	0	0	0	0	0	0	0	0	0	0	0	0	0	0	0	0	0	0	0	0	0	0	0	0	0
Zotu12	otu2	Eukaryota(1.00),Arthropoda(1.00),Insecta(1.00),Hemiptera(1.00),Cicadellidae(1.00),Verdanus(0.33),Verdanus_evansi(0.33)	ATTAAATAATATAAGATTTTGATTACTACCGCCATCACTTACCCTACTTATAATGAGATCCGTCATTGAAATAGGTGTAGGAACAGGGTGAACTGTATACCCCCCTCTATCAAGAAATATTGCACATGCAGGTGTTAGAGTCGATATATCAATTTTCTCCTTACATCTAGCAGGAATTTCCTCAATCCTAGGGGCGGTAAACTTTATTTCAACTGTTATAAATATACGACCTGCAGGAATAACATTGGATCGAACACCACTATTCGTGTGGTCTGTTCTTATTACCGCAGTTTTACTTCTTTTATCTCTACCGGTATTAGCAGGGGCTATTACTATACTATTAACTGATCGAAATATTAATACAACATTTTTTGACCCTGCTGGAGGAGGGGACCCAAT…	10875	0	0	0	0	0	0	0	0	0	0	0	0	0	0	0	0	0	0	0	0	0	0	0	645	818	5575	0	735	0	0	0	0	0	0	0	0	0	0	0	0	0	0	0	0	0
Zotu13	otu5	Eukaryota(1.00),Arthropoda(1.00),Insecta(1.00),Diptera(1.00),Pipunculidae(1.00),Tomosvaryella(1.00),Tomosvaryella_coquilletti(1.00)	AATAAATAATATAAGATTTTGAATATTACCACCTTCACTAACACTTTTGTTAGTTAGTAGAATAGTAGATAACGGAGCTGGGACAGGTTGAACTGTATACCCTCCTTTATCTTCAAATATTGCTCACGGAGGTGCATCTGTTGATTTAGCTATTTTTTCATTACATTTAGCTGGAATCTCATCAATTTTAGGAGCAGTAAATTTTATTACAACAGTAATTAATATACGATCAAGTGGAATTACATTTGACCGAATACCATTATTTGTCTGAGCAGTAGTAATTACTGCTTTACTATTATTATTATCATTACCAGTATTAGCAGGTGCTATTACAATATTATTAACAGATCGAAATTTTAATACATCATTTTTTGATCCGGCTGGTGGTGGTGACCCTAT…	10141	0	0	0	0	0	0	0	0	0	0	0	0	0	0	0	0	0	0	0	0	0	0	0	0	0	0	0	0	0	0	0	0	0	0	0	0	0	0	0	0	0	0	0	0	0
Zotu14	otu1	Eukaryota(1.00),Arthropoda(1.00),Insecta(1.00),Hemiptera(1.00),Cicadellidae(1.00),Diplocolenus(0.65),Diplocolenus_abdominalis(0.65)	ATTAAATAATATAAGATTTTGATTACTACCTCCATCACTTACTCTACTTATAATGAGATCCGTCATTGAAATAGGTGTAGGAACAGGATGAACTGTATACCCCCCTCTATCAAGAAATATTGCACATGCAGGTGTTAGAGTCGATATATCAATTTTCTCCTTACATCTAGCAGGAATTTCCTCAATCCTAGGGGCGGTGAACTTTATTTCAACTGTTATAAATATACGACCTGCAGGAATAACATTGGATCGAACACCGCTATTCGTATGGTCTGTTCTTATTACCGCAGTTTTACTTCTTTTATCTCTACCGGTATTAGCAGGGGCTATTACTATACTATTAACTGACCGAAATATTAATACAACATTTTTTGACCCTGCAGGAGGGGGGGACCCAAT…	9024	0	0	0	0	0	0	0	0	0	0	0	0	0	0	0	0	0	0	0	0	0	0	0	0	0	0	0	0	0	0	0	0	0	0	0	0	0	0	0	0	0	0	0	0	0
Zotu16	otu4	Eukaryota(1.00),Arthropoda(1.00),Insecta(1.00),Diptera(1.00),Pipunculidae(1.00),Tomosvaryella(1.00),Tomosvaryella_kuthyi(1.00)	AATAAATAATATGAGATTTTGAATACTACCACCTTCACTCACACTATTACTAGTAAGTAGTATAGTTGATAACGGAGCTGGAACAGGATGAACTGTATATCCACCCCTTTCTTCTAATATTGCTCATGGAGGAGCATCAGTTGATTTAGCTATTTTTTCATTACATTTAGCTGGAATTTCATCAATTTTAGGAGCTGTAAACTTCATTACAACAGTAATTAATATACGATCAATAGGAATTTCATTTGATCGAATACCTTTATTTGTTTGAGCAGTAGTAATTACAGCTTTATTATTATTATTATCACTTCCAGTATTAGCAGGAGCCATTACAATACTATTAACAGATCGAAATTTTAATACATCATTCTTTGATCCTGCTGGAGGAGGTGATCCAAT…	4770	0	0	0	0	0	0	0	0	0	0	0	0	0	0	0	0	0	0	0	0	0	0	0	0	0	0	0	0	0	0	0	0	0	0	0	0	0	0	0	0	0	0	0	0	0
Zotu17	otu1	Eukaryota(1.00),Arthropoda(1.00),Insecta(1.00),Hemiptera(1.00),Cicadellidae(1.00),Diplocolenus(1.00),Diplocolenus_abdominalis(1.00)	ATTAAATAATATAAGATTTTGATTACTACCACCATCACTTACCCTTCTTATAATGAGATCCGTCATTGAAATAGGTGTAGGAACAGGGTGAACTGTATACCCCCCTCTATCAAGAAATATCGCACATGCAGGTGTTAGAGTCGATATATCAATTTTCTCCTTACATCTAGCAGGAATTTCCTCAATCCTAGGGGCGGTAAACTTTATTTCAACTGTTATAAATATACGACCTGCAGGAATAACATTGGATCGAACACCACTATTCGTATGATCTGTTCTTATTACTGCAGTTTTACTTCTTTTGTCTCTACCGGTATTAGCAGGGGCTATTACTATACTATTAACTGACCGAAATATTAATACAACATTTTTTGACCCTGCCGGAGGGGGGGACCCAAT…	4521	0	0	0	0	0	0	0	0	0	0	0	0	0	0	0	0	0	0	0	0	0	0	0	0	0	0	0	0	0	0	0	0	0	0	0	0	0	0	0	0	0	0	0	0	0
Zotu18	otu1	Eukaryota(1.00),Arthropoda(1.00),Insecta(1.00),Hemiptera(1.00),Cicadellidae(1.00),Diplocolenus(1.00),Diplocolenus_abdominalis(1.00)	ATTAAATAATATAAGATTTTGATTACTACCACCATCACTTACCCTTCTTATAATGAGATCCGTCATTGAAATAGGTGTAGGAACAGGGTGAACTGTATACCCCCCTCTATCAAGAAATATCGCACATGCAGGTGTTAGAGTCGATATATCAATTTTCTCCTTACATCTAGCAGGAATTTCCTCAATCCTAGGGGCGGTAAACTTTATTTCAACTGTTATAAATATACGACCTGCAGGAATAACATTGGATCGAACACCACTATTTGTATGATCTGTTCTTATTACTGCAGTTTTACTTCTTTTATCTCTACCGGTATTAGCAGGGGCTATTACTATACTATTAACTGACCGAAATATTAATACAACATTTTTTGACCCTGCCGGAGGGGGGGACCCAAT…	4499	0	0	0	0	0	0	0	0	0	0	0	0	0	0	0	0	0	0	0	0	0	0	0	0	0	0	0	0	0	0	0	0	0	0	0	0	0	0	0	0	0	0	0	0	0
Zotu19	otu7	Eukaryota(1.00),Arthropoda(1.00),Insecta(1.00),Hemiptera(1.00),Cicadellidae(1.00),Diplocolenus(0.94),Diplocolenus_configuratus(0.92)	ATTAAATAATATAAGATTTTGACTATTACCACCTTCACTTACTCTACTTATAATGAGATCTGTTATTGAAATAGGGGTCGGAACAGGTTGAACTGTATACCCACCTCTATCAAGAAATATCGCACACGCGGGTGTTAGAGTTGATATATCAATCTTCTCACTTCATCTAGCAGGAATTTCTTCAATCCTGTGGGCAGTAAACTTTATTTCTACCGTTATAAATATACGGCCTGCAGGAATAACATTAGACCAAACTCCACTATTTGTATGATCTGTTCTTATTACTGCAGTTTTACTTCTTTTATCACTACCAGTGTTAGCAGGAGCTATTACTATACTATTAACTGACCGAAATATTAATACAACGTTCTTTGACCCTGCGGGAGGAGGGGACCCAAT…	4326	0	0	0	0	0	0	0	0	0	0	0	0	0	0	0	0	0	0	0	0	0	0	0	0	0	41	0	21	0	0	31	100	0	0	0	0	0	0	28	42	0	0	0	0	0
Zotu20	otu2	Eukaryota(1.00),Arthropoda(1.00),Insecta(1.00),Hemiptera(1.00),Cicadellidae(1.00),Verdanus(0.37),Verdanus_evansi(0.37)	ATTAAATAATATAAGATTTTGATTACTACCGCCATCACTTACCCTACTTATAATGAGATCCGTCATTGAAATAGGTGTAGGAACAGGGTGAACTGTATACCCCCCTCTATCAAGAAATATTGCACATGCAGGTGTTAGAGTCGATATATCAATTTTCTCCTTACATCTAGCAGGAATTTCCTCAATCCTAGGGGCGGTAAACTTTATTTCAACTGTTATAAATATACGACCTGCAGGAATAACATTGGATCGAACACCACTATTCGTGTGGTCTGTTCTTATTACCGCAGTTTTACTTCTTTTATCTCTACCGGTATTAGCAGGGGCTATTACTATACTATTAACTGATCGAAATATTAATACAACATTTTTTGACCCTGCCGGAGGAGGGGACCCAAT…	4132	0	0	1074	0	0	0	0	0	0	0	3058	0	0	0	0	0	0	0	0	0	0	0	0	0	0	0	0	0	0	0	0	0	0	0	0	0	0	0	0	0	0	0	0	0	0
Zotu21	otu1	Eukaryota(1.00),Arthropoda(1.00),Insecta(1.00),Hemiptera(1.00),Cicadellidae(1.00),Diplocolenus(0.62),Diplocolenus_abdominalis(0.62)	ATTAAATAATATAAGATTTTGATTACTACCTCCATCACTTACTCTACTTATAATGAGATCCGTCATTGAAATAGGTGTAGGAACAGGATGAACTGTATACCCCCCTCTATCAAGAAATATTGCACATGCAGGTGTTAGAGTCGATATATCAATTTTCTCCTTACATCTAGCAGGAATTTCCTCAATCCTAGGGGCGGTGAACTTTATTTCAACTGTTATAAATATACGACCTGCAGGAATAACATTGAATCGAACACCGCTATTCGTATGGTCTGTTCTTATTACCGCAGTTTTACTTCTTTTATCTCTACCGGTATTAGCAGGGGCTATTACTATACTATTAACTGACCGAAATATTAATACAACATTTTTTGACCCTGCAGGAGGGGGGGACCCAAT…	3702	0	0	0	0	0	0	0	0	0	0	0	0	0	0	0	0	0	0	0	0	0	0	0	0	0	0	0	0	0	0	0	0	0	0	0	0	0	0	0	0	0	0	0	0	0
Zotu22	otu7	Eukaryota(1.00),Arthropoda(1.00),Insecta(1.00),Hemiptera(1.00),Cicadellidae(1.00),Diplocolenus(0.96),Diplocolenus_configuratus(0.94)	ATTAAATAATATAAGATTTTGACTATTACCACCTTCACTTACTCTACTTATAATGAGATTTGTTATTGAAATAGGGGTCGGAAAAGGTTGAACTGTATACCCACCTCTATCAAGAAATATCGCACACGCGGGTGTTAGAGTTGATATATCAATCTTCTCACTTCATCTAGCAGGAATTTCTTCAATCCTGGGGGCAGTAAACTTTATTTCTACCGTTATAAATATACGGCCTGCAGGAATAACATTAGACCGAACTCCACTATTTGTATGATCTGTTCTTATTACTGCAGTTTTACATCTTTTATCACTACCAGTGTTAGCAGGAGCTATTACTATACTATTAACTGACCGAAATATTAATACAACGTTCTTTGACCCTGCGGGAGGAGGGGACCCAAT…	3606	0	0	0	0	0	0	0	0	0	0	0	0	0	0	0	0	0	0	0	0	0	0	0	0	0	31	0	21	0	0	30	78	0	0	0	0	0	0	27	59	0	0	0	0	0
Zotu23	otu2	Eukaryota(1.00),Arthropoda(1.00),Insecta(1.00),Hemiptera(1.00),Cicadellidae(1.00),Verdanus(0.90),Verdanus_evansi(0.90)	ATTAAATAATATAAGATTTTGATTACTACCGCCATCACTTACCCTACTTATAATGAGATCCGTCATTGAAATAGGTGTAGGAACAGGGTGAACTGTATACCCCCCTCTATCAAGAAATATTGCACATGCAGGCGTTAGAGTCGATATGTCAATTTTCTCCTTACATCTAGCAGGAATTTCCTCAATCCTAGGGGCGGTAAACTTTATTTCAACCGTTATAAATATACGACCTGCAGGAATAACATTGGATCGAACACCACTATTCGTATGGTCTGTTCTTATTACCGCAGTTTTACTTCTTTTATCTCTACCGGTATTAGCAGGAGCTATTACTATACTATTAACTGACCGAAATATTAATACAACATTTTTTGACCCGGCCGCAGGAGGGGACCCAAT…	3557	0	0	0	0	0	0	1130	0	0	0	0	0	0	0	0	0	0	0	0	0	0	0	0	0	0	0	0	0	0	0	0	0	0	0	0	0	0	0	0	0	0	0	0	0	434
Zotu24	otu1	Eukaryota(1.00),Arthropoda(1.00),Insecta(1.00),Hemiptera(1.00),Cicadellidae(1.00),Verdanus(0.41),Verdanus_evansi(0.41)	ATTAAATAATATAAGATTTTGATTACTACCGCCATCACTTACCCTACTTATAATGAGATCCGTCATTGAAATAGGTGTAGGAACAGGGTGAACTGTATACCCCCCTCTATCAAGAAATATTGCACATGCAGGTGTTAGAGTCGATATATCAATTTTCTCCTTACATCTAGCAGGAATTTCCTCAATCCTAGGGGCGGTAAACTTTATTTCAACTGTTATAAATATACGACCTGCAGGAATAACATTGGATCGAACACCACTATTCGTGTGGTCTGTTCTTATTACCGCAGTTTTACTTCTTTTATCTCTACCGGTATTAGCAGGGGCTATTACTATACTATTAACTGATCGAAATATTAATACAACATTTTTTGACCCTGCCGGAGGAGGGGATCCAAT…	3196	220	0	0	22	0	27	286	43	28	0	0	0	0	0	0	0	0	0	0	0	0	0	0	0	0	0	0	0	0	0	0	0	0	95	0	65	0	0	0	0	0	0	0	0	143
Zotu25	otu2	Eukaryota(1.00),Arthropoda(1.00),Insecta(1.00),Hemiptera(1.00),Cicadellidae(1.00),Verdanus(0.94),Verdanus_evansi(0.94)	ATTAAATAATATAAGATTTTGATTACTACCGCCATCACTTACCCTACTTATAATGAGATCCGTCATTGAAATAGGTGTAGGAACAGGGTGAACTGTATACCCCCCTCTATCAAGAAATATTGCACATGCAGGCGTTAGAGTCGATATATCAATTTTCTCCTTACATCTAGCAGGAATTTCCTCAATCCTAGGGGCGGTAAACTTTATTTCAACCGTTATAAATATACGACCTGCAGGAATAACATTGGATCGAACACCACTATTCGTATGGTCTGTTCTTATTACCGCAGTTTTACTTCTTTTATCTCTACCGGTATTAGCAGGAGCTATTACTATACTATTAACTGACCGAAATATTAATACAACATTTTTTGACCCGGCCGGAGGAGGGGACCCAAT…	3172	0	0	0	0	0	0	0	0	0	0	0	0	0	0	0	0	0	0	0	0	0	0	0	0	0	0	0	0	0	0	0	0	0	0	0	0	0	0	0	0	0	0	0	0	0
Zotu27	otu9	Eukaryota(1.00),Arthropoda(1.00),Insecta(1.00),Diptera(1.00),Pipunculidae(1.00),Clistoabdominalis(1.00),Clistoabdominalis_ruralis(1.00)	AATAAATAATATAAGATTTTGATTATTACCACCTTCATTAACCTTATTAATAATAAGTAGTATAGTGGACAACGGAGCTGGTACTGGATGAACAGTTTACCCTCCCTTATCTTCTAATATTGCACATGGAGGTGCATCAGTTGACTTAGCAATTTTTTCTTTACATTTAGCTGGAATTTCTTCAATTTTAGGAGCTGTAAATTTTATTACAACAGTAATTAATATACGATCTACAGGAATTACTTTTGATCGAATGCCTTTATTTGTATGAGCTGTTGTTATTACAGCTTTATTATTACTTTTATCTTTACCTGTATTAGCAGGAGCAATTACTATATTATTAACTGATCGAAATTTTAATACATCATTTTTTGATCCCGCAGGTGGAGGTGATCCAAT…	2636	0	0	0	0	0	0	0	2636	0	0	0	0	0	0	0	0	0	0	0	0	0	0	0	0	0	0	0	0	0	0	0	0	0	0	0	0	0	0	0	0	0	0	0	0	0
Zotu28	otu2	Eukaryota(1.00),Arthropoda(1.00),Insecta(1.00),Hemiptera(1.00),Cicadellidae(1.00),Diplocolenus(0.39),Diplocolenus_abdominalis(0.39)	ATTAAATAATATAAGATTTTGATTACTACCGCCATCACTTACCCTACTTATAATGAGATCCGTCATTGAAGTAGGAGTAGGAACAGGGTGAACTGTATACCCCCCTCTATCAAGAAATATTGCACATGCAGGTGTTAGAGTCGATATATCAATTTTCTCCTTACATCTAGCAGGAATTTCCTCAATCCTAGGGGCAGTAAACTTTATTTCAACTGTTATAAATATACGACCTGCAGGAATAACATTGGATCGAACACCACTATTCGTGTGGTCTGTTCTTATTACCGCAGTTTTACTTCTTTTATCTCTACCGGTATTAGCAGGGGCTATTACTATACTATTAACTGATCGAAATATTAATACAACATTTTTTGACCCTGCCGGAGGAGGGGACCCAAT…	2316	0	0	0	0	0	0	0	0	0	0	0	0	0	0	0	0	0	0	0	0	0	0	0	0	0	0	0	0	0	0	0	0	0	0	0	0	0	0	0	0	0	0	0	0	0
Zotu29	otu2	Eukaryota(1.00),Arthropoda(1.00),Insecta(1.00),Hemiptera(1.00),Cicadellidae(1.00),Verdanus(0.90),Verdanus_evansi(0.90)	ATTAAATAATATAAGATTTTGGTTACTACCACCATCACTTACCCTACTTATAATGAGATCCGTCATTGAAATAGGAGTAGGAACAGGGTGAACTGTATACCCCCCTCTATCAAGAAATATTGCACATGCAGGTGTTAGAGTCGATATATCAATTTTCTCCTTACATCTGGCAGGAATTTCCTCAATCCTAGGGGCGGTAAACTTTATTTCAACCGTTATAAATATACGACCTGCAGGAATAACATTAGATCGAACACCACTATTCGTATGGTCTGTTCTTATTACCGCAGTTTTACTTCTTTTATCTCTACCGGTATTAGCAGGAGCTATTACTATACTATTAACTGACCGAAATATTAATACAACATTTTTTGACCCTGCCGGAGGAGGGGACCCAAT…	2256	0	0	0	0	0	0	0	0	0	0	0	0	0	0	0	0	0	0	0	0	0	0	0	0	0	0	0	0	0	0	0	0	0	0	0	134	0	0	0	0	0	0	0	0	0
Zotu31	otu2	Eukaryota(1.00),Arthropoda(1.00),Insecta(1.00),Hemiptera(1.00),Cicadellidae(1.00),Verdanus(0.96),Verdanus_evansi(0.96)	ATTGAATAATATAAGATTTTGATTACTACCGCCATCACTTACCCTACTTATAATGAGATCCGTCATTGAAATAGGTGTAGGAACAGGGTGAACTGTATACCCCCCTCTATCAAGAAATATTGCACATGCAGGCGTTAGAGTCGATATGTCAATTTTCTCCTTACATCTAGCAGGAATTTCCTCAATCCTAGGGGCGGTAAACTTTATTTCAACCGTTATAAATATACGACCTGCAGGAATAACATTGGATCGAACACCACTATTCGTATGGTCTGTTCTTATTACCGCAGTTTTACTTCTTTTATCTCTACCGGTGCTAGCAGGAGCTATTACTATACTATTAACTGACCGAAATATTAATACAACATTTTTTGACCCGGCCGCAGGAGGGGACCCAAT…	1487	0	0	0	0	0	0	0	0	0	0	0	0	0	0	0	0	0	0	0	0	0	0	0	0	0	0	562	0	0	0	0	0	0	0	0	0	0	0	0	0	0	0	0	0	0
Zotu32	otu1	Eukaryota(1.00),Arthropoda(1.00),Insecta(1.00),Hemiptera(1.00),Cicadellidae(1.00),Diplocolenus(0.92),Diplocolenus_abdominalis(0.92)	ATTAAATAATATAAGATTTTGATTACTACCGCCATCACTTACTCTTCTTATAATGAGATCCGTCATTGAAATAGGTGTAGGAACAGGATGAACTGTATACCCCCCTCTATCAAGAAATATTGCACATGCAGGTGTTAGAGTCGATATATCAATTTTCTCCTTACATCTAGCAGGAATTTCCTCAATCCTAGGGGCGGTAAACTTTATTTCAACTGTTATAAATATACGACCTGCAGGAATAACATTGGATCGAACACCACTATTCGTATGGTCTGTTCTTATTACCGCAGTTTTACTTCTTTTATCTCTACCGGTATTAGCAGGGGCTATTACTATACTATTAACTGACCGAAATATTAATACAACATTTTTTGACCCTGCCGGAGGGGGGGACCCAAT…	1386	0	0	0	0	0	0	0	0	0	0	0	0	0	0	0	0	0	0	0	0	0	0	0	0	0	0	0	0	0	0	0	0	0	0	0	0	0	0	0	0	0	0	0	0	0
Zotu33	otu11	Eukaryota(1.00),Arthropoda(1.00),Insecta(1.00),Hemiptera(1.00),Cicadellidae(1.00),Verdanus(0.67),Verdanus_evansi(0.67)	ATTAAATAATATAAGATTTTGATTATTACCGCCCTCACTTACCCTACTTATAATGAGATCCGTCATTGAAATAGGGGTCGGGACAGGATGAACTGTATACCCACCTCTATCAAGAAATATCGCGCATGCAGGTGTTAGAGTCGATATATCAATTTTCTCCTTACATCTAGCAGGAATTTCCTATATCCTGGGGGCAGTAAACTTTATTTCTACCGTTATAAATATATGACCTGCAGGAATAACGTTAGATCGAACACCACTATTCGTATGATCTGTTCTTATTACCGCAGTTTTACTTCTTTTATCTCTACCAGTATTAGCAGGGGCTATTACTATACTATTAACTGACCGAAATATTAATACAACATTTTTTGACCCTGCCGGAGGGGGGGACCCAAT…	1286	0	0	0	0	0	0	0	0	26	0	0	0	0	0	0	0	0	0	0	0	0	0	0	0	0	0	0	0	0	0	0	0	0	0	0	0	19	0	27	0	0	0	0	0	0
Zotu34	otu2	Eukaryota(1.00),Arthropoda(1.00),Insecta(1.00),Hemiptera(1.00),Cicadellidae(1.00),Diplocolenus(0.65),Diplocolenus_abdominalis(0.65)	ATTGAATAATATAAGATTTTGATTACTACCGCCATCACTTACCCTACTTATAATGAGATCCGTCATTGAAATAGGTGTAGGAACAGGGTGAACTGTATACCCCCCTCTATCAAGAAATATTGCACATGCAGGTGTTAGAGTCGATATATCAATTTTCTCCTTACATCTAGCAGGAATTTCCTCAATCCTAGGGGCGGTAAACTTTATTTCAACTGTTATAAATATACGACCTGCAGGAATAACATTGGATCGAACACCACTATTCGTGTGGTCTGTTCTTATTACCGCAGTTTTACTTCTTTTATCTCTACCGGTATTAGCAGGGGCTATTACTATACTATTAACTGATCGAAATATTAATACAACATTTTTTGACCCTGCTGGAGGAGGGGACCCAAT…	1195	0	0	0	0	0	0	0	0	0	0	0	0	0	0	0	0	0	0	0	0	0	0	1195	0	0	0	0	0	0	0	0	0	0	0	0	0	0	0	0	0	0	0	0	0	0
Zotu35	otu1	Eukaryota(1.00),Arthropoda(1.00),Insecta(1.00),Hemiptera(1.00),Cicadellidae(1.00),Diplocolenus(0.87),Diplocolenus_abdominalis(0.87)	ATTAAATAATATAAGATTTTGATTACTACCGCCATCACTTACTCTACTCATAATGAGATCCGTCATTGAAATAGGTGTAGGAACAGGATGAACTGTATACCCCCCTCTATCAAGAAATATTGCACATGCAGGTGTTAGAGTCGATATATCAATTTTCTCCTTACATCTAGCAGGAATTTCGTCAATCCTAGGGGCGGTAAACTTTATTTCAACTGTTATAAATATACGACCTGCAGGAATAACATTGGATCGAACACCACTATTCGTATGGTCTGTTCTTATTACCGCAGTTTTACTTCTTTTATCTCTACCGGTATTAGCAGGGGCTATTACTATACTATTAACTGACCGAAATATTAATACAACATTTTTTGACCCTGCAGGAGGGGGGGACCCAAT…	1150	879	0	0	0	0	0	0	0	0	0	0	0	0	0	0	0	0	0	0	0	0	0	0	0	0	0	0	0	0	0	0	0	0	0	0	0	0	0	0	0	0	0	0	0	0
Zotu36	otu12	Eukaryota(1.00),Arthropoda(1.00),Insecta(1.00),Hemiptera(0.99),Cicadellidae(0.99),Verdanus(0.59),Verdanus_evansi(0.59)	ATTAAATAATATAAGATTTTGATTATTACCACCCTCACTTACCCTACTTATAATGAGATCCGTTATTGAAATAGGGGTCGGAACAGGATGAACCGTATACCCGCCTCTATCAAGAAATATCGCACATGCAGGTGTTAGAGTCGATATATCAATTTTCTCCTTACATTTAGCAGGAATTTCCTCAATCCTGGGAGCAGTAAACTTTATTTCTACTGTTATAAATATACGACCTGCAGGAATAACATTAGACCGAACACCACTATTCGTATGATCTGTTCTTATTACCGCAGTTTTACTTCTTTTATCTCTACCAGTATTAGCAGGGGCTATTACTATATTATTAACTGACCGAAATATTAATACAACATTTTTTGACCCTGCCGGAGGGGGGGACCCAAT…	846	560	0	50	0	0	72	0	0	0	0	0	0	0	27	0	0	0	0	0	0	0	0	0	0	0	0	0	0	0	0	39	0	0	0	0	0	0	0	0	0	0	0	0	0	0
Zotu37	otu13	Eukaryota(1.00),Arthropoda(1.00),Insecta(0.99),Diptera(0.84),Pipunculidae(0.73),Pipunculus(0.73),Pipunculus_omissinervis(0.24)	GATAAATAATATAAGATTTTGAATATTACCACCATCTTTAACTTTACTTTTAGTCAGAAGAATAGTTGACAATGGAGCTGGTACAGGATGAACTGTTTATCCTCCCCTATCTTCAAATATTGCACACGGTGGAGCTTCAGTAGACTTAGCAATTTTTTCGCTACATCTAGCTGGAATTTCATCAATTCTTGGGGCTGTAAACTTTATTACAACTGTTATTAATATACGGTCAGCAGGGATATCATTTGATCGAATGCCTTTATTTGTTTGAGCTGTAGTAATTACAGCTCTTTTATTACTTCTGTCTCTTCCAGTCCTAGCAGGGGCTATCACAATGCTTTTAACTGACCGAAATTTCAATACATCATTCTTTGATCCTGCAGGGGGTGGAGACCCGAT…	841	0	0	0	0	0	0	0	0	0	0	0	0	0	0	0	0	0	0	0	0	0	0	0	0	0	0	0	0	0	0	0	0	0	0	0	0	0	0	0	0	0	0	0	0	0
Zotu39	otu2	Eukaryota(1.00),Arthropoda(1.00),Insecta(1.00),Hemiptera(1.00),Cicadellidae(1.00),Verdanus(0.56),Verdanus_evansi(0.56)	ATTAAATAATATAAGATTTTGATTACTACCGCCATCACTTACCCTACTTATAATGAGATCCGTCATTGAAATAGGTGTAGGAACAGGGTGAACTGTATACCCCCCTCTATCAAGAAATATTGCACATGCAGGTGTTAGAGTCGATATATCAATTTTCTCCTTACATCTAGCAGGAATTTCCTCAATCCTAGGGGCAGTAAACTTTATTTCAACTGTTATAAATATACGACCTGCAGGAATAACATTGGATCGAACACCACTATTCGTGTGGTCTGTTCTTATTACCGCAGTTTTACTTCTTTTATCTCTACCGGTATTAGCAGGGGCTATTACTATACTATTAACTGATCGAAATATTAATACAACATTTTTTGACCCTGCCGGAGGAGGGGACCCAAT…	719	0	0	0	0	0	0	0	0	0	0	0	0	0	0	0	0	0	0	0	0	0	0	0	0	0	0	0	0	0	0	0	0	0	0	0	0	0	0	0	0	0	0	0	0	0
Zotu40	otu1	Eukaryota(1.00),Arthropoda(1.00),Insecta(1.00),Hemiptera(1.00),Cicadellidae(1.00),Diplocolenus(1.00),Diplocolenus_abdominalis(1.00)	ATTAAATAATATAAGATTTTGATTACTACCACCATCACTTACCCTTCTTATAATGAGATCCGTCATTGAAATAGGTGTAGGAACAGGGTGAACTGTATACCCCCCTCTATCAAGAAATATCGCACATGCAGGTGTTAGAGTCGATATATCAATTTTCTCCTTACATCTAGCAGGAATTTCCTCAATCCTAGGGGCGGTAAACTTTATTTCAACTGTTATAAATATACGACCTGCAGGAATAACATTGGATCGAACACCACTATTCGTATGATCTGTTCTTATTACCGCAGTTTTACTTCTTTTATCTCTACCGGTATTAGCAGGGGCTATTACTATACTATTAACTGACCGAAATATTAATACAACATTTTTTGACCCTGCAGGAGGGGGGGACCCAAT…	699	0	0	0	0	0	0	0	0	0	0	0	0	0	0	0	0	0	0	0	0	0	0	0	0	0	0	0	0	0	0	0	0	0	0	0	0	0	0	0	0	0	0	0	0	0
Zotu41	otu1	Eukaryota(1.00),Arthropoda(1.00),Insecta(1.00),Hemiptera(1.00),Cicadellidae(1.00),Diplocolenus(0.99),Diplocolenus_abdominalis(0.99)	ATTAAATAATATAAGATTTTGATTACTACCGCCATCACTTACCCTACTTATAATGAGATCCGTCATTGAAATAGGTGTAGGAACAGGGTGAACTGTATACCCCCCTCTATCAAGAAATATTGCACATGCAGGTGTTAGAGTCGATATATCAATTTTCTCCTTACATCTAGCAGGAATTTCCTCAATCCTAGGGGCGGTAAACTTTATTTCAACTGTTATAAATATACGACCTGCAGGAATAACATTGGATCGAACACCACTATTCGTATGATCTGTTCTTATTACTGCAGTTTTACTTCTTTTATCTCTACCGGTATTAGCAGGGGCTATTACTATACTATTAACTGACCGAAATATTAATACAACATTTTTTGACCCTGCCGGAGGGGGGGACCCAAT…	666	0	0	0	0	0	0	0	0	0	0	0	0	0	0	0	0	0	0	0	0	0	0	0	0	0	0	0	0	0	0	0	0	0	0	0	0	0	0	0	0	0	0	0	0	0
Zotu42	otu1	Eukaryota(1.00),Arthropoda(1.00),Insecta(1.00),Hemiptera(1.00),Cicadellidae(1.00),Diplocolenus(0.97),Diplocolenus_abdominalis(0.97)	ATTAAATAATATAAGATTTTGATTACTACCGCCATCACTTACTCTACTTATAATGAGATCCGTCATTGAAATAGGTGTAGGAACAGGATGAACTGTATACCCCCCTCTATCAAGAAATATTGCACATGCAGGTGTTAGAGTCGATATATCAATTTTCTCCTTACATCTAGCAGGAATTTCCTCAATCCTAGGGGCGGTAAACTTTATTTCAACTGTTATAAATATACGACCTGCAGGAATAACATTGGATCGAACACCACTATTCGTATGATCTGTTCTTATTACTGCAGTTTTACTTCTTTTATCTCTACCGGTATTAGCAGGGGCTATTACTATACTATTAACTGACCGAAATATTAATACAACATTTTTTGACCCTGCCGGAGGGGGGGACCCAAT…	622	0	0	0	0	0	0	0	0	0	0	0	0	0	0	0	0	0	0	0	0	0	0	0	0	0	0	0	0	0	0	0	0	0	53	0	0	0	0	0	0	0	0	0	0	0
Zotu43	otu2	Eukaryota(1.00),Arthropoda(1.00),Insecta(1.00),Hemiptera(1.00),Cicadellidae(1.00),Verdanus(0.99),Verdanus_evansi(0.99)	ATTAAATAATATAAGATTTTGATTACTACCGCCATCACTTACCCTACTTATAATGAGATCCGTCATTGAAATAGGCGTAGGAACAGGGTGAACTGTATACCCCCCTCTATCAAGAAATATTGCACATGCAGGTGTTAGAGTCGATATATCAATTTTCTCCTTACATCTAGCAGGAATTTCCTCAATCCTAGGGGCGGTAAACTTTATTTCAACCGTTATAAATATGCGACCTGCAGGAATAACATTAGATCGAACACCACTATTCGTATGGTCTGTTCTTATTACCGCAGTTTTACTTCTTTTATCTCTACCGGTATTAGCAGGAGCTATTACTATGCTATTAACTGACCGAAATATTAATACAACATTTTTTGACCCTGCCGGAGGAGGGGACCCAAT…	604	0	0	0	0	0	0	0	0	0	0	0	0	0	0	0	0	0	0	0	0	0	0	0	0	0	0	0	0	0	0	0	0	0	0	0	0	0	0	0	0	0	0	0	0	0
Zotu44	otu1	Eukaryota(1.00),Arthropoda(1.00),Insecta(1.00),Hemiptera(1.00),Cicadellidae(1.00),Diplocolenus(0.54),Diplocolenus_abdominalis(0.54)	ATTAAATAATATAAGATTTTGGTTACTACCACCATCACTTACCCTACTTATAATGAGATCCGTCATTGAAATAGGAGTAGGAACAGGGTGAACTGTATACCCCCCTCTATCAAGAAATATTGCACATGCAGGTGTTAGAGTCGATATATCAATTTTCTCCTTACATCTGGCAGGAATTTCCTCAATCCTAGGGGCGGTAAACTTTATTTCAACCGTTATAAATATACGACCTGCAGGAATAACATTAGATCGAACACCACTATTCGTATGGTCTGTTCTTATTACCGCAGTTTTACTTCTTTTATCTCTACCGGTATTAGCAGGAGCTATTACTATACTATTAACTGACCGAAATATTAATACAACATTTTTTGACCCTGCCGGAGGGGGGGACCCAAT…	601	0	0	0	0	0	0	0	0	0	0	0	0	0	0	0	0	0	0	0	0	0	0	0	0	0	0	0	0	0	0	0	0	0	0	0	0	0	0	0	0	0	0	0	0	0
Zotu45	otu1	Eukaryota(1.00),Arthropoda(1.00),Insecta(1.00),Hemiptera(1.00),Cicadellidae(1.00),Diplocolenus(0.82),Diplocolenus_abdominalis(0.82)	ATTAAATAATATAAGATTTTGATTACTACCGCCATCACTTACTCTACTTATAATGAGATCCGTCATTGAAATAGGTGTAGGAACAGGATGAACTGTATACCCCCCTCTATCAAGAAATATTGCACATGCAGGTGTTAGAGTCGATATATCAATTTTCTCCTTACATCTAGCAGGAATTTCCTCAATCCTAGGGGCGGTAAACTTTATTTCAACTGTTATAAATATACGACCTGCAGGAATAACATTGGATCGAACACCACTATTCGTATGGTCTGTTCTTATTACCGCAGTTTTACTTCTTTTATCTCTACCGGTATTAGCAGGGGCTATTACTATACTATTAACTGACCGAAATATTAATACAACATTTTTTGACCCTGCCGGAGGGGGGGACCCAAT…	565	0	0	0	0	0	0	0	0	0	0	0	0	0	0	0	0	0	0	0	0	0	0	0	0	0	0	0	0	0	0	0	0	0	35	0	0	0	0	0	0	0	0	0	0	0
Zotu46	otu2	Eukaryota(1.00),Arthropoda(1.00),Insecta(1.00),Hemiptera(1.00),Cicadellidae(1.00),Verdanus(0.97),Verdanus_evansi(0.97)	ATTAAATAATATAAGATTTTGGTTACTACCGCCATCACTTACCCTACTTATAATGAGATCCGTCATTGAAATAGGAGTAGGAACAGGGTGAACTGTATACCCCCCTCTATCAAGAAATATTGCACATGCAGGTGTTAGAGTCGATATATCAATTTTCTCCTTACATCTGGCAGGAATTTCCTCAATCCTAGGGGCGGTAAACTTTATTTCAACCGTTATAAATATACGACCTGCAGGAATAACATTAGATCGAACACCACTATTCGTATGGTCTGTTCTTATTACCGCAGTTTTACTTCTTTTATCTCTACCGGTATTAGCAGGAGCTATTACTATACTATTAACTGACCGAAATATTAATACAACATTTTTTGACCCTGCCGGAGGAGGGGACCCAAT…	536	0	0	0	0	148	0	0	0	0	0	0	0	0	0	0	0	0	0	0	0	0	0	0	0	0	0	0	0	0	0	0	0	0	0	0	0	0	0	0	0	0	0	0	0	0
Zotu48	otu2	Eukaryota(1.00),Arthropoda(1.00),Insecta(1.00),Hemiptera(1.00),Cicadellidae(1.00),Verdanus(0.98),Verdanus_evansi(0.98)	ATTAAATAATATAAGATTTTGATTACTACCGCCATCACTTACCCTACTTATAATGAGATCCGTCATTGAAATAGGTGTAGGAACAGGGTGAACTGTATACCCCCCTCTATCAAGAAATATTGCACATGCAGGTGTTAGAGTCGATATATCAATTTTCTCCTTACATCTAGCAGGAATTTCCTCAATCCTAGGGGCGGTAAACTTTATTTCAACCGTTATAAATATACGACCTGCAGGAATAACATTAGATCGAACACCACTATTCGTATGGTCTGTTCTTATTACCGCAGTTTTACTTCTTTTATCTCTACCGGTATTAGCAGGAGCTATTACTATACTATTAACTGACCGAAATATTAATACAACATTTTTTGACCCTGCCGGAGGAGGGGACCCAAT…	524	0	0	0	0	0	0	0	0	0	0	0	0	0	0	0	0	0	0	0	0	0	0	0	0	0	0	0	0	0	0	0	0	0	0	0	0	0	0	0	0	0	0	0	0	0
Zotu49	otu1	Eukaryota(1.00),Arthropoda(1.00),Insecta(1.00),Hemiptera(1.00),Cicadellidae(1.00),Diplocolenus(0.85),Diplocolenus_abdominalis(0.85)	ATTAAATAATATAAGATTTTGATTACTACCGCCATCACTTACTCTACTTATAATGAGATCCGTCATTGAAATAGGTGTAGGAACAGGATGAACTGTATACCCCCCTCTATCAAGAAATATTGCACATGCAGGTGTTAGAGTTGATATATCAATTTTCTCCTTACATCTAGCAGGAATTTCCTCAATCCTAGGGGCGGTAAACTTTATTTCAACTGTTATAAATATACGACCTGCAGGAATAACATTGGATCGAACACCACTATTCGTATGGTCTGTTCTTATTACCGCAGTTTTACTTCTTTTATCTCTACCGGTATTAGCAGGGGCTATTACTATACTATTAACTGACCGAAATATTAATACAACATTTTTTGACCCTGCCGGAGGGGGGGACCCAAT…	516	0	0	0	0	0	0	0	0	0	0	0	0	0	0	0	0	0	0	0	0	0	0	0	0	0	0	0	0	0	0	0	0	0	0	0	0	0	0	0	0	0	0	0	24	0
Zotu50	otu2	Eukaryota(1.00),Arthropoda(1.00),Insecta(1.00),Hemiptera(1.00),Cicadellidae(1.00),Verdanus(0.90),Verdanus_evansi(0.90)	ATTAAATAATATAAGATTTTGATTACTACCACCATCACTTACCCTACTTATAATGAGATCCGTCATTGAAATAGGTGTAGGAACAGGGTGAACTGTATACCCCCCTCTATCAAGAAATATCGCACATGCAGGTGTTAGAGTCGATATATCAATTTTCTCCTTACATCTAGCAGGAATTTCCTCAATCCTAGGGGCGGTAAACTTTATTTCAACCGTTATAAATATACGACCTGCAGGAATAACATTAGATCGAACACCACTATTCGTATGGTCTGTTCTTATTACCGCAGTTTTACTTCTTTTATCTCTACCGGTATTAGCAGGAGCTATTACTATACTATTAACTGACCGAAATATTAATACAACATTTTTTGACCCTGCCGGAGGAGGGGACCCAAT…	486	0	0	0	0	0	0	0	0	0	0	0	0	0	0	0	0	0	0	0	0	0	0	0	0	0	0	0	0	0	0	0	0	0	0	24	0	0	0	0	0	0	0	0	0	0
Zotu51	otu2	Eukaryota(1.00),Arthropoda(1.00),Insecta(1.00),Hemiptera(1.00),Cicadellidae(1.00),Verdanus(0.93),Verdanus_evansi(0.93)	ATTAAATAATATAAGATTTTGGTTACTACCACCATCACTTACCCTACTTATAATGAGATCCGTCATTGAAATAGGAGTAGGAACAGGGTGAACTGTATACCCCCCTCTATCAAGAAATATTGCACATGCAGGTGTTAGAGTTGATATATCAATTTTCTCCTTACATCTGGCAGGAATTTCCTCAATCCTAGGGGCGGTAAACTTTATTTCAACCGTTATAAATATACGACCTGCAGGAATAACATTAGATCGAACACCACTATTCGTATGGTCTGTTCTTATTACCGCAGTTTTACTTCTTTTATCTCTACCGGTATTAGCAGGAGCTATTACTATACTATTAACTGACCGAAATATTAATACAACATTTTTTGACCCTGCCGGAGGAGGGGACCCAAT…	468	0	0	0	0	0	0	0	0	0	0	0	0	0	0	0	0	0	0	0	0	0	0	0	0	0	0	0	0	0	0	0	85	0	0	0	0	0	0	0	53	0	0	0	32	0
Zotu52	otu2	Eukaryota(1.00),Arthropoda(1.00),Insecta(1.00),Hemiptera(1.00),Cicadellidae(1.00),Verdanus(0.54),Verdanus_evansi(0.54)	ATTAAATAATATAAGATTTTGATTACTACCGCCATCACTTACCCTACTTATAATGAGATCCGTCATTGAAATAGGTGTAGGAACAGGGTGAACTGTATACCCCCCTCTATCAAGAAATATTGCACATGCAGGTGTTAGAGTCGATATATCAATTTTCTCCTTACATCTAGCAGGAATTTCCTCAATCCTAGGGGCGGTAAACTTTATTTCAACTGTTATAAATATACGACCTGCAGGAATAACATTGGATCGAACACCACTATTCGTGTGGTCTGTTCTTATTACCGCAGTTTTACTTCTTTTATCTCTACCGGTATTAGCAGGGGCTATTACTATACTATTAACTGATCGAAATATTAATACAACATTTTTTGACCCTGCCGGAGGAGGGGACCCAAT…	465	0	0	0	0	0	40	0	0	0	0	0	0	0	0	0	0	0	0	0	0	0	0	0	0	0	0	0	0	0	0	0	0	0	0	0	0	0	0	0	0	0	0	0	0	0
Zotu53	otu2	Eukaryota(1.00),Arthropoda(1.00),Insecta(1.00),Hemiptera(1.00),Cicadellidae(1.00),Verdanus(0.59),Verdanus_evansi(0.59)	ATTAAATAATATAAGATTTTGATTACTACCGCCATCACTTACCCTACTTATAATGAGATCCGTCATTGAAATAGGTGTAGGAACAGGGTGAACTGTATACCCCCCTCTATCAAGAAATATTGCACATGCAGGTGTTAGAGTCGATATATCAATTTTCTCCTTACATCTAGCAGGAATTTCCTCAATCCTAGGGGCGGTAAACTTTATTTCAACTGTTATAAATATACGACCTGCAGGAATAACATTGGATCGAACACCGCTATTCGTATGGTCTGTTCTTATTACCGCAGTTTTACTTCTTTTATCTCTACCGGTATTAGCAGGGGCTATTACTATACTATTAACTGACCGAAATATTAATACAACATTTTTTGACCCTGCCGGAGGGGGGGACCCAAT…	465	0	0	0	0	0	0	0	0	0	0	14	0	0	0	0	0	0	0	0	0	0	0	0	0	0	0	0	0	0	0	0	0	0	0	0	0	0	0	0	0	0	0	0	0	0
Zotu54	otu2	Eukaryota(1.00),Arthropoda(1.00),Insecta(1.00),Hemiptera(1.00),Cicadellidae(1.00),Verdanus(0.91),Verdanus_evansi(0.91)	ATTAAATAATATAAGATTTTGATTACTACCGCCATCACTTACCCTACTTATAATGAGATCCGTCATTGAAATAGGTGTAGGAACAGGGTGAACTGTATACCCCCCTCTATCAAGAAATATTGCACATGCAGGCGTTAGAGTCGATATATCAATTTTCTCCTTACATCTAGCAGGAATTTCCTCAATCCTAGGGGCGGTAAACTTTATTTCAACCGTTATAAATATACGACCTGCAGGAATAACATTGGATCGAACACCACTATTCGTATGGTCTGTTCTTATTACCGCAGTTTTACTTCTTTTATCTCTACCGGTATTAGCAGGAGCTATTACTATACTATTAACTGACCGAAATATTAATACAACATTTTTTGACCCGGCCGCAGGAGGGGACCCAAT…	464	0	0	0	0	0	0	0	0	0	0	0	0	0	0	0	0	0	0	0	0	0	0	0	0	0	0	0	0	0	0	0	0	0	0	0	0	0	0	0	0	0	0	0	0	0
Zotu55	otu1	Eukaryota(1.00),Arthropoda(1.00),Insecta(1.00),Hemiptera(1.00),Cicadellidae(1.00),Diplocolenus(0.92),Diplocolenus_abdominalis(0.92)	ATTAAATAATATAAGATTTTGATTACTACCACCATCACTTACCCTTCTTATAATGAGATCCGTCATTGAAATAGGTGTAGGAACAGGGTGAACTGTATACCCCCCTCTATCAAGAAATATCGCACATGCAGGTGTTAGAGTCGATATATCAATTTTCTCCTTACATCTAGCAGGAATTTCCTCAATCCTAGGGGCGGTAAACTTTATTTCAACTGTTATAAATATACGACCTGCAGGAATAACATTGGATCGAACACCACTATTCGTGTGGTCTGTTCTTATTACCGCAGTTTTACTTCTTTTATCTCTACCGGTATTAGCAGGGGCTATTACTATACTATTAACTGATCGAAATATTAATACAACATTTTTTGACCCTGCCGGAGGAGGGGATCCAAT…	440	0	0	0	0	0	0	0	0	0	0	0	0	0	0	0	0	0	0	0	0	0	0	0	0	0	0	0	0	0	0	0	0	0	0	0	0	0	0	0	0	0	0	0	0	0
Zotu57	otu1	Eukaryota(1.00),Arthropoda(1.00),Insecta(1.00),Hemiptera(1.00),Cicadellidae(1.00),Diplocolenus(0.99),Diplocolenus_abdominalis(0.99)	ATTAAATAATATAAGATTTTGATTACTACCGCCATCACTTACCCTACTTATAATGAGATCCGTCATTGAAATAGGTGTAGGAACAGGGTGAACTGTATACCCCCCTCTATCAAGAAATATCGCACATGCAGGTGTTAGAGTCGATATATCAATTTTCTCCTTACATCTAGCAGGAATTTCCTCAATCCTAGGGGCGGTAAACTTTATTTCAACTGTTATAAATATACGACCTGCAGGAATAACATTGGATCGAACACCACTATTCGTATGATCTGTTCTTATTACTGCAGTTTTACTTCTTTTATCTCTACCGGTATTAGCAGGGGCTATTACTATACTATTAACTGACCGAAATATTAATACAACATTTTTTGACCCTGCCGGAGGGGGGGACCCAAT…	383	0	0	0	0	0	0	0	0	0	0	0	0	0	0	0	0	0	0	0	0	0	0	0	0	0	0	0	0	0	0	0	0	0	0	0	0	0	0	0	0	0	0	0	0	0
Zotu59	otu2	Eukaryota(1.00),Arthropoda(1.00),Insecta(1.00),Hemiptera(1.00),Cicadellidae(1.00),Verdanus(0.66),Verdanus_evansi(0.66)	ATTAAATAATATAAGATTTTGATTACTACCGCCATCACTTACCCTACTTATAATGAGATCCGTCATTGAAATAGGTGTAGGAACAGGGTGAACTGTATACCCCCCTCTATCAAGAAATATTGCACATGCAGGTGTTAGAGTCGATATGTCAATTTTCTCCTTACATCTAGCAGGAATTTCCTCAATCCTAGGGGCGGTAAACTTTATTTCAACTGTTATAAATATACGACCTGCAGGAATAACATTAGATCGAACACCACTATTCGTGTGGTCTGTTCTTATTACCGCAGTTTTACTTCTTTTATCTCTACCGGTATTAGCAGGGGCTATTACTATACTATTAACTGATCGAAATATTAATACAACATTTTTTGACCCTGCCGGAGGAGGGGACCCAAT…	375	0	0	0	0	0	0	0	0	0	0	21	0	0	0	0	0	0	0	0	0	39	0	0	0	0	0	0	0	0	0	0	0	0	0	0	0	0	0	0	0	0	0	0	0	0
Zotu60	otu1	Eukaryota(1.00),Arthropoda(1.00),Insecta(1.00),Hemiptera(1.00),Cicadellidae(1.00),Diplocolenus(0.95),Diplocolenus_abdominalis(0.95)	ATTAAATAATATAAGATTTTGATTACTACCACCATCACTTACCCTTCTTATAATGAGATCCGTCATTGAAATAGGTGTAGGAACAGGGTGAACTGTATACCCCCCTCTATCAAGAAATATCGCACATGCAGGTGTTAGAGTCGATATATCAATTTTCTCCTTACATCTAGCAGGAATTTCCTCAATCCTAGGGGCGGTAAACTTTATTTCAACTGTTATAAATATACGACCTGCAGGAATAACATTGGATCGAACACCACTATTCGTATGATCTGTTCTTATTACCGCAGTTTTACTTCTTTTATCTCTACCGGTATTAGCAGGGGCTATTACTATACTATTAACTGACCGAAATATTAATACAACATTTTTTGACCCTGCAGGAGGGGGGGACCCAAT…	364	0	0	0	0	0	0	0	0	0	0	0	0	0	0	0	0	0	0	0	0	0	0	0	0	0	0	0	0	0	0	0	0	0	0	0	0	0	0	0	0	0	0	0	0	0
Zotu61	otu2	Eukaryota(1.00),Arthropoda(1.00),Insecta(1.00),Hemiptera(1.00),Cicadellidae(1.00),Verdanus(0.81),Verdanus_evansi(0.81)	ATTAAATAATATAAGATTTTGGTTACTACCACCATCACTTACCCTACTTATAATGAGATCCGTCATTGAAATAGGAGTAGGAACAGGGTGAACTGTATACCCCCCTCTATCAAGAAATATTGCACATGCAGGTGTTAGAGTCGATATATCAATTTTCTCCTTACATCTGGCAGGAATTTCCTCAATCCTAGGGGCGGTAAACTTTATTTCAACCGTTATAAATATACGACCTGCAGGAATAACATTAGATCGAACACCACTATTCGTATGGTCTGTTCTTATTACCGCAGTTTTACTTCTTTTATCTCTACCGGTATTAGCAGGAGCTATTACTATACTATTAACTGACCGAAATATTAATACAACATTTTTTGACCCTGCCGGAGGGGGGGACCCAAT…	364	0	0	0	0	0	0	0	0	0	0	0	0	0	0	0	0	0	0	0	0	0	0	0	0	0	0	0	0	0	0	0	0	0	0	0	0	0	0	0	0	0	0	0	0	0
Zotu62	otu11	Eukaryota(1.00),Arthropoda(1.00),Insecta(1.00),Hemiptera(1.00),Cicadellidae(1.00),Diplocolenus(0.73),Diplocolenus_abdominalis(0.73)	ATTAAATAATATAAGATTTTGATTATTACCGCCCTCACTTACCCTACTTATAATGAGATCCGTCATTGAAATAGGGGTCGGGACAGGATGAACTGTATACCCACCTCTATCAAGAAATATCGCGCATGCAGGTGTTAGAGTCGATATATCAATTTTCTCCTTACATCTAGCAGGAATTTCCTATATCCTGGGGGCAGTAAACTTTATTTCTACCGTTATAAATATATGACCTGCAGGAATAACGTTAGATCGAACACCACTATTCGTATGATCTGTTCTTATTACCGCAGTTTTACTTCTTTTATCTCTACCAGTATTAGCAGGGGCTATTACTATACTATTAACTGACCGAAATATTAATACAACATTTTTTGACCCTGCCGGAGGGGGGGACCCAAT…	357	0	0	0	0	0	0	0	0	0	0	0	0	0	0	0	0	0	0	0	0	0	0	0	0	0	0	0	0	0	0	0	0	0	0	0	0	0	0	15	0	0	0	0	0	0
Zotu63	otu1	Eukaryota(1.00),Arthropoda(1.00),Insecta(1.00),Hemiptera(1.00),Cicadellidae(1.00),Diplocolenus(0.98),Diplocolenus_abdominalis(0.98)	ATTAAATAATATAAGATTTTGATTACTACCACCATCACTTACCCTTCTTATAATGAGATCCGTCATTGAAATAGGTGTAGGAACAGGGTGAACTGTATACCCCCCTCTATCAAGAAATATCGCACATGCAGGTGTTAGAGTCGATATATCAATTTTCTCCTTACATCTAGCAGGAATTTCCTCAATCCTAGGGGCGGTAAACTTTATTTCAACTGTTATAAATATACGACCTGCAGGAATAACATTGGATCGAACACCACTATTCGTATGATCTGTTCTTATTACTGCAGTTTTACTTCTTTTATCTCTACCGGTATTAGCAGGGGCTATTACTATACTATTAACTGATCGAAATATTAATACAACATTTTTTGACCCTGCCGGAGGAGGGGATCCAAT…	356	0	0	0	0	0	0	0	0	0	0	0	0	0	0	0	0	0	0	0	0	0	0	0	0	0	0	0	0	0	0	0	0	0	0	0	0	0	0	0	0	0	0	0	0	0
Zotu64	otu16	Eukaryota(1.00),Arthropoda(1.00),Insecta(1.00),Hemiptera(1.00),Cicadellidae(1.00),Verdanus(0.90),Verdanus_evansi(0.90)	ATTAAATAATATAAGATTTTGATTATTACCGCCCTCACTTACCCTACTTATAATGAGATCCGTCATTGAAATAGGTGTAGGAACAGGGTGAACTGTATACCCCCCTCTATCAAGAAATATCGCACATGCAGGTGTTAGAGTTGATATATCGATTTTCTCCTTACATCTAGCAGGAATTTCCTCAATCCTAGGGGCGGTAAACTTTATTTCAACTGTTATAAATATACGACCTGCAGGAATAACATTAGATCGAACACCACTATTCGTATGGTCTGTTCTTATTACCGCAGTTTTGCTTCTTTTATCTCTACCAGTATTAGCAGGAGCTATTACTATACTATTAACTGACCGAAATATTAATACAACATTTTTTGACCCTGCAGGAGGAGGTGACCCAAT…	333	0	0	0	0	0	0	0	0	0	0	0	0	0	0	0	0	0	0	0	0	0	0	0	0	0	0	0	0	0	0	0	0	0	0	0	0	0	0	0	0	0	0	0	0	72
Zotu65	otu1	Eukaryota(1.00),Arthropoda(1.00),Insecta(1.00),Hemiptera(1.00),Cicadellidae(1.00),Diplocolenus(0.75),Diplocolenus_abdominalis(0.75)	ATTAAATAATATAAGATTTTGATTGCTACCACCATCACTAACCCTACTTATAATGAGATCCGTCATTGAAATAGGTGTAGGAACAGGGTGAACTGTATACCCCCCTCTATCAAGAAATATTGCACATGCAGGTGTTAGAGTCGATATATCAATTTTCTCCTTACATCTAGCAGGAATTTCCTCAATCCTAGGGGCGGTAAACTTTATTTCAACTGTTATAAATATACGACCTGCAGGAATAACATTGGATCGAACACCACTATTCGTATGGTCTGTCCTTATTACCGCAGTTTTACTTCTTTTATCTCTACCGGTATTAGCAGGGGCTATTACTATACTATTAACTGACCGAAATATTAATACAACATTTTTTGACCCTGCCGGAGGGGGGGACCCAAT…	325	0	0	0	0	0	0	0	0	0	0	0	0	0	0	0	0	0	0	0	0	0	23	0	0	0	0	64	0	0	0	0	0	0	0	0	0	0	0	0	0	0	0	0	0	0
Zotu66	otu2	Eukaryota(1.00),Arthropoda(1.00),Insecta(1.00),Hemiptera(1.00),Cicadellidae(1.00),Diplocolenus(0.37),Diplocolenus_abdominalis(0.37)	ATTAAATAATATAAGATTTTGATTACTACCGCCATCACTTACCCTACTTATAATGAGATCCGTCATTGAAATAGGTGTAGGAACAGGGTGAACTGTATACCCCCCTCTATCAAGAAATATTGCACATGCAGGTGTTAGAGTCGATATATCAATTTTCTCCTTACATCTAGCAGGAATTTCCTCAATCCTAGGGGCGGTAAACTTTATTTCAACTGTTATAAATATACGACCTGCAGGGATAACATTGGATCGAACACCACTATTCGTATGGTCTGTTCTTATTACCGCAGTTTTACTTCTTTTATCTCTACCAGTATTAGCAGGGGCTATTACTATACTATTAACTGACCGAAATATTAATACAACATTTTTTGACCCTGCCGGAGGGGGGGACCCAAT…	310	0	0	0	0	0	0	0	0	0	0	0	0	0	0	0	0	0	0	0	0	0	0	0	0	0	0	0	0	0	0	0	0	0	0	0	0	0	0	0	0	0	0	0	0	0
Zotu67	otu2	Eukaryota(1.00),Arthropoda(1.00),Insecta(1.00),Hemiptera(1.00),Cicadellidae(1.00),Verdanus(0.84),Verdanus_evansi(0.84)	ATTAAATAATATAAGATTTTGGTTACTACCACCATCACTTACCCTACTTATAATGAGATCCGTCATTGAAATAGGAGTAGGAACAGGGTGAACTGTATACCCCCCTCTATCAAGAAATATCGCACATGCAGGTGTTAGAGTCGATATATCAATTTTCTCCTTACATCTGGCAGGAATTTCCTCAATCCTAGGGGCGGTAAACTTTATTTCAACCGTTATAAATATACGACCTGCAGGAATAACATTAGATCGAACACCACTATTCGTATGGTCTGTTCTTATTACCGCAGTTTTACTTCTTTTATCTCTACCGGTATTAGCAGGAGCTATTACTATACTATTAACTGACCGAAATATTAATACAACATTTTTTGACCCTGCCGGAGGAGGGGACCCAAT…	298	0	0	0	0	0	0	0	0	0	0	0	0	0	0	0	0	0	0	0	0	0	0	0	0	0	0	0	0	0	0	0	0	0	0	0	0	0	0	0	0	0	0	0	0	0
Zotu68	otu7	Eukaryota(1.00),Arthropoda(0.99),Insecta(0.99),Hemiptera(0.99),Cicadellidae(0.99),Diplocolenus(0.96),Diplocolenus_configuratus(0.78)	ATTAAATAATATAAGATTTTGACTATTACCACCTTCACTTACTCTACTTATAATGAGATCTGTTATTGAAATAGGGGTCGGAACAGGTTGAACTGTATACCCACCTCTATCAAGAAATATCGCACACGCGGGTGTTAGAGTTGATATATCAATCTTCTCACTTCATCTAGCAGGAATTTCTTCAATCCTGTGGGCAGTAAACTTTATTTCTACCGTTATAAATATACGGCCTGCAGGAATAACATTAGACCAAACTCCACTATTTGTATGATCTGTTCTTATTACTGCAGTTTTACTTCTTTTATCACTACCAGTGTTAGCAGGAGCTATTACTATACTATTAACTGACCGAAATATTAATACAACATTTTTTGACCCTGCCGGAGGGGGGGACCCAAT…	295	0	0	0	0	0	0	0	0	0	0	0	0	0	0	0	0	0	0	0	0	0	0	0	0	0	0	0	0	0	0	0	0	0	0	0	0	0	0	0	0	0	0	0	0	0
Zotu69	otu2	Eukaryota(1.00),Arthropoda(1.00),Insecta(1.00),Hemiptera(1.00),Cicadellidae(1.00),Verdanus(0.80),Verdanus_evansi(0.80)	ATTAAATAATATAAGATTTTGATTACTACCACCATCACTTACCCTTCTTATAATGAGATCCGTCATTGAAATAGGTGTAGGAACAGGGTGAACTGTATACCCCCCTCTATCAAGAAATATCGCACATGCAGGTGTTAGAGTCGATATATCAATTTTCTCCTTACATCTAGCAGGAATTTCCTCAATCCTAGGGGCGGTAAACTTTATTTCAACCGTTATAAATATACGACCTGCAGGAATAACATTAGATCGAACACCACTATTCGTATGGTCTGTTCTTATTACCGCAGTTTTACTTCTTTTATCTCTACCGGTATTAGCAGGAGCTATTACTATACTATTAACTGACCGAAATATTAATACAACATTTTTTGACCCTGCCGGAGGAGGGGACCCAAT…	295	0	0	0	0	0	0	0	0	0	0	0	0	0	0	0	0	0	0	0	0	0	0	0	0	0	0	0	0	0	0	0	0	0	0	0	0	0	0	0	0	0	0	0	0	0
Zotu70	otu13	Eukaryota(1.00),Arthropoda(1.00),Insecta(1.00),Diptera(0.81),Pipunculidae(0.66),Pipunculus(0.63),Pipunculus_hertzogi(0.43)	GATAAATAATATAAGATTTTGAATATTACCACCATCTTTAACTTTACTTTTAGTCAGAAGAATAGTTGACAATGGGGCTGGTACAGGATGAACTGTTTATCCTCCCCTATCTTCAAATATTGCACACGGTGGAGCTTCAGTAGACTTAGCGATTTTTTCGCTACATTTAGCTGGAATTTCATCAATTCTTGGGGCTGTAAACTTTATTACAACTGTTATTAATATACGGTCAGCAGGGATATCATTTGATCGAATGCCTTTATTTATTTGAGCTGTAGTAATTACAGCTCTTTTATTACTTCTATCTCTCCCAGTCCTAGCAGGGGCTATCACAATGCTTTTAACTGACCGAAATTTCAATACATCATTTTTTGATCCTGCAGGAGGTGGAGACCCGAT…	290	0	0	0	0	0	0	0	0	0	0	0	0	0	0	0	0	0	0	0	0	0	0	0	0	0	0	0	0	0	0	0	0	0	0	0	0	0	290	0	0	0	0	0	0	0
Zotu71	otu2	Eukaryota(1.00),Arthropoda(1.00),Insecta(1.00),Hemiptera(1.00),Cicadellidae(1.00),Diplocolenus(0.47),Diplocolenus_abdominalis(0.47)	ATTAAATAATATAAGATTTTGATTACTACCGCCATCACTTACCCTACTTATAATGAGATCCGTCATTGAAATAGGTGTAGGAACAGGGTGAACTGTATACCCCCCTCTATCAAGAAATATTGCACATGCAGGTGTTAGAGTCGATATATCAATTTTCTCCTTACATCTAGCAGGAATTTCCTCAATCCTAGGGGCGGTAAACTTTATTTCAACTGTTATAAATATACGACCTGCAGGAATAACATTGGATCGAACACCACTATTCGTGTGGTCTGTTCTTATTACCGCAGTTTTACTTCTTTTATCTCTACCGGTATTAGCAGGGGCTATTACTATACTATTAACTGATCGAAATATTAATACAACATTTTTTGACCCTGCCGGAGGAGGGGATCCAAT…	287	0	0	0	0	0	0	0	0	0	0	0	0	0	0	0	0	0	0	0	0	0	0	0	0	0	0	0	0	0	0	0	0	0	0	0	0	0	0	46	0	0	0	0	0	0
Zotu72	otu12	Eukaryota(1.00),Arthropoda(1.00),Insecta(1.00),Hemiptera(1.00),Cicadellidae(1.00),Diplocolenus(0.27),Diplocolenus_abdominalis(0.26)	ATTAAATAATATAAGATTTTGATTATTACCACCCTCACTTACCCTACTTATAATGAGATCCGTTATTGAAATAGGGGTCGGAACAGGATGAACTGTATACCCGCCTCTATCAAGAAATATCGCACATGCAGGTGTTAGAGTCGATATATCAATTTTCTCCTTACATTTAGCAGGAATTTCCTCAATCCTGGGGGCAGTAAACTTTATTTCTACTGTTATAAATATACGACCTGCAGGAATGACATTAGACCGAACACCACTATTCGTATGGTCTGTTCTTATTACCGCAGTTTTACTTCTTTTATCTCTACCAGTATTAGCAGGGGCTATTACTATACTATTAACTGACCGAAATATTAATACAACATTTTTTGACCCTGCCGGAGGGGGAGACCCAAT…	267	0	0	0	0	0	0	0	0	0	0	0	0	0	0	0	0	0	0	0	144	0	0	0	0	0	0	0	0	0	0	0	0	0	0	0	0	0	0	0	0	0	0	0	0	0
Zotu73	otu2	Eukaryota(1.00),Arthropoda(1.00),Insecta(1.00),Hemiptera(1.00),Cicadellidae(1.00),Verdanus(0.67),Verdanus_evansi(0.67)	ATTAAATAATATAAGATTTTGATTACTACCACCATCACTTACCCTTCTTATAATGAGATCCGTCATTGAAATAGGTGTAGGAACAGGGTGAACTGTATACCCCCCTCTATCAAGAAATATCGCACATGCAGGTGTTAGAGTCGATATATCAATTTTCTCCTTACATCTAGCAGGAATTTCCTCAATCCTAGGGGCGGTAAACTTTATTTCAACCGTTATAAATATACGACCTGCAGGAATAACATTGGATCGAACACCACTATTCGTATGGTCTGTTCTTATTACCGCAGTTTTACTTCTTTTATCTCTACCGGTATTAGCAGGAGCTATTACTATACTATTAACTGACCGAAATATTAATACAACATTTTTTGACCCGGCCGGAGGAGGGGACCCAAT…	261	0	0	0	0	0	0	0	0	0	0	0	0	0	0	0	0	0	0	0	0	0	0	0	0	0	0	0	0	0	0	0	0	0	0	0	0	0	0	0	0	0	0	0	0	0
Zotu74	otu1	Eukaryota(1.00),Arthropoda(1.00),Insecta(1.00),Hemiptera(1.00),Cicadellidae(1.00),Diplocolenus(0.98),Diplocolenus_abdominalis(0.98)	ATTAAATAATATAAGATTTTGATTACTACCGCCATCACTTACCCTACTTATAATGAGATCCGTCATTGAAATAGGTGTAGGAACAGGGTGAACTGTATACCCCCCTCTATCAAGAAATATTGCACATGCAGGCGTTAGAGTCGATATGTCAATTTTCTCCTTACATCTAGCAGGAATTTCCTCAATCCTAGGGGCGGTAAACTTTATTTCAACTGTTATAAATATACGACCTGCAGGAATAACATTGGATCGAACACCACTATTCGTATGATCTGTTCTTATTACTGCAGTTTTACTTCTTTTATCTCTACCGGTATTAGCAGGGGCTATTACTATACTATTAACTGACCGAAATATTAATACAACATTTTTTGACCCTGCCGGAGGGGGGGACCCAAT…	253	0	0	0	0	0	0	0	0	0	0	0	0	0	0	0	0	0	0	0	0	0	0	0	0	0	0	0	0	0	0	0	0	0	0	0	0	0	0	0	0	0	0	0	0	0
Zotu75	otu1	Eukaryota(1.00),Arthropoda(1.00),Insecta(1.00),Hemiptera(1.00),Cicadellidae(1.00),Diplocolenus(0.95),Diplocolenus_abdominalis(0.95)	ATTAAATAATATAAGATTTTGATTACTACCACCATCACTTACCCTTCTTATAATGAGATCCGTCATTGAAATAGGTGTAGGAACAGGGTGAACTGTATACCCCCCTCTATCAAGAAATATCGCACATGCAGGTGTTAGAGTCGATATATCAATTTTCTCCTTACATCTAGCAGGAATTTCCTCAATCCTAGGGGCGGTAAACTTTATTTCAACTGTTATAAATATACGACCTGCAGGAATAACATTGGATCGAACACCACTATTCGTATGATCTGTTCTTATTACTGCAGTTTTACTTCTTTTATCTCTACCGGTATTAGCAGGGGCTATTACTATACTATTAACTGACCGAAATATTAATACAACATTTTTTGACCCTGCCGGAGGAGGGGACCCAAT…	252	0	0	0	0	0	0	0	0	0	0	0	0	0	0	0	0	0	0	0	0	0	0	0	0	0	0	0	0	0	0	0	0	0	0	0	0	0	0	0	0	0	0	0	0	0
Zotu76	otu2	Eukaryota(1.00),Arthropoda(1.00),Insecta(1.00),Hemiptera(1.00),Cicadellidae(1.00),Verdanus(0.99),Verdanus_evansi(0.99)	ATTAAATAATATAAGATTTTGATTACTACCGCCATCACTTACCCTACTTATAATGAGATCCGTCATTGAAATAGGTGTAGGAACAGGGTGAACTGTATACCCCCCTCTATCAAGAAATATTGCACATGCAGGTGTTAGAGTCGATATATCAATTTTCTCCTTACATCTAGCAGGAATTTCCTCAATCCTAGGGGCGGTAAACTTTATTTCAACAGTTATAAATATACGACCTGCAGGAATAACATTAGACCGAACACCACTATTCGTATGGTCTGTTCTTATTACCGCAGTTTTACTTCTTTTATCTCTACCGGTATTAGCAGGAGCTATTACTATACTATTAACTGACCGAAATATTAATACAACATTTTTTGACCCTGCCGGAGGAGGGGACCCAAT…	250	0	0	0	0	0	0	0	0	0	0	0	0	0	0	0	0	0	0	0	0	0	0	0	0	0	0	0	0	0	0	0	0	0	0	0	0	0	0	0	0	0	0	0	0	0
Zotu77	otu1	Eukaryota(1.00),Arthropoda(1.00),Insecta(1.00),Hemiptera(1.00),Cicadellidae(1.00),Diplocolenus(1.00),Diplocolenus_abdominalis(1.00)	ATTAAATAATATAAGATTTTGGTTACTACCACCATCACTTACCCTACTTATAATGAGATCCGTCATTGAAATAGGAGTAGGAACAGGGTGAACTGTATACCCCCCTCTATCAAGAAATATTGCACATGCAGGTGTTAGAGTCGATATATCAATTTTCTCCTTACATCTAGCAGGAATTTCCTCAATCCTAGGGGCGGTAAACTTTATTTCAACTGTTATAAATATACGACCTGCAGGAATAACATTGGATCGAACACCACTATTCGTATGATCTGTTCTTATTACTGCAGTTTTACTTCTTTTATCTCTACCGGTATTAGCAGGGGCTATTACTATACTATTAACTGACCGAAATATTAATACAACATTTTTTGACCCTGCCGGAGGGGGGGACCCAAT…	248	0	0	0	0	0	0	0	0	0	0	0	0	0	0	0	0	0	0	0	0	0	0	0	0	0	0	0	0	0	0	0	0	0	0	0	0	0	0	0	0	0	0	0	0	0
Zotu78	otu1	Eukaryota(1.00),Arthropoda(1.00),Insecta(1.00),Hemiptera(1.00),Cicadellidae(1.00),Diplocolenus(0.94),Diplocolenus_abdominalis(0.94)	ATTAAATAATATAAGATTTTGATTACTACCACCATCACTTACCCTTCTTATAATGAGATCCGTCATTGAAATAGGTGTAGGAACAGGGTGAACTGTATACCCCCCTCTATCAAGAAATATCGCACATGCAGGTGTTAGAGTCGATATATCAATTTTCTCCTTACATCTAGCAGGAATTTCCTCAATCCTAGGGGCGGTAAACTTTATTTCAACTGTTATAAATATACGACCTGCAGGAATAACATTGGATCGAACACCACTATTCGTATGATCTGTTCTTATTACTGCAGTTTTACTTCTTTTATCTCTACCGGTATTAGCAGGGGCTATTACTATACTATTAACTGACCGAAATATTAATACAACATTTTTTGACCCGGCCGGAGGAGGGGACCCAAT…	247	0	0	0	0	0	0	0	0	0	0	0	0	0	0	0	0	0	0	0	0	0	0	0	0	0	0	0	0	0	0	0	0	0	0	0	0	0	0	0	0	0	0	0	0	0
Zotu79	otu2	Eukaryota(1.00),Arthropoda(1.00),Insecta(1.00),Hemiptera(1.00),Cicadellidae(1.00),Verdanus(0.69),Verdanus_evansi(0.69)	ATTAAATAATATAAGATTTTGATTACTACCACCATCACTTACCCTTCTTATAATGAGATCCGTCATTGAAATAGGTGTAGGAACAGGGTGAACTGTATACCCCCCTCTATCAAGAAATATTGCACATGCAGGCGTTAGAGTCGATATGTCAATTTTCTCCTTACATCTAGCAGGAATTTCCTCAATCCTAGGGGCGGTAAACTTTATTTCAACCGTTATAAATATACGACCTGCAGGAATAACATTGGATCGAACACCACTATTCGTATGGTCTGTTCTTATTACCGCAGTTTTACTTCTTTTATCTCTACCGGTATTAGCAGGAGCTATTACTATACTATTAACTGACCGAAATATTAATACAACATTTTTTGACCCGGCCGGAGGAGGGGACCCAAT…	246	0	0	0	0	0	0	0	0	0	0	0	0	0	0	0	0	0	0	0	0	0	0	0	0	0	0	0	0	0	0	0	0	0	0	0	0	0	0	0	0	0	0	0	0	0
Zotu80	otu1	Eukaryota(1.00),Arthropoda(1.00),Insecta(1.00),Hemiptera(1.00),Cicadellidae(1.00),Diplocolenus(0.82),Diplocolenus_abdominalis(0.82)	ATTAAATAATATAAGATTTTGATTACTACCGCCATCACTTACTCTACTTATAATGAGATCCGTCATTGAAATAGGTGTAGGAACAGGATGAACTGTATACCCCCCTCTATCAAGAAATATTGCACATGCAGGTGTTAGAGTCGATATATCAATTTTCTCCTTACATCTAGCAGGAATTTCCTCAATCCTAGGGGCGGTAAACTTTATTTCAACTGTTATAAATATACGACCTGCAGGAATAACATTGGATCGAACACCACTATTCGTATGGTCTGTTCTTATTACCGCAGTTTTACTTCTTTTATCTCTACCGGTATTAGCAGGGGCTATTACTATACTATTAACTGACCGAAATATTAATACAACATTTTTTGACCCTGCCGGAGGGGGAGACCCAAT…	245	0	0	0	0	0	0	0	0	0	56	0	0	0	0	0	0	0	0	0	0	0	0	0	0	0	0	0	0	0	0	0	0	0	0	0	0	0	0	0	0	0	0	0	89	0
Zotu81	otu1	Eukaryota(1.00),Arthropoda(1.00),Insecta(1.00),Hemiptera(1.00),Cicadellidae(1.00),Verdanus(0.10),Verdanus_evansi(0.10)	ATTAAATAATATAAGATTTTGATTACTACCGCCATCACTTACCCTACTTATAATGAGATCCGTCATTGAAATAGGTGTAGGAACAGGGTGAACTGTATACCCCCCTCTATCAAGAAATATTGCACATGCAGGTGTTAGAGTCGATATATCAATTTTCTCCTTACATCTAGCAGGAATTTCCTCAATCCTAGGGGCGGTAAACTTTATTTCAACTGTTATAAATATACGACCTGCAGGAATAACATTGGATCGAACACCACTATTCGTGTGGTCTGTTCTTATTACCGCAGTTTTACTTCTTTTATCTCTACCGGTATTAGCAGGGGCTATTACTATACTATTAACTGACCGAAATATTAATACAACATTTTTTGACCCTGCCGGAGGGGGGGACCCAAT…	236	0	0	0	0	0	0	0	0	0	0	0	0	0	0	0	0	0	0	0	0	0	0	0	0	0	0	0	0	0	0	0	0	0	27	0	0	0	0	0	0	0	0	0	0	0
Zotu82	otu1	Eukaryota(1.00),Arthropoda(1.00),Insecta(1.00),Hemiptera(1.00),Cicadellidae(1.00),Diplocolenus(0.95),Diplocolenus_abdominalis(0.95)	ATTAAATAATATAAGATTTTGATTACTACCACCATCACTTACCCTTCTTATAATGAGATCCGTCATTGAAATAGGTGTAGGAACAGGGTGAACTGTATACCCCCCTCTATCAAGAAATATCGCACATGCAGGTGTTAGAGTCGATATATCAATTTTCTCCTTACATCTAGCAGGAATTTCCTCAATCCTAGGGGCGGTAAACTTTATTTCAACTGTTATAAATATACGACCTGCAGGAATAACATTGGATCGAACACCACTATTCGTATGATCTGTTCTTATTACTGCAGTTTTACTTCTTTTATCTCTACCGGTATTAGCAGGGGCTATTACTATACTATTAACTGATCGAAATATTAATACAACATTTTTTGACCCTGCCGGAGGAGGGGACCCAAT…	233	0	0	0	0	0	0	0	0	0	0	0	0	0	0	0	0	0	0	0	0	0	0	0	0	0	0	0	0	0	0	0	0	0	0	0	0	0	0	0	0	0	0	0	0	0
Zotu83	otu16	Eukaryota(1.00),Arthropoda(1.00),Insecta(1.00),Hemiptera(1.00),Cicadellidae(1.00),Verdanus(0.71),Verdanus_evansi(0.71)	ATTAAATAATATAAGATTTTGATTATTACCGCCCTCACTTACCCTACTTATAATGAGATCCGTCATTGAAATAGGTGTAGGAACAGGGTGAACTGTATACCCCCCTCTATCAAGAAATATCGCACATGCAGGTGTTAGAGTTGATATATCGATTTTCTCCTTACATCTAGCAGGAATTTCCTCAATCCTAGGGGCGGTAAACTTTATTTCAACTGTTATAAATATACGACCTGCAGGAATAACATTAGATCGAACACCACTATTCGTATGGTCTGTTCTTATTACCGCAGTTTTGCTTCTTTTATCTCTACCAGTATTAGCAGGGGCTATTACTATACTATTAACTGACCGAAATATTAATACAACATTTTTTGACCCTGCAGGAGAAGGTGATCCAAT…	223	0	0	0	0	0	0	0	0	0	0	0	0	0	0	0	0	0	0	0	0	0	23	0	0	0	0	0	0	0	0	0	0	0	0	0	0	0	0	0	0	0	0	0	0	0
Zotu84	otu2	Eukaryota(1.00),Arthropoda(1.00),Insecta(1.00),Hemiptera(1.00),Cicadellidae(1.00),Verdanus(0.48),Verdanus_evansi(0.48)	ATTAAATAATATAAGATTTTGATTACTACCACCATCACTTACCCTTCTTATAATGAGATCCGTCATTGAAATAGGTGTAGGAACAGGGTGAACTGTATACCCCCCTCTATCAAGAAATATCGCACATGCAGGTGTTAGAGTCGATATATCAATTTTCTCCTTACATCTAGCAGGAATTTCCTCAATCCTAGGGGCGGTAAACTTTATTTCAACTGTTATAAATATACGACCTGCAGGAATAACATTGGATCGAACACCACTATTCGTATGGTCTGTTCTTATTACCGCAGTTTTACTTCTTTTATCTCTACCGGTATTAGCAGGAGCTATTACTATACTATTAACTGACCGAAATATTAATACAACATTTTTTGACCCGGCCGGAGGAGGGGACCCAAT…	223	0	0	0	0	0	0	0	0	0	0	0	0	0	0	0	0	0	0	0	0	0	0	0	0	0	0	0	0	0	0	0	0	0	0	0	0	0	0	0	0	0	0	0	0	0
Zotu85	otu1	Eukaryota(1.00),Arthropoda(1.00),Insecta(1.00),Hemiptera(1.00),Cicadellidae(1.00),Diplocolenus(0.59),Diplocolenus_abdominalis(0.59)	ATTAAATAATATAAGATTTTGATTACTACCGCCATCACTTACCCTACTTATAATGAGATCCGTCATTGAAATAGGTGTAGGAACAGGATGAACTGTATACCCCCCTCTATCAAGAAATATTGCACATGCAGGTGTTAGAGTCGATATATCAATTTTCTCCTTACATCTAGCAGGAATTTCCTCAATCCTAGGGGCGGTAAACTTTATTTCAACTGTTATAAATATACGACCTGCAGGAATAACATTGGATCGAACACCACTATTCGTATGGTCTGTTCTTATTACCGCAGTTTTACTTCTTTTATCTCTACCGGTATTAGCAGGGGCTATTACTATACTATTAACTGACCGAAATATTAATACAACATTTTTTGACCCTGCCGGAGGGGGAGACCCAAT…	222	0	0	0	0	0	0	0	0	0	0	0	0	0	0	0	0	0	0	0	0	0	0	0	0	0	0	0	0	0	0	0	0	0	0	0	0	0	0	0	0	0	0	0	0	0
Zotu86	otu2	Eukaryota(1.00),Arthropoda(1.00),Insecta(1.00),Hemiptera(1.00),Cicadellidae(1.00),Verdanus(0.93),Verdanus_evansi(0.93)	ATTAAATAATATAAGATTTTGGTTACTACCACCATCACTTACCCTACTTATAATGAGATCCGTCATTGAAATAGGAGTAGGAACAGGGTGAACTGTATACCCCCCTCTATCAAGAAATATTGCACATGCAGGTGTTAGAGTCGATATATCAATTTTCTCCTTACATCTGGCAGGAATTTCCTCAATCCTAGGGGCGGTAAACTTTATTTCAACCGTTATAAATATACGACCTGCAGGAATAACATTAGATCGAACACCACTATTCGTATGGTCTGTTCTTATTACCGCAGTTTTACTTCTTTTATCTCTACCGGTATTAGCAGGAGCTATTACTATACTATTAACTGACCGAAATATTAATACAACATTTTTTGACCCTGCCGGAGGAGGGGAGTCAAT…	221	0	0	0	0	0	0	0	0	0	0	0	0	0	0	0	0	0	0	0	0	0	0	0	0	0	0	0	0	0	0	0	0	0	0	0	0	0	0	0	0	0	0	0	0	0
Zotu87	otu2	Eukaryota(1.00),Arthropoda(1.00),Insecta(1.00),Hemiptera(1.00),Cicadellidae(1.00),Verdanus(0.53),Verdanus_evansi(0.53)	ATTAAATAATATAAGATTTTGATTACTACCGCCATCACTTACCCTACTTATAATGAGATCCGTCATTGAAATAGGTGTAGGAACAGGGTGAACTGTATACCCCCCTCTATCAAGAAATATTGCACATGCAGGCGTTAGAGTCGATATGTCAATTTTCTCCTTACATCTAGCAGGAATTTCCTCAATCCTAGGGGCGGTAAACTTTATTTCAACCGTTATAAATATACGACCTGCAGGAATAACATTGGATCGAACACCACTATTCGTATGGTCTGTTCTTATTACCGCAGTTTTACTTCTTTTATCTCTACCGGTATTAGCAGGAGCTATTACTATACTATTAACTGACCGAAATATTAATACAACATTTTTTGACCCTGCCGGAGGGGGGGACCCAAT…	218	0	0	0	0	0	0	0	0	0	0	0	0	0	0	0	0	0	0	0	0	0	0	0	0	0	0	0	0	0	0	0	0	0	0	0	0	0	0	0	0	0	0	0	0	0
Zotu90	otu1	Eukaryota(1.00),Arthropoda(1.00),Insecta(1.00),Hemiptera(1.00),Cicadellidae(1.00),Diplocolenus(0.90),Diplocolenus_abdominalis(0.90)	ATTAAATAATATAAGATTTTGATTACTACCGCCATCACTTACCCTACTTATAATGAGATCCGTCATTGAAATAGGTGTAGGAACAGGGTGAACTGTATACCCCCCTCTATCAAGAAATATTGCACATGCAGGCGTTAGAGTCGATATGTCAATTTTCTCCTTACATCTAGCAGGAATTTCCTCAATCCTAGGGGCGGTAAACTTTATTTCAACCGTTATAAATATACGACCTGCAGGAATAACATTGGATCGAACACCACTATTCGTATGATCTGTTCTTATTACTGCAGTTTTACTTCTTTTATCTCTACCGGTATTAGCAGGGGCTATTACTATACTATTAACTGACCGAAATATTAATACAACATTTTTTGACCCTGCCGGAGGGGGGGACCCAAT…	208	0	0	0	0	0	0	0	0	0	0	0	0	0	0	0	0	0	0	0	0	0	0	0	0	0	0	0	0	0	0	0	0	0	0	0	0	0	0	0	0	0	0	0	0	0
Zotu91	otu1	Eukaryota(1.00),Arthropoda(1.00),Insecta(1.00),Hemiptera(1.00),Cicadellidae(1.00),Diplocolenus(0.88),Diplocolenus_abdominalis(0.88)	ATTAAATAATATAAGATTTTGATTACTACCGCCATCACTTACTCTACTTATAATGAGATCCGTCATTGAAATAGGTGTAGGAACAGGATGAACTGTATACCCCCCTCTATCAAGAAATATTGCACATGCAGGTGTTAGAGTCGATATATCAATTTTCTCCTTACATCTAGCAGGAATTTCGTCAATCCTAGGGGCGGTAAACTTTATTTCAACTGTTATAAATATACGACCTGCAGGAATAACATTGGATCGAACACCACTATTCGTATGGTCTGTTCTTATTACCGCAGTTTTACTTCTTTTATCTCTACCGGTATTAGCAGGGGCTATTACTATACTATTAACTGACCGAAATATTAATACAACATTTTTTGACCCTGCAGGAGGGGGGGACCCAAT…	207	0	0	0	0	0	0	0	0	0	0	0	0	0	0	0	0	0	0	0	0	0	49	0	0	0	0	0	0	0	0	0	0	0	0	0	0	0	0	0	0	0	0	0	0	0
Zotu92	otu2	Eukaryota(1.00),Arthropoda(1.00),Insecta(1.00),Hemiptera(1.00),Cicadellidae(1.00),Diplocolenus(0.59),Diplocolenus_abdominalis(0.59)	ATTAAATAATATAAGATTTTGATTACTACCGCCATCACTTACCCTACTTATAATGAGATCCGTCATTGAAATAGGTGTAGGAACAGGGTGAACTGTATACCCCCCTCTATCAAGAAATATTGCACATGCAGGCGTTAGAGTCGATATGTCAATTTTCTCCTTACATCTAGCAGGAATTTCCTCAATCCTAGGGGCGGTAAACTTTATTTCAACCGTTATAAATATACGACCTGCAGGAATAACATTGGATCGAACACCACTATTCGTATGGTCTGTTCTTATTACCGCAGTTTTACTTCTTTTATCTCTACCGGTATTAGCAGGGGCTATTACTATACTATTAACTGACCGAAATATTAATACAACATTTTTTGACCCTGCCGGAGGGGGGGACCCAAT…	207	0	0	0	0	0	0	0	0	0	0	0	0	0	0	0	0	0	0	0	0	0	0	0	0	0	0	0	0	0	0	0	0	0	0	0	0	0	0	0	0	0	0	0	0	0
Zotu93	otu18	Eukaryota(1.00),Arthropoda(1.00),Insecta(1.00),Hemiptera(1.00),Cicadellidae(1.00),Verdanus(0.65),Verdanus_evansi(0.65)	ATTAAATAATATAAGATTTTGATTACTACCGCCCTCACTCACCCTACTTATAATGAGATCCGTCATTGAAATAGGTGTAGGAACAGGGTGAACTGTATACCCCCCTCTATCAAGAAATATCGCACATGCAGGTGTTAGAGTCGATATATCAATTTTCTCCTTACATCTAGCAGGAATCTCCTCAATCCTAGGGGCGGTAAACTTTATTTCAACCGTTATAAATATACGACCTGCAGGAATAACATTAGATCGAACGCCACTATTCGTATGATCTGTTCTTATTACTGCAGTTTTACTTCTTTTATCTCTACCGGTATTAGCAGGAGCTATTACTATATTATTAACTGACCGAAATATTAATACAACATTTTTTGACCCTGCCGGAGGAGGGGATCCAAT…	203	0	0	0	0	0	0	0	0	0	0	0	0	0	0	0	0	0	0	0	0	0	22	0	0	0	0	0	0	0	0	0	0	64	0	0	0	0	0	0	0	0	0	0	0	0
Zotu94	otu1	Eukaryota(1.00),Arthropoda(1.00),Insecta(1.00),Hemiptera(1.00),Cicadellidae(1.00),Diplocolenus(0.75),Diplocolenus_abdominalis(0.75)	ATTAAATAATATAAGATTTTGATTACTACCGCCATCACTTACTCTACTTATAATGAGATCCGTCATTGAAATAGGTGTAGGAACAGGATGAACTGTATACCCCCCTCTATCAAGAAATATTGCACATGCAGGTGTTAGAGTCGATATATCAATTTTCTCCTTACATCTAGCAGGAATTTCCTCAATCCTAGGGGCGGTAAACTTTATTTCAACTGTTATAAATATACGACCTGCAGGAATAACATTGGATCGAACACCACTATTCGTATGGTCTGTTCTTATTACCGCAGTTTTACTTCTTTTATCTCTACCGGTATTAGCAGGGGCTATTACTATACTATTAACTGACCGAAATATTAATACAACATTTTTTGACCCTGCCGGAGGGGGAGACCCAAT…	199	0	0	0	0	0	0	156	0	0	0	0	0	0	0	0	0	0	0	0	0	0	0	0	0	0	0	0	0	0	0	0	0	0	0	0	0	0	0	0	0	0	0	0	0	0
Zotu96	otu2	Eukaryota(1.00),Arthropoda(1.00),Insecta(1.00),Hemiptera(1.00),Cicadellidae(1.00),Diplocolenus(0.66),Diplocolenus_abdominalis(0.66)	ATTAAATAATATAAGATTTTGATTACTACCGCCATCACTTACCCTACTTATAATGAGATCCGTCATTGAAATAGGTGTAGGAACAGGGTGAACTGTATACCCCCCTCTATCAAGAAATATTGCACATGCAGGTGTTAGAGTCGATATATCAATTTTCTCCTTACATCTGGCAGGAATTTCCTCAATCCTAGGGGCGGTAAACTTTATTTCAACTGTTATAAATATACGACCTGCAGGAATAACATTGGATCGAACACCGCTATTCGTATGGTCTGTTCTTATTACCGCAGTTTTACTTCTTTTATCTCTACCGGTATTAGCAGGGGCTATTACTATACTATTAACTGACCGAAATATTAATACAACATTTTTTGACCCTGCCGGAGGGGGGGACCCAAT…	196	0	0	0	0	0	0	0	0	0	0	0	0	0	0	0	0	0	0	0	0	0	0	0	0	0	0	0	0	0	0	0	0	0	0	0	0	0	0	0	0	0	0	0	0	0
Zotu97	otu1	Eukaryota(1.00),Arthropoda(1.00),Insecta(1.00),Hemiptera(1.00),Cicadellidae(1.00),Diplocolenus(0.88),Diplocolenus_abdominalis(0.88)	ATTAAATAATATAAGATTTTGATTACTACCACCATCACTTACCCTTCTTATAATGAGATCCGTCATTGAAATAGGTGTAGGAACAGGGTGAACTGTATACCCCCCTCTATCAAGAAATATCGCACATGCAGGTGTTAGAGTCGATATATCAATTTTCTCCTTACATCTAGCAGGAATTTCCTCAATCCTAGGGGCGGTAAACTTTATTTCAACTGTTATAAATATACGACCTGCAGGAATAACATTGGATCGAACACCACTATTCGTATGATCTGTTCTTATTACTGCAGTTTTACTTCTTTTATCTCTACCGGTATTAGCAGGAGCTATTACTATACTATTAACTGACCGAAATATTAATACAACATTTTTTGACCCTGCCGGAGGAGGGGACCCAAT…	195	0	0	0	0	0	0	0	0	0	0	0	0	0	0	0	0	0	0	0	0	0	0	0	0	0	0	0	0	0	0	0	0	0	0	0	0	0	0	0	0	0	0	0	0	0
Zotu98	otu2	Eukaryota(1.00),Arthropoda(1.00),Insecta(1.00),Hemiptera(1.00),Cicadellidae(1.00),Verdanus(0.78),Verdanus_evansi(0.78)	ATTAAATAATATAAGATTTTGATTACTACCACCATCACTTACCCTTCTTATAATGAGATCCGTCATTGAAATAGGTGTAGGAACAGGGTGAACTGTATACCCCCCTCTATCAAGAAATATCGCACATGCAGGTGTTAGAGTCGATATATCAATTTTCTCCTTACATCTAGCAGGAATTTCCTCAATCCTAGGGGCGGTAAACTTTATTTCAACCGTTATAAATATGCGACCTGCAGGAATAACATTAGATCGAACACCACTATTCGTATGGTCTGTTCTTATTACCGCAGTTTTACTTCTTTTATCTCTACCGGTATTAGCAGGAGCTATTACTATGCTATTAACTGACCGAAATATTAATACAACATTTTTTGACCCTGCCGGAGGAGGGGACCCAAT…	191	0	0	0	0	0	0	0	0	0	0	0	0	0	0	0	0	0	0	0	0	0	0	0	0	0	0	0	0	0	0	0	0	0	0	0	0	0	0	0	0	0	0	0	0	0
Zotu99	otu1	Eukaryota(1.00),Arthropoda(1.00),Insecta(1.00),Hemiptera(1.00),Cicadellidae(1.00),Diplocolenus(0.92),Diplocolenus_abdominalis(0.92)	ATTAAATAATATAAGATTTTGATTACTACCGCCATCACTTACTCTACTCATAATGAGATCCGTCATTGAAATAGGTGTAGGAACAGGATGAACTGTATACCCCCCTCTATCAAGAAATATTGCACATGCAGGTGTTAGAGTCGATATATCAATTTTCTCCTTACATCTAGCAGGAATTTCGTCAATCCTAGGGGCGGTAAACTTTATTTCAACTGTTATAAATATACGACCTGCAGGAATAACATTGGATCGAACACCACTATTCGTATGGTCTGTTCTTATTACCGCAGTTTTACTTCTTTTATCTCTACCGGTATTAGCAGGGGCTATTACTATACTATTAACTGACCGAAATATTAATACAACATTTTTTGACCCTGCCGGAGGGGGGGACCCAAT…	187	187	0	0	0	0	0	0	0	0	0	0	0	0	0	0	0	0	0	0	0	0	0	0	0	0	0	0	0	0	0	0	0	0	0	0	0	0	0	0	0	0	0	0	0	0
Zotu100	otu18	Eukaryota(1.00),Arthropoda(1.00),Insecta(1.00),Hemiptera(1.00),Cicadellidae(1.00),Verdanus(0.91),Verdanus_evansi(0.91)	ATTAAATAATATAAGATTTTGATTACTACCGCCCTCACTTACCCTACTTATAATGAGATCCGTCATTGAAATAGGTGTAGGAACAGGATGAACTGTATACCCCCCTCTATCAAGAAATATCGCACATGCAGGTGTTAGAGTCGATATATCAATTTTCTCCTTACATCTAGCAGGAATTTCCTCAATCCTAGGGGCGGTAAACTTTATTTCAACCGTTATAAATATACGACCTACAGGAATGACATTAGACCGAACACCACTATTCGTATGGTCTGTTCTTATTACCGCAGTTTTACTTCTTTTATCTCTACCGGTATTAGCAGGAGCTATTACTATATTATTAACTGACCGAAATATTAATACAACATTTTTTGACCCTGCCGGAGGAGGGGATCCAAT…	182	0	0	0	0	0	0	0	0	0	0	0	0	0	0	0	0	0	0	0	0	0	0	0	0	0	0	0	0	0	0	0	0	0	0	0	0	0	0	0	0	0	0	0	0	0
Zotu101	otu2	Eukaryota(1.00),Arthropoda(1.00),Insecta(1.00),Hemiptera(1.00),Cicadellidae(1.00),Verdanus(0.82),Verdanus_evansi(0.82)	ATTAAATAATATAAGATTTTGATTACTACCACCATCACTTACCCTTCTTATAATGAGATCCGTCATTGAAATAGGTGTAGGAACAGGGTGAACTGTATACCCCCCTCTATCAAGAAATATTGCACATGCAGGTGTTAGAGTCGATATATCAATTTTCTCCTTACATCTGGCAGGAATTTCCTCAATCCTAGGGGCGGTAAACTTTATTTCAACCGTTATAAATATACGACCTGCAGGAATAACATTAGATCGAACACCACTATTCGTATGGTCTGTTCTTATTACCGCAGTTTTACTTCTTTTATCTCTACCGGTATTAGCAGGAGCTATTACTATACTATTAACTGACCGAAATATTAATACAACATTTTTTGACCCTGCCGGAGGAGGGGACCCAAT…	176	0	0	0	0	0	0	0	0	0	0	0	0	0	0	0	0	0	0	0	0	0	0	0	0	0	0	0	0	0	0	0	0	0	0	0	0	0	0	0	0	0	0	0	0	0
Zotu102	otu1	Eukaryota(1.00),Arthropoda(1.00),Insecta(1.00),Hemiptera(1.00),Cicadellidae(1.00),Diplocolenus(0.75),Diplocolenus_abdominalis(0.75)	ATTAAATAATATAAGATTTTGGTTGCTACCGCCATCACTTACTCTACTTATAATGAGATCCGTCATTGAAATAGGTGTAGGAACAGGATGAACTGTATACCCCCCTCTATCAAGAAATATTGCACATGCAGGTGTTAGAGTCGATATATCAATTTTCTCCTTACATCTAGCAGGAATTTCCTCAATCCTAGGGGCGGTAAACTTTATTTCAACTGTTATAAATATACGACCTGCAGGAATAACATTGGATCGAACACCACTATTCGTATGGTCTGTTCTTATTACCGCAGTTTTACTTCTTTTATCTCTACCGGTATTAGCAGGGGCTATTACTATACTATTAACTGACCGAAATATTAATACAACATTTTTTGACCCTGCCGGAGGGGGAGACCCAAT…	169	0	0	47	0	0	0	0	0	0	0	0	22	0	0	0	0	0	0	0	0	0	0	0	0	0	0	0	0	0	0	0	0	0	0	0	0	0	0	0	0	0	0	0	0	0
Zotu103	otu18	Eukaryota(1.00),Arthropoda(1.00),Insecta(1.00),Hemiptera(1.00),Cicadellidae(1.00),Verdanus(0.92),Verdanus_evansi(0.92)	ATTTAATAATATAAGATTTTGGTTACTACCGCCCTCACTTACCCTACTTATAATGAGATCCGTCATTGAAATAGGTGTAGGAACCGGGTGAACTGTATACCCCCCTCTATCAAGAAATATCGCGCATGCAGGTGTTAGAGTCGATATATCAATTTTCTCCTTACATCTAGCAGGAATTTCCTCAATCCTAGGGGCAGTAAACTTTATTTCAACCGTTATAAATATACGACCCGCAGGAATAACATTAGATCGAACGCCACTATTCGTATGATCTGTTCTTATTACCGCAGTTTTGCTTCTTTTATCTCTACCGGTATTAGCAGGAGCTATTACTATATTATTAACTGACCGAAATATTAATACAACATTTTTTGACCCTGCCGGAGGAGGGGACCCAAT…	166	0	0	0	0	147	0	0	0	0	0	19	0	0	0	0	0	0	0	0	0	0	0	0	0	0	0	0	0	0	0	0	0	0	0	0	0	0	0	0	0	0	0	0	0	0
Zotu104	otu16	Eukaryota(1.00),Arthropoda(1.00),Insecta(1.00),Hemiptera(1.00),Cicadellidae(1.00),Verdanus(0.85),Verdanus_evansi(0.85)	ATTAAATAATATAAGATTTTGATTATTACCGCCCTCACTTACCCTACTTATAATGAGATCCGTCATTGAAATAGGTGTAGGAACAGGGTGAACTGTATACCCCCCTCTATCAAGAAATATCGCACATGCAGGTGTTAGAGTTGATATATCGATTTTCTCCTTACATCTATCAGGAATTTCCTCAATCCTAGGGGCGGTAAACTTTATTTCAACTGTTATAAATATACGACCTGCAGGAATAACATTAGATCGAACACCACTATTCGTATGGTCTGTTCTTATTACCGCAGTTTTGCTTCTTTTATCTCTACCAGTATTAGCAGGAGCTATTACTATACTATTAACTGACCGAAATATTAATACAACATTTTTTGACCCTGCAGGAGGAGGTGACCCAAT…	160	0	0	0	0	0	0	0	0	0	0	0	0	0	0	0	0	0	0	0	0	0	0	0	0	0	0	0	0	0	0	0	0	0	0	0	0	0	0	0	0	0	0	0	0	0
Zotu105	otu2	Eukaryota(1.00),Arthropoda(1.00),Insecta(1.00),Hemiptera(1.00),Cicadellidae(1.00),Verdanus(0.68),Verdanus_evansi(0.68)	ATTAAATAATATAAGATTTTGATTACTACCACCATCACTTACCCTTCTTATAATGAGATCCGTCATTGAAATAGGTGTAGGAACAGGGTGAACTGTATACCCCCCTCTATCAAGAAATATCGCACATGCAGGTGTTAGAGTCGATATATCAATTTTCTCCTTACATCTGGCAGGAATTTCCTCAATCCTAGGGGCGGTAAACTTTATTTCAACCGTTATAAATATACGACCTGCAGGAATAACATTAGATCGAACACCACTATTCGTATGGTCTGTTCTTATTACCGCAGTTTTACTTCTTTTATCTCTACCGGTATTAGCAGGAGCTATTACTATACTATTAACTGACCGAAATATTAATACAACATTTTTTGACCCTGCCGGAGGAGGGGACCCAAT…	156	0	0	0	0	0	0	0	0	0	0	0	0	0	0	0	0	0	0	0	0	0	0	0	0	0	0	0	0	0	0	0	0	0	0	0	0	0	0	0	0	0	0	0	0	0
Zotu106	otu1	Eukaryota(1.00),Arthropoda(1.00),Insecta(1.00),Hemiptera(1.00),Cicadellidae(1.00),Diplocolenus(0.69),Diplocolenus_abdominalis(0.69)	ATTAAATAATATAAGATTTTGATTACTACCACCATCACTTACCCTTCTTATAATGAGATCCGTCATTGAAATAGGTGTAGGAACAGGGTGAACTGTATACCCCCCTCTATCAAGAAATATCGCACATGCAGGTGTTAGAGTCGATATATCAATTTTCTCCTTACATCTAGCAGGAATTTCCTCAATCCTAGGGGCGGTAAACTTTATTTCAACTGTTATAAATATACGACCTGCAGGAATAACATTGGATCGAACACCGCTATTCGTATGGTCTGTTCTTATTACCGCAGTTTTACTTCTTTTATCTCTACCGGTATTAGCAGGGGCTATTACTATACTATTAACTGACCGAAATATTAATACAACATTTTTTGACCCTGCCGGAGGGGGGGACCCAAT…	155	0	0	0	0	0	0	0	0	0	0	0	0	0	0	0	0	0	0	0	0	0	0	0	0	0	0	0	0	0	0	0	0	0	0	0	0	0	0	0	0	0	0	0	0	0
Zotu107	otu1	Eukaryota(1.00),Arthropoda(1.00),Insecta(1.00),Hemiptera(1.00),Cicadellidae(1.00),Diplocolenus(0.99),Diplocolenus_abdominalis(0.99)	ATTAAATAATATAAGATTTTGATTACTACCACCATCACTTACCCTTCTTATAATGAGATCCGTCATTGAAATAGGTGTAGGAACAGGGTGAACTGTATACCCCCCTCTATCAAGAAATATCGCACATGCAGGTGTTAGAGTCGATATATCAATTTTCTCCTTACATCTAGCAGGAATTTCCTCAATCCTAGGGGCGGTAAACTTTATTTCAACTGTTATAAATATACGACCTGCAGGAATAACATTGGATCGAACACCACTATTCGTATGATCTGTTCTTATTACTGCAGTTTTACTTCTTTTATCTCTACCGGTATTAGCAGGGGCTATTACTATACTATTAACTGACCGAAATATTAATACAACGTTCTTTGACCCTGCGGGAGGAGGGGACCCAAT…	154	0	0	0	0	0	0	0	0	0	0	0	0	0	0	0	0	0	0	0	0	0	0	0	0	0	0	0	0	0	0	0	0	0	0	0	0	0	0	0	0	0	0	0	0	0
Zotu108	otu7	Eukaryota(1.00),Arthropoda(1.00),Insecta(1.00),Hemiptera(1.00),Cicadellidae(1.00),Diplocolenus(0.99),Diplocolenus_abdominalis(0.45)	ATTAAATAATATAAGATTTTGACTATTACCACCTTCACTTACTCTACTTATAATGAGATCTGTTATTGAAATAGGGGTCGGAACAGGTTGAACTGTATACCCACCTCTATCAAGAAATATCGCACACGCGGGTGTTAGAGTTGATATATCAATCTTCTCACTTCATCTAGCAGGAATTTCTTCAATCCTGTGGGCAGTAAACTTTATTTCTACCGTTATAAATATACGGCCTGCAGGAATAACATTAGACCAAACTCCACTATTTGTATGATCTGTTCTTATTACTGCAGTTTTACTTCTTTTATCTCTACCGGTATTAGCAGGGGCTATTACTATACTATTAACTGACCGAAATATTAATACAACATTTTTTGACCCTGCCGGAGGGGGGGACCCAAT…	154	0	0	0	0	0	0	0	0	0	0	0	0	0	0	0	0	0	0	0	0	0	0	0	0	0	0	0	0	0	0	0	0	0	0	0	0	0	0	0	0	0	0	0	0	0
Zotu109	otu13	Eukaryota(1.00),Arthropoda(1.00),Insecta(1.00),Diptera(0.89),Pipunculidae(0.79),Pipunculus(0.77),Pipunculus_omissinervis(0.18)	GATAAATAATATAAGATTTTGAATATTACCACCATCTTTAACTTTACTTTTAGTCAGAAGAATAGTTGACAATGGAGCTGGTACAGGATGAACTGTTTATCCTCCCCTATCTTCAAATATTGCACACGGTGGAGCTTCAGTAGACTTAGCAATTTTTTCGCTACATCTAGCTGGAATTTCATCAATTCTTGGGGCTGTAAACTTTATTACAACTGTTATTAATATACGGTCAGCAGGGATATCATTTGATCGAATGCCTTTATTTGTTTGAGCTGTAGTAATTACAGCTCTTTTATTACTTCTGTCTCTTCCAGTTCTAGCAGGGGCTATCACAATGCTTTTAACTGACCGAAATTTCAATACATCATTCTTTGATCCTGCAGGGGGTGGAGACCCGAT…	148	0	0	0	0	0	0	0	0	0	0	0	0	0	0	0	0	0	0	0	0	0	0	0	0	0	0	0	0	0	0	0	0	0	0	0	0	0	0	0	0	0	0	0	0	0
Zotu110	otu7	Eukaryota(1.00),Arthropoda(1.00),Insecta(1.00),Hemiptera(1.00),Cicadellidae(1.00),Diplocolenus(0.97),Diplocolenus_configuratus(0.96)	ATTAAATAATATAAGATTTTGACTATTACCACCTTCACTTACTCTACTTATAATGAGATCTGTTATTGAAATAGGGGTCGGAACAGGTTGAACTGTATACCCACCTCTATCAAGAAATATCGCACACGCGGGTGTTAGAGTTGATATATCAATCTTCTCACTTCATCTAGCAGGAATTTCTTCAATCCTGTGGGCAGTAAACTTTATTTCTACCGTTATAAATATACGGCCTGCAGGAATAACATTAGACCAAACTCCACTATTTGTATGATCTGTTCTTATTACTGCAGTTTTACTTCTTTTATCACTACCAGTGTTAGCAGGAGCTATTACTATACTATTAACTGACCGAAATATTAATACAACGTTCTTTGACCCTGCGGGAGGAGGGAACCCAAT…	144	0	0	0	0	0	0	0	0	0	0	0	0	0	0	0	0	0	0	0	0	0	0	0	0	0	0	0	0	0	0	0	0	0	0	0	0	0	0	0	0	0	0	0	0	0
Zotu111	otu1	Eukaryota(1.00),Arthropoda(1.00),Insecta(1.00),Hemiptera(1.00),Cicadellidae(1.00),Diplocolenus(0.86),Diplocolenus_abdominalis(0.86)	ATTAAATAATATAAGATTTTGATTACTACCGCCGTCACTTACCCTACTTATAATGAGATCCGTCATTGAAATAGGTGTAGGAACAGGGTGAACTGTATACCCCCCTCTATCAAGAAATATTGCACATGCAGGTGTTAGAGTCGATATATCAATTTTCTCCTTACATCTAGCAGGAATTTCCTCAATCCTAGGGGCGGTAAACTTTATTTCAACTGTTATAAATATACGACCTGCAGGAATAACATTGGATCGAACACCACTATTCGTATGATCTGTTCTTATTACCGCAGTTTTACTTCTTTTATCTCTACCGGTATTAGCAGGGGCTATTACTATACTATTAACTGACCGAAATATTAATACAACATTTTTTGACCCTGCCGGAGGGGGGGATCCAAT…	143	0	0	0	0	0	0	0	0	0	0	0	0	0	0	0	0	0	0	0	40	0	0	0	0	0	0	0	0	0	0	0	0	0	0	0	0	0	0	0	0	0	0	0	0	0
Zotu113	otu2	Eukaryota(1.00),Arthropoda(1.00),Insecta(1.00),Hemiptera(1.00),Cicadellidae(1.00),Verdanus(0.92),Verdanus_evansi(0.92)	ATTAAATAATATAAGATTTTGGTTACTACCACCATCACTTACCCTACTTATAATGAGATCCGTCATTGAAATAGGAGTAGGAACAGGATGAACTGTATACCCCCCTCTATCAAGAAATATTGCACATGCAGGTGTTAGAGTCGATATATCAATTTTCTCCTTACATCTAGCAGGAATTTCCTCAATCCTAGGGGCGGTGAACTTTATTTCAACCGTTATAAATATACGACCTGCAGGAATAACATTAGATCGAACACCACTATTCGTATGGTCTGTTCTTATTACCGCAGTTTTACTTCTTTTATCTCTACCGGTATTAGCAGGAGCTATTACTATACTATTAACTGACCGAAATATTAATACAACATTTTTTGACCCTGCCGGAGGAGGGGACCCAAT…	141	0	0	0	0	0	0	0	0	0	0	0	0	0	0	0	0	0	0	0	0	0	0	0	0	0	0	0	0	0	0	0	0	0	0	0	0	0	0	0	0	0	0	0	0	0
Zotu114	otu1	Eukaryota(1.00),Arthropoda(1.00),Insecta(1.00),Hemiptera(1.00),Cicadellidae(1.00),Diplocolenus(0.98),Diplocolenus_abdominalis(0.98)	ATTAAATAATATAAGATTTTGATTACTACCGCCATCACTTACTCTACTTATAATGAGATCCGTCATTGAAATAGGTGTAGGAACAGGATGAACTGTATACCCCCCTCTATCAAGAAATATCGCACATGCAGGTGTTAGAGTCGATATATCAATTTTCTCCTTACATCTAGCAGGAATTTCCTCAATCCTAGGGGCGGTAAACTTTATTTCAACTGTTATAAATATACGACCTGCAGGAATAACATTGGATCGAACACCACTATTCGTATGATCTGTTCTTATTACTGCAGTTTTACTTCTTTTATCTCTACCGGTATTAGCAGGGGCTATTACTATACTATTAACTGACCGAAATATTAATACAACATTTTTTGACCCTGCCGGAGGGGGGGACCCAAT…	137	0	0	0	0	0	0	0	0	0	0	0	0	0	0	0	0	0	0	0	0	0	0	0	0	0	0	0	0	0	0	0	0	0	0	0	0	0	0	0	0	0	0	0	0	0
Zotu115	otu1	Eukaryota(1.00),Arthropoda(1.00),Insecta(1.00),Hemiptera(1.00),Cicadellidae(1.00),Diplocolenus(0.97),Diplocolenus_abdominalis(0.97)	ATTAAATAATATAAGATTTTGGTTACTACCACCATCACTTACCCTACTTATAATGAGATCCGTCATTGAAATAGGAGTAGGAACAGGGTGAACTGTATACCCCCCTCTATCAAGAAATATTGCACATGCAGGTGTTAGAGTCGATATATCAATTTTCTCCTTACATCTGGCAGGAATTTCCTCAATCCTAGGGGCGGTAAACTTTATTTCAACCGTTATAAATATACGACCTGCAGGAATAACATTGGATCGAACACCACTATTCGTATGATCTGTTCTTATTACTGCAGTTTTACTTCTTTTATCTCTACCGGTATTAGCAGGGGCTATTACTATACTATTAACTGACCGAAATATTAATACAACATTTTTTGACCCTGCCGGAGGGGGGGACCCAAT…	136	0	0	0	0	0	0	0	0	0	0	0	0	0	0	0	0	0	0	0	0	0	0	0	0	0	0	0	0	0	0	0	0	0	0	0	0	0	0	0	0	0	0	0	0	0
Zotu116	otu1	Eukaryota(1.00),Arthropoda(1.00),Insecta(1.00),Hemiptera(1.00),Cicadellidae(1.00),Diplocolenus(0.99),Diplocolenus_abdominalis(0.99)	ATTAAATAATATAAGATTTTGATTACTACCGCCATCACTTACCCTACTTATAATGAGATCCGTCATTGAAATAGGCGTAGGAACAGGGTGAACTGTATACCCCCCTCTATCAAGAAATATTGCACATGCAGGTGTTAGAGTCGATATATCAATTTTCTCCTTACATCTAGCAGGAATTTCCTCAATCCTAGGGGCGGTAAACTTTATTTCAACTGTTATAAATATACGACCTGCAGGAATAACATTGGATCGAACACCACTATTCGTATGATCTGTTCTTATTACTGCAGTTTTACTTCTTTTATCTCTACCGGTATTAGCAGGGGCTATTACTATACTATTAACTGACCGAAATATTAATACAACATTTTTTGACCCTGCCGGAGGGGGGGACCCAAT…	133	0	0	0	0	0	0	0	0	0	0	0	0	0	0	0	0	0	0	0	0	0	0	0	0	0	0	0	0	0	0	0	0	0	0	0	0	0	0	0	0	0	0	0	0	0
Zotu117	otu1	Eukaryota(1.00),Arthropoda(1.00),Insecta(1.00),Hemiptera(1.00),Cicadellidae(1.00),Diplocolenus(0.99),Diplocolenus_abdominalis(0.99)	ATTAAATAATATAAGATTTTGATTATTACCGCCCTCACTTACCCTACTTATAATGAGATCCGTCATTGAAATAGGTGTAGGAACAGGGTGAACTGTATACCCCCCTCTATCAAGAAATATCGCACATGCAGGTGTTAGAGTCGATATATCAATTTTCTCCTTACATCTAGCAGGAATTTCCTCAATCCTAGGGGCGGTAAACTTTATTTCAACTGTTATAAATATACGACCTGCAGGAATAACATTGGATCGAACACCACTATTCGTATGATCTGTTCTTATTACTGCAGTTTTACTTCTTTTATCTCTACCGGTATTAGCAGGGGCTATTACTATACTATTAACTGACCGAAATATTAATACAACATTTTTTGACCCTGCCGGAGGGGGGGACCCAAT…	128	0	0	0	0	0	0	0	0	0	0	0	0	0	0	0	0	0	0	0	0	0	0	0	0	0	0	0	0	0	0	0	0	0	0	0	0	0	0	0	0	0	0	0	0	0
Zotu118	otu1	Eukaryota(1.00),Arthropoda(1.00),Insecta(1.00),Hemiptera(1.00),Cicadellidae(1.00),Diplocolenus(0.46),Diplocolenus_abdominalis(0.46)	ATTAAATAATATAAGATTTTGATTACTACCACCATCACTTACCCTTCTTATAATGAGATCCGTCATTGAAATAGGTGTAGGAACAGGGTGAACTGTATACCCCCCTCTATCAAGAAATATCGCACATGCAGGTGTTAGAGTCGATATATCAATTTTCTCCTTACATCTAGCAGGAATTTCCTCAATCCTAGGGGCGGTAAACTTTATTTCAACTGTTATAAATATACGACCTGCAGGAATAACATTAGATCGAACACCACTATTCGTATGGTCTGTTCTTATTACCGCAGTTTTACTTCTTTTATCTCTACCGGTATTAGCAGGAGCTATTACTATACTATTAACTGACCGAAATATTAATACAACATTTTTTGACCCTGCCGGAGGAGGGGACCCAAT…	127	0	0	0	0	0	0	0	0	0	0	0	0	0	0	0	0	0	0	0	0	0	0	0	0	0	0	0	0	0	0	0	0	0	0	0	0	0	0	0	0	0	0	0	0	0
Zotu119	otu12	Eukaryota(1.00),Arthropoda(1.00),Insecta(1.00),Hemiptera(1.00),Cicadellidae(1.00),Diplocolenus(0.75),Diplocolenus_abdominalis(0.75)	ATTAAATAATATAAGATTTTGATTATTACCACCCTCACTTACCCTACTTATAATGAGATCCGTTATTGAAATAGGGGTCGGAACAGGATGAACCGTATACCCGCCTCTATCAAGAAATATCGCACATGCAGGTGTTAGAGTCGATATATCAATTTTCTCCTTACATTTAGCAGGAATTTCCTCAATCCTGGGAGCAGTAAACTTTATTTCTACTGTTATAAATATACGACCTGCAGGAATAACATTAGACCGAACACCACTATTCGTATGATCTGTTCTTATTACCGCAGTTTTACTTCTTTTATCTCTACCAGTATTAGCAGGGGCTATTACTATATTATTAACTGACCGAAATATTAATACAACATTTTTTGACCCTGCCGGAGGGGGGGACCCAAT…	126	68	0	0	0	0	0	0	0	0	0	0	0	0	0	0	0	0	0	0	0	0	0	0	0	0	0	0	0	0	0	0	0	0	0	0	0	0	0	0	0	0	0	0	0	0
Zotu120	otu1	Eukaryota(1.00),Arthropoda(1.00),Insecta(1.00),Hemiptera(1.00),Cicadellidae(1.00),Verdanus(0.23),Verdanus_evansi(0.23)	ATTAAATAATATAAGATTTTGATTACTACCGCCATCACTTACCCTACTTATAATGAGATCCGTCATTGAAATAGGTGTAGGAACAGGGTGAACTGTATACCCCCCTCTATCAAGAAATATTGCACATGCAGGTGTTAGAGTCGATATATCAATTTTCTCCTTACATCTAGCAGGAATTTCCTCAATCCTAGGGGCGGTAAACTTTATTTCAACTGTTATAAATATACGACCTGCAGGGATAACATTGGATCGAACACCACTATTCGTATGGTCTGTTCTTATTACCGCAGTTTTACTTCTTTTATCTCTACCAGTATTAGCAGGGGCTATTACTATACTATTAACTGACCGAAATATTAATACAACATTTTTTGACCCTGCCGGAGGGGGGGACCCAAT…	123	0	0	0	0	0	0	0	0	0	0	0	0	0	0	0	0	0	0	0	0	0	0	0	0	0	0	0	0	0	0	0	0	0	0	0	0	0	0	0	0	0	0	0	0	0
Zotu121	otu2	Eukaryota(1.00),Arthropoda(1.00),Insecta(1.00),Hemiptera(1.00),Cicadellidae(1.00),Verdanus(0.70),Verdanus_evansi(0.70)	ATTAAATAATATAAGATTTTGATTACTACCGCCATCACTTACCCTACTTATAATGAGATCCGTCATTGAAATAGGTGTAGGAACAGGGTGAACTGTATACCCCCCTCTATCAAGAAATATTGCACATGCAGGTGTTAGAGTCGATATATCAATTTTCTCCTTACATCTAGCAGGAATTTCCTCAATCCTAGGGGCGGTAAACTTTATTTCAACCGTTATAAATATACGACCTGCAGGAATAACATTGGATCGAACACCACTATTCGTATGGTCTGTTCTTATTACCGCAGTTTTACTTCTTTTATCTCTACCGGTATTAGCAGGGGCTATTACTATACTATTAACTGACCGAAATATTAATACAACATTTTTTGACCCTGCCGGAGGGGGGGACCCAAT…	122	0	0	0	0	0	0	0	0	0	0	0	0	0	0	0	0	0	0	0	0	0	0	0	0	0	0	0	0	0	0	0	0	0	0	0	0	0	0	0	0	0	0	0	0	0
Zotu122	otu2	Eukaryota(1.00),Arthropoda(1.00),Insecta(1.00),Hemiptera(1.00),Cicadellidae(1.00),Verdanus(0.92),Verdanus_evansi(0.92)	ATTAAATAATATAAGATTTTGATTACTACCTCCATCACTTACCCTACTTATAATGAGATCCGTCATTGAAATAGGTGTAGGAACAGGGTGAACTGTATACCCCCCTCTATCAAGAAATATTGCACATGCAGGTGTTAGAGTCGATATATCAATTTTCTCCTTACATCTAGCAGGAATTTCCTCAATCCTAGGGGCGGTAAACTTTATTTCAACCGTTATAAATATACGACCTGCAGGAATAACATTAGATCGAACACCACTATTCGTATGGTCTGTTCTTATTACCGCAGTTTTACTTCTTTTATCTCTACCGGTATTAGCAGGAGCTATTACTATACTATTAACTGACCGAAATATTAATACAACATTTTTTGACCCTGCCGGAGGAGGGGACCCAAT…	121	0	0	0	0	0	0	0	0	0	0	0	0	0	0	0	0	0	0	0	0	0	0	0	0	0	0	0	0	0	0	0	0	0	0	0	0	0	0	0	0	0	0	0	0	0
Zotu123	otu1	Eukaryota(1.00),Arthropoda(1.00),Insecta(1.00),Hemiptera(1.00),Cicadellidae(1.00),Diplocolenus(0.74),Diplocolenus_abdominalis(0.74)	ATTAAATAATATAAGATTTTGATTACTACCGCCATCACTTACCCTACTTATAATGAGATCCGTCATTGAAATAGGTGTAGGAACAGGGTGAACTGTATACCCCCCTCTATCAAGAAATATTGCACATGCAGGTGTTAGAGTCGATATATCAATTTTCTCCTTACATCTAGCAGGAATTTCCTCAATCCTAGGGGCGGTAAACTTTATTTCAACTGTTATAAATATACGACCTGCAGGAATAACATTGGATCGAACACCGCTATTCGTATGGTCTGTTCTTATTACCGCAGTTTTACTTCTTTTATCTCTACCGGTATTAGCAGGGGCTATTACTATACTATTAACTGACCGAAATATTAATACAACATTTTTTGACCCTGCCGGAGGGGGGGACCCAAT…	120	0	0	0	0	0	0	0	0	0	0	0	0	0	0	0	0	0	0	0	0	0	0	0	0	0	0	0	0	0	0	0	0	0	0	0	0	0	0	0	0	0	0	0	0	0
Zotu124	otu1	Eukaryota(1.00),Arthropoda(1.00),Insecta(1.00),Hemiptera(1.00),Cicadellidae(1.00),Diplocolenus(1.00),Diplocolenus_abdominalis(1.00)	ATTAAATAATATAAGATTTTGATTACTACCGCCGTCACTTACCCTACTTATAATGAGATCCGTCATTGAAATAGGTGTAGGAACAGGGTGAACTGTATACCCCCCTCTATCAAGAAATATTGCACATGCAGGTGTTAGAGTCGATATATCAATTTTCTCCTTACATCTAGCAGGAATTTCCTCAATCCTAGGGGCGGTAAACTTTATTTCAACTGTTATAAATATACGACCTGCAGGAATAACATTGGATCGAACACCACTATTCGTATGATCTGTTCTTATTACTGCAGTTTTACTTCTTTTATCTCTACCGGTATTAGCAGGGGCTATTACTATACTATTAACTGACCGAAATATTAATACAACATTTTTTGACCCTGCCGGAGGGGGGGACCCAAT…	117	0	0	0	0	0	0	0	0	0	0	0	0	0	0	0	0	0	0	0	0	0	0	0	0	0	0	0	0	0	0	0	0	0	0	0	0	0	0	0	0	0	0	0	0	0
Zotu125	otu19	Eukaryota(1.00),Arthropoda(0.99),Insecta(0.99),Hymenoptera(0.83),Dryinidae(0.77),Gonatopus(0.77),Gonatopus_ashmeadi(0.54)	TATAAATAATATAAGATTTTGATTACTCCCTCCTTCTTTATTTTTTTTAATTTTAAGTAGATTAATTTCATCAGGTGCTGGAACAGGTTGAACTGTATACCCCCCTTTATCAGGAAATATTTCACATAGAAGAATTGCAGTAGATTTAGCAATTTTTTCTTTACATATTGCAGGGATCTCTTCTATTATAGGTGCTATAAATTTTATTGCAACTATTTTAAATATATATCATATTAAATCAAATATAGATCAAATTAACTTATTTATTTGATCTATTCTTTTAACTGCAATTTTATTATTATTATCACTCCCAGTTTTAGCAGGAGCTATTACTATACTTTTATCAGATCGTAATTTCAATACTTCTTTTTTTGATCCAGCAGGAGGAGGAGACCCTAT…	114	15	0	0	0	99	0	0	0	0	0	0	0	0	0	0	0	0	0	0	0	0	0	0	0	0	0	0	0	0	0	0	0	0	0	0	0	0	0	0	0	0	0	0	0	0
Zotu126	otu1	Eukaryota(1.00),Arthropoda(1.00),Insecta(1.00),Hemiptera(1.00),Cicadellidae(1.00),Diplocolenus(0.80),Diplocolenus_abdominalis(0.80)	ATTAAATAATATAAGATTTTGATTACTACCGCCATCACTTACTCTACTTATAATGAGATCCGTCATTGAAATAGGTGTAGGAACAGGATGAACTGTATACCCCCCTCTATCAAGAAATATTGCACATGCAGGTGTTAGAGTCGATATATCAATTTTCTCCTTACATCTAGCAGGAATTTCCTCAATCCTAGGGGCGGTAAACTTTATTTCAACTGTTATAAATATACGACCTGCAGGAATAACATTGGATCGAACACCACTATTCGTATGGTCTGTTCTTATTACCGCAGTTTTACTTCTTTTATCTCTACCGGTATTAGCAGGGGCTATTACTATACTATTAACTGACCGAAATATTAATACAACATTTTTTGACCCTGCAGGAGGGGGGGACCCAAT…	113	0	0	0	0	0	0	0	0	0	0	0	0	0	0	0	0	0	0	0	0	0	0	0	0	0	0	0	0	0	0	0	0	0	113	0	0	0	0	0	0	0	0	0	0	0
Zotu127	otu18	Eukaryota(1.00),Arthropoda(1.00),Insecta(1.00),Hemiptera(1.00),Cicadellidae(1.00),Verdanus(0.88),Verdanus_evansi(0.88)	ATTAAATAATATAAGATTTTGATTATTACCACCCTCACTTACCCTACTTATAATGAGATCCGTCATTGAAATAGGTGTAGGAACAGGATGAACTGTATATCCCCCTCTATCAAGAAATATCGCACATGCAGGTGTTAGAGTTGATATATCAATTTTCTCCTTACATCTAGCAGGAATTTCCTCAATCCTAGGGGCGGTAAACTTTATTTCAACCGTTATAAATATACGACCTGCAGGAATAACATTAGATCGAACGCCACTATTCGTATGATCTGTTCTTATTACCGCAGTTTTACTTCTTTTATCTCTACCTGTATTAGCAGGAGCTATTACTATATTATTAACTGACCGAAATATTAATACAACATTTTTTGACCCTGCCGGAGGAGGGGACCCAAT…	111	0	0	0	0	0	0	0	0	0	0	0	0	0	0	0	0	0	0	0	0	0	0	0	0	0	25	0	0	0	0	0	0	0	0	0	0	0	0	0	0	0	0	0	0	0
Zotu128	otu1	Eukaryota(1.00),Arthropoda(1.00),Insecta(1.00),Hemiptera(1.00),Cicadellidae(1.00),Diplocolenus(0.89),Diplocolenus_abdominalis(0.89)	ATTAAATAATATAAGATTTTGATTACTACCACCATCACTTACCCTTCTTATAATGAGATCCGTCATTGAAATAGGTGTAGGAACAGGGTGAACTGTATACCCCCCTCTATCAAGAAATATCGCACATGCAGGTGTTAGAGTCGATATATCAATTTTCTCCTTACATCTAGCAGGAATTTCCTCAATCCTAGGGGCGGTAAACTTTATTTCAACTGTTATAAATATACGACCTGCAGGAATAACATTGGATCGAACACCACTATTCGTATGATCTGTTCTTATTACTGCAGTTTTACTTCTTTTATCTCTACCGGTATTAGCAGGAGCTATTACTATACTATTAACTGACCGAAATATTAATACAACATTTTTTGACCCGGCCGGAGGAGGGGACCCAAT…	111	0	0	0	0	0	0	0	0	0	0	0	0	0	0	0	0	0	0	0	0	0	0	0	0	0	0	0	0	0	0	0	0	0	0	0	0	0	0	0	0	0	0	0	0	0
Zotu129	otu1	Eukaryota(1.00),Arthropoda(1.00),Insecta(1.00),Hemiptera(1.00),Cicadellidae(1.00),Verdanus(0.18),Verdanus_evansi(0.18)	ATTAAATAATATAAGATTTTGATTACTACCACCATCACTTACCCTTCTTATAATGAGATCCGTCATTGAAATAGGTGTAGGAACAGGGTGAACTGTATACCCCCCTCTATCAAGAAATATCGCACATGCAGGTGTTAGAGTCGATATATCAATTTTCTCCTTACATCTAGCAGGAATTTCCTCAATCCTAGGGGCGGTAAACTTTATTTCAACTGTTATAAATATACGACCTTCAGGAATAACATTGGATCGAACACCACTATTCGTATGGTCTGTTCTTATTACCGCAGTTTTACTTCTTTTATCTCTACCGGTATTAGCAGGGGCTATTACTATACTATTAACTGACCGAAATATTAATACAACATTTTTTGACCCTGCCGGAGGGGGAGACCCAAT…	110	0	0	0	0	0	0	0	0	0	0	0	0	0	0	0	0	0	0	0	0	0	0	0	0	0	0	0	0	0	0	0	0	0	0	0	0	0	0	0	0	0	0	0	0	0
Zotu130	otu18	Eukaryota(1.00),Arthropoda(1.00),Insecta(1.00),Hemiptera(1.00),Cicadellidae(1.00),Verdanus(0.67),Verdanus_evansi(0.67)	ATTAAATAATATAAGATTTTGATTACTACCACCCTCACTTACCCTACTTATAATGAGATCCGTCATTGAAATAGGTGTAGGAACAGGGTGAACTGTATACCCCCCTCTATCAAGAAATATCGCACATGCAGGTGTTAGAGTCGATATATCAATTTTCTCCTTACATCTAGCAGGAATTTCCTCAATCCTAGGGGCGGTAAACTTTATTTCAACCGTTATAAATATACGACCTGCAGGAATAACATTAGATCGAACACCACTATTCGTATGATCTGTTCTTATTACAGCAGTTTTACTTCTTTTACCTCTACCGGTATTAGCAGGAGCTATTACTATATTATTAACTGACCGAAACATTAATACAACATTTTTTGACCCTGCCGGAGGAGGGGACCCAAT…	107	0	0	0	0	0	0	0	0	0	0	0	0	0	0	0	0	0	0	0	0	0	0	0	0	0	0	71	0	0	0	0	0	0	0	0	0	0	0	0	0	0	0	0	18	0
Zotu131	otu1	Eukaryota(1.00),Arthropoda(1.00),Insecta(1.00),Hemiptera(1.00),Cicadellidae(1.00),Diplocolenus(0.73),Diplocolenus_abdominalis(0.73)	ATTAAATAATATAAGATTTTGATTACTACCGCCATCACTTACCCTACTTATAATGAGATCCGTCATTGAAATAGGTGTAGGAACAGGGTGAACTGTATACCCCCCTCTATCAAGAAATATTGCACATGCAGGTGTTAGAGTCGATATATCAATTTTCTCCTTACATCTGGCAGGAATTTCCTCAATCCTAGGGGCGGTAAACTTTATTTCAACTGTTATAAATATACGACCTGCAGGAATAACATTGGATCGAACACCGCTATTCGTATGGTCTGTTCTTATTACCGCAGTTTTACTTCTTTTATCTCTACCGGTATTAGCAGGGGCTATTACTATACTATTAACTGACCGAAATATTAATACAACATTTTTTGACCCTGCCGGAGGGGGGGACCCAAT…	107	0	0	0	0	0	0	0	0	0	0	0	0	0	0	0	0	0	0	0	0	0	0	0	0	0	0	0	0	0	0	0	0	0	0	0	0	0	0	0	0	0	0	0	0	0
Zotu132	otu1	Eukaryota(1.00),Arthropoda(1.00),Insecta(1.00),Hemiptera(1.00),Cicadellidae(1.00),Diplocolenus(0.98),Diplocolenus_abdominalis(0.98)	ATTAAATAATATAAGATTTTGATTACTACCGCCCTCACTTACCCTACTTATAATGAGATCCGTCATTGAAATAGGTGTAGGAACAGGATGAACTGTATACCCCCCTCTATCAAGAAATATCGCACATGCAGGTGTTAGAGTCGATATATCAATTTTCTCCTTACATCTAGCAGGAATTTCCTCAATCCTAGGGGCGGTAAACTTTATTTCAACTGTTATAAATATACGACCTGCAGGAATAACATTGGATCGAACACCACTATTCGTATGATCTGTTCTTATTACTGCAGTTTTACTTCTTTTATCTCTACCGGTATTAGCAGGGGCTATTACTATACTATTAACTGACCGAAATATTAATACAACATTTTTTGACCCTGCCGGAGGGGGGGACCCAAT…	106	0	0	0	0	0	0	0	0	0	0	0	0	0	0	0	0	0	0	0	0	0	0	0	0	0	0	0	0	0	0	0	0	0	0	0	0	0	0	0	0	0	0	0	0	0
Zotu133	otu2	Eukaryota(1.00),Arthropoda(1.00),Insecta(1.00),Hemiptera(1.00),Cicadellidae(1.00),Verdanus(0.71),Verdanus_evansi(0.71)	ATTAAATAATATAAGATTTTGATTACTACCGCCATCACTTACCCTACTTATAATGAGATCCGTCATTGAAATAGGCGTAGGAACAGGGTGAACTGTATACCCCCCTCTATCAAGAAATATTGCACATGCAGGTGTTAGAGTCGATATATCAATTTTCTCCTTACATCTAGCAGGAATTTCCTCAATCCTAGGGGCGGTAAACTTTATTTCAACCGTTATAAATATGCGACCTGCAGGAATAACATTAGATCGAACACCACTATTCGTATGGTCTGTTCTTATTACCGCAGTTTTACTTCTTTTATCTCTACCGGTATTAGCAGGAGCTATTACTATGCTATTAACTGACCGAAATATTAATACAACATTTTTTGACCCTGCCGGAGGGGGGGACCCAAT…	105	0	0	0	0	0	0	0	0	0	0	0	0	0	0	0	0	0	0	0	0	0	0	0	0	0	0	0	0	0	0	0	0	0	0	0	0	0	0	0	0	0	0	0	0	0
Zotu134	otu1	Eukaryota(1.00),Arthropoda(1.00),Insecta(1.00),Hemiptera(1.00),Cicadellidae(1.00),Diplocolenus(0.98),Diplocolenus_abdominalis(0.98)	ATTAAATAATATAAGATTTTGATTACTACCGCCATCACTTACTCTACTTATAATGAGATCCGTCATTGAAATAGGTGTAGGAACAGGATGAACTGTATACCCCCCTCTATCAAGAAATATTGCACATGCAGGTGTTAGAGTTGATATATCAATTTTCTCCTTACATCTAGCAGGAATTTCCTCAATCCTAGGGGCGGTAAACTTTATTTCAACTGTTATAAATATACGACCTGCAGGAATAACATTGGATCGAACACCACTATTCGTATGATCTGTTCTTATTACTGCAGTTTTACTTCTTTTATCTCTACCGGTATTAGCAGGGGCTATTACTATACTATTAACTGACCGAAATATTAATACAACATTTTTTGACCCTGCCGGAGGGGGGGACCCAAT…	102	0	0	0	0	0	0	0	0	0	0	0	0	0	0	0	0	0	0	0	0	0	0	0	0	0	0	0	0	0	0	0	0	0	0	0	0	0	0	0	0	0	0	0	0	0
Zotu135	otu2	Eukaryota(1.00),Arthropoda(1.00),Insecta(1.00),Hemiptera(1.00),Cicadellidae(1.00),Verdanus(0.72),Verdanus_evansi(0.72)	ATTAAATAATATAAGATTTTGATTACTACCGCCATCACTTACCCTTCTTATAATGAGATCCGTCATTGAAATAGGTGTAGGAACAGGGTGAACTGTATACCCCCCTCTATCAAGAAATATTGCACATGCAGGTGTTAGAGTCGATATATCAATTTTCTCCTTACATCTAGCAGGAATTTCCTCAATCCTAGGGGCGGTAAACTTTATTTCAACCGTTATAAATATACGACCTGCAGGAATAACATTAGATCGAACGCCACTATTCGTATGGTCTGTTCTTATTACCGCAGTTTTACTTCTTTTATCTCTACCGGTATTAGCAGGGGCTATTACTATACTATTAACTGACCGAAATATTAATACAACATTTTTTGACCCTGCCGGAGGAGGGGACCCAAT…	99	0	0	0	0	0	0	0	0	0	0	0	0	0	0	0	0	0	0	0	0	0	0	0	0	0	0	0	0	0	0	0	0	0	0	0	0	0	0	0	0	0	0	0	0	0
Zotu136	otu1	Eukaryota(1.00),Arthropoda(1.00),Insecta(1.00),Hemiptera(1.00),Cicadellidae(1.00),Diplocolenus(0.80),Diplocolenus_abdominalis(0.80)	ATTAAATAATATAAGATTTTGATTACTACCACCATCACTTACCCTTCTTATAATGAGATCCGTCATTGAAATAGGTGTAGGAACAGGGTGAACTGTATACCCCCCTCTATCAAGAAATATCGCACATGCAGGTGTTAGAGTCGATATATCAATTTTCTCCTTACATCTAGCAGGAATTTCCTCAATCCTAGGGGCGGTAAACTTTATTTCAACCGTTATAAATATACGACCTGCAGGAATAACATTGGATCGAACACCACTATTCGTATGGTCTGTTCTTATTACCGCAGTTTTACTTCTTTTATCTCTACCGGTATTAGCAGGAGCTATTACTATACTATTAACTGACCGAAATATTAATACAACATTTTTTGACCCTGCCGGAGGGGGGGACCCAAT…	99	0	0	0	0	0	0	0	0	0	0	0	0	0	0	0	0	0	0	0	0	0	0	0	0	0	0	0	0	0	0	0	0	0	0	0	0	0	0	0	0	0	0	0	0	0
Zotu137	otu2	Eukaryota(1.00),Arthropoda(1.00),Insecta(1.00),Hemiptera(1.00),Cicadellidae(1.00),Diplocolenus(0.13),Diplocolenus_abdominalis(0.13)	ATTAAATAATATAAGATTTTGGTTACTACCACCATCACTTACCCTACTTATAATGAGATCCGTCATTGAAATAGGAGTAGGAACAGGGTGAACTGTATACCCCCCTCTATCAAGAAATATTGCACATGCAGGTGTTAGAGTCGATATATCAATTTTCTCCTTACATCTGGCAGGAATTTCCTCAATCCTAGGGGCGGTAAACTTTATTTCAACCGTTATAAATATACGACCTGCAGGAATAACATTAGATCGAACACCACTATTCGTATGGTCTGTTCTTATTACCGCAGTTTTACTTCTTTTATCTCTACCGGTATTAGCAGGAGCTATTACTATACTATTAACTGACCGAAATATTAATACAACATTTTTTGACCCGGCCGGAGGAGGGGACCCAAT…	97	0	0	0	0	0	0	0	0	0	0	0	0	0	0	0	0	0	0	0	0	0	0	0	0	0	0	0	0	0	0	0	0	0	0	0	0	0	0	0	0	0	0	0	0	0
Zotu138	otu2	Eukaryota(1.00),Arthropoda(1.00),Insecta(1.00),Hemiptera(1.00),Cicadellidae(1.00),Verdanus(0.98),Verdanus_evansi(0.98)	ATTAAATAATATAAGATTTTGATTACTACCTCCATCACTTACTCTACTTATAATGAGATCCGTCATTGAAATAGGTGTAGGAACAGGATGAACTGTATACCCCCCTCTATCAAGAAATATTGCACATGCAGGTGTTAGAGTCGATATATCAATTTTCTCCTTACATCTGGCAGGAATTTCCTCAATCCTAGGGGCGGTAAACTTTATTTCAACCGTTATAAATATACGACCTGCAGGAATAACATTAGATCGAACACCACTATTCGTATGGTCTGTTCTTATTACCGCAGTTTTACTTCTTTTATCTCTACCGGTATTAGCAGGAGCTATTACTATACTATTAACTGACCGAAATATTAATACAACATTTTTTGACCCTGCCGGAGGAGGGGACCCAAT…	96	0	0	0	0	0	0	0	0	0	0	0	0	0	0	0	0	0	0	0	0	0	0	0	0	0	0	0	0	0	0	0	0	0	0	0	0	0	0	0	0	0	0	0	0	0
Zotu139	otu1	Eukaryota(1.00),Arthropoda(1.00),Insecta(1.00),Hemiptera(1.00),Cicadellidae(1.00),Diplocolenus(0.75),Diplocolenus_abdominalis(0.75)	ATTAAATAATATAAGATTTTGATTACTACCGCCATCACTTACTCTACTTATAATGAGATCCGTCATTGAAATAGGTGTAGGAACAGGATGAACTGTATACCCCCCTCTATCAAGAAATATTACACATGCAGGTGTTAGAGTCGATATATCAATTTTCTCCTTACATCTAGCAGGAATTTCCTCAATCCTAGGGGCGGTAAACTTTATTTCAACTGTTATAAATATACGACCTGCAGGAATAACATTGGATCGAACACCACTATTCGTATGGTCTGTTCTTATTACCGCAGTTTTACTTCTTTTATCTCTACCGGTATTAGCAGGGGCTATTACTATACTATTAACTGACCGAAATATTAATACAACATTTTTTGACCCTGCCGGAGGGGGAGACCCAAT…	95	0	0	0	0	0	0	0	0	0	24	0	0	0	0	0	0	0	0	0	0	0	0	0	0	0	0	0	0	0	0	0	0	0	0	0	0	0	0	0	0	0	0	0	71	0
Zotu140	otu2	Eukaryota(1.00),Arthropoda(1.00),Insecta(1.00),Hemiptera(1.00),Cicadellidae(1.00),Verdanus(0.98),Verdanus_evansi(0.98)	ATTAAATAATATAAGATTTTGATTACTACCGCCATCACTTACCCTACTTATAATGAGATCCGTCATTGAAATAGGTGTAGGAACAGGGTGAACTGTATACCCCCCTCTATCAAGAAATATCGCACATGCAGGAGTTAGAGTCGATATGTCAATTTTCTCCTTACATCTAGCAGGAATTTCCTCAATCCTAGGGGCGGTAAACTTTATTTCAACCGTTATAAATATACGACCTGCAGGAATAACATTAGATCGAACACCGCTATTCGTATGGTCTGTTCTTATTACCGCAGTTTTACTTCTTTTATCTTTACCGGTATTAGCAGGAGCTATTACTATACTATTAACTGATCGAAATATTAATACAACATTTTTTGACCCTGCCGGAGGAGGGGACCCAAT…	95	0	0	0	0	0	0	0	0	0	0	0	0	0	0	0	0	0	0	0	0	0	0	0	0	0	0	0	0	0	0	0	0	0	0	0	0	0	0	0	0	0	0	0	0	0
Zotu141	otu2	Eukaryota(1.00),Arthropoda(1.00),Insecta(1.00),Hemiptera(1.00),Cicadellidae(1.00),Verdanus(0.75),Verdanus_evansi(0.75)	ATTAAATAATATAAGATTTTGATTACTACCGCCATCACTTACCCTACTTATAATGAGATCCGTCATTGAAATAGGTGTAGGAACAGGGTGAACTGTATACCCCCCTCTATCAAGAAATATCGCACATGCAGGTGTTAGAGTCGATATATCAATTTTCTCCTTACATCTAGCAGGAATTTCCTCAATCCTAGGGGCGGTAAACTTTATTTCAACTGTTATAAATATACGACCTGCAGGAATAACATTGGATCGAACACCACTATTCGTATGGTCTGTTCTTATTACCGCAGTTTTACTTCTTTTATCTCTACCGGTATTAGCAGGAGCTATTACTATACTATTAACTGACCGAAATATTAATACAACATTTTTTGACCCGGCCGGAGGAGGGGACCCAAT…	93	0	0	0	0	0	0	0	0	0	0	0	0	0	0	0	0	0	0	0	0	0	0	0	0	0	0	0	0	0	0	0	0	0	0	0	0	0	0	0	0	0	0	0	0	0
Zotu142	otu18	Eukaryota(1.00),Arthropoda(1.00),Insecta(1.00),Hemiptera(1.00),Cicadellidae(1.00),Verdanus(0.72),Verdanus_evansi(0.72)	ATTAAATAATATAAGATTTTGATTACTACCACCATCACTTACCCTTCTTATAATGAGATCCGTCATTGAAATAGGTGTAGGAACAGGGTGAACTGTATACCCCCCTCTATCAAGAAATATCGCACATGCAGGTGTTAGAGTCGATATATCAATTTTCTCCTTACATCTAGCAGGAATTTCCTCAATCCTAGGGGCGGTAAACTTTATTTCAACCGTTATAAATATACGACCTACAGGAATGACATTAGACCGAACACCACTATTCGTATGGTCTGTTCTTATTACCGCAGTTTTACTTCTTTTATCTCTACCGGTATTAGCAGGAGCTATTACTATATTATTAACTGACCGAAATATTAATACAACATTTTTTGACCCTGCCGGAGGAGGGGATCCAAT…	93	0	0	0	0	0	0	0	0	0	0	0	0	0	0	0	0	0	0	0	0	0	0	0	0	0	0	0	0	0	0	0	0	0	0	0	0	0	0	0	0	0	0	0	0	0
Zotu143	otu1	Eukaryota(1.00),Arthropoda(1.00),Insecta(1.00),Hemiptera(1.00),Cicadellidae(1.00),Diplocolenus(0.73),Diplocolenus_abdominalis(0.73)	ATTAAATAATATAAGATTTTGATTACTACCGCCATCACTTACTCTACTTATAATGAGATCCGTCATTGAAATAGGTGTAGGAACAGGATGAACTGTATACCCCCCTCTATCAAGAAATATTGCACATGCAGGTGTTAGAGTCGATATATCAATTTTCTCCTTACATCTAGCAGGAATTTCGTCAATCCTAGGGGCGGTTAACTTTATTTCAACTGTTATAAATATACGACCTGCAGGAATAACATTGGATCGAACACCACTATTCGTATGGTCTGTTCTTATTACCGCAGTTTTACTTCTTTTATCTCTACCGGTATTAGCAGGGGCTATTACTATACTATTAACTGACCGAAATATTAATACAACATTTTTTGACCCTGCAGGAGGGGGAGACCCAAT…	93	0	0	0	0	0	0	0	0	0	0	0	0	0	0	0	0	0	0	0	0	0	0	0	0	0	0	0	0	0	0	0	0	0	0	0	0	0	0	0	0	0	0	0	0	0
Zotu144	otu1	Eukaryota(1.00),Arthropoda(1.00),Insecta(1.00),Hemiptera(1.00),Cicadellidae(1.00),Diplocolenus(0.59),Diplocolenus_abdominalis(0.59)	ATTAAATAATATAAGATTTTGGTTACTACCACCATCACTTACCCTACTTATAATGAGATCCGTCATTGAAATAGGAGTAGGAACAGGGTGAACTGTATACCCCCCTCTATCAAGAAATATTGCACATGCAGGTGTTAGAGTCGATATATCAATTTTCTCCTTACATCTGGCAGGAATTTCCTCAATCCTAGGGGCGGTAAACTTTATTTCAACCGTTATAAATATACGACCTGCAGGAATAACATTAGATCGAACACCACTATTCGTATGGTCTGTTCTTATTACCGCAGTTTTACTTCTTTTATCTCTACCGGTATTAGCAGGGGCTATTACTATACTATTAACTGACCGAAATATTAATACAACATTTTTTGACCCTGCCGGAGGGGGGGACCCAAT…	92	0	0	0	0	0	0	0	0	0	0	0	0	0	0	0	0	0	0	0	0	0	0	0	0	0	0	0	0	0	0	0	0	0	0	0	0	0	0	0	0	0	0	0	0	0
Zotu145	otu16	Eukaryota(1.00),Arthropoda(1.00),Insecta(1.00),Hemiptera(1.00),Cicadellidae(1.00),Diplocolenus(0.67),Diplocolenus_abdominalis(0.67)	ATTAAATAATATAAGATTTTGATTATTACCGCCCTCACTTACCCTACTTATAATGAGATCCGTCATTGAAATAGGTGTAGGAACAGGGTGAACTGTATACCCCCCTCTATCAAGAAATATCGCACATGCAGGTGTTAGAGTTGATATATCGATTTTCTCCTTACATCTAGCAGGAATTTCCTCAATCCTAGGGGCGGTAAACTTTATTTCAACTGTTATAAATATACGACCTGCAGGAATAACATTAGATCGAACACCACTATTCGTATGGTCTGTTCTTATTACCGCAGTTTTGCTTCTTTTATCTCTACCAGTATTAGCAGGGGCTATTACTATACTATTAACTGACCGAAATATTAATACAACATTTTTTGACCCTGCCGGAGGGGGGGACCCAAT…	92	0	0	0	0	0	0	0	0	0	0	0	0	0	0	0	0	0	0	0	0	0	0	0	0	0	0	0	0	0	0	0	0	0	0	0	0	0	0	0	0	0	0	0	0	0
Zotu146	otu16	Eukaryota(1.00),Arthropoda(1.00),Insecta(1.00),Hemiptera(1.00),Cicadellidae(1.00),Diplocolenus(0.54),Diplocolenus_abdominalis(0.54)	ATTAAATAATATAAGATTTTGATTACTACCACCATCACTTACCCTTCTTATAATGAGATCCGTCATTGAAATAGGTGTAGGAACAGGGTGAACTGTATACCCCCCTCTATCAAGAAATATCGCACATGCAGGTGTTAGAGTCGATATATCAATTTTCTCCTTACATCTAGCAGGAATTTCCTCAATCCTAGGGGCGGTAAACTTTATTTCAACTGTTATAAATATACGACCTGCAGGAATAACATTAGATCGAACACCACTATTCGTATGGTCTGTTCTTATTACCGCAGTTTTGCTTCTTTTATCTCTACCAGTATTAGCAGGGGCTATTACTATACTATTAACTGACCGAAATATTAATACAACATTTTTTGACCCTGCAGGAGAAGGTGATCCAAT…	90	0	0	0	0	0	0	0	0	0	0	0	0	0	0	0	0	0	0	0	0	0	0	0	0	0	0	0	0	0	0	0	0	0	0	0	0	0	0	0	0	0	0	0	0	0
Zotu149	otu1	Eukaryota(1.00),Arthropoda(1.00),Insecta(1.00),Hemiptera(1.00),Cicadellidae(1.00),Diplocolenus(1.00),Diplocolenus_abdominalis(1.00)	ATTAAATAATATAAGATTTTGATTACTACCACCATCACTTACCCTTCTTATAATGAGATCCGTCATTGAAATAGGTGTAGGAACAGGGTGAACTGTATACCCCCCTCTATCAAGAAATATCGCACATGCAGGTGTTAGAGTCGATATATCAATTTTCTCCTTACATCTAGCAGGAATTTCCTCAATCCTAGGGGCGGTAAACTTTATTTCAACTGTTATAAATATACGACCTGCAGGAATAACATTGGATCGAACACCACTATTCGTATGATCTGTTCTTATTACTGCAGTTTTACTTCTTTTATCTCTACCGGTATTAGCAGGGGCTATTACTATACTATTAACTGACCGAAATATTAATACAACATTTTTTGACCCTGCCGGAGGGGGGGACCCAAT…	89	0	0	0	0	0	0	0	0	0	0	0	0	0	0	0	0	0	0	0	0	0	0	0	0	0	0	0	0	0	0	0	0	0	0	0	0	0	0	0	0	0	0	0	0	0
Zotu151	otu1	Eukaryota(1.00),Arthropoda(1.00),Insecta(1.00),Hemiptera(1.00),Cicadellidae(1.00),Diplocolenus(0.99),Diplocolenus_abdominalis(0.99)	ATTAAATAATATAAGATTTTGATTACTACCACCATCACTTACCCTTCTTATAATGAGATCCGTCATTGAAATAGGTGTAGGAACAGGGTGAACTGTATACCCCCCTCTATCAAGAAATATCGCACATGCAGGTGTTAGAGTCGATATATCAATTTTCTCCTTACATCTAGCAGGAATTTCCTCAATCCTAGGGGCGGTAAACTTTATTTCAACTGTTATAAATATACGACCTGCAGGAATAACATTGGATCGAACACCACTATTCGTATGATCTGTTCTTATTACCGCAGTTTTACTTCTTTTATCTCTACCGGTATTAGCAGGGGCTATTACTATACTATTAACTGACCGAAATATTAATACAACATTTTTTGACCCTGCCGGAGGGGGGGACCCAAT…	87	0	0	0	0	0	0	0	0	0	0	0	0	0	0	0	0	0	0	0	0	0	0	0	0	0	39	0	0	0	0	0	0	0	0	0	0	0	0	0	0	0	0	0	0	0
Zotu152	otu11	Eukaryota(1.00),Arthropoda(1.00),Insecta(1.00),Hemiptera(1.00),Cicadellidae(1.00),Verdanus(0.77),Verdanus_evansi(0.77)	ATTAAATAATATAAGATTTTGATTATTACCGCCCTCACTTACCCTACTTATAATGAGATCCGTCATTGAAATAGGGGTCGGGACAGGATGAACTGTATACCCACCTCTATCAAGAAATATCGCGCATGCAGGTGTTAGAGTCGATATATCAATTTTCTCCTTACATCTAGCAGGAATTTCCTATATCCTGGGGGCAGTAAACTTTATTTCTACCGTTATAAATATATGACCTGCAGGAATAACGTTAGATCGAACACCACTATTCGTATGATCTGTTCTTATTACCGCAGTTTTACTTCTTTTATCTCTACCGGTATTAGCAGGAGCTATTACTATACTATTAACTGACCGAAATATTAATACAACATTTTTTGACCCGGCCGGAGGAGGGGACCCAAT…	87	0	0	0	0	0	0	0	0	0	0	0	0	0	0	0	0	0	0	0	0	0	0	0	0	0	0	0	0	0	0	0	0	0	0	0	0	0	0	0	0	0	0	0	0	0
Zotu153	otu1	Eukaryota(1.00),Arthropoda(1.00),Insecta(1.00),Hemiptera(1.00),Cicadellidae(1.00),Diplocolenus(0.61),Diplocolenus_abdominalis(0.61)	ATTAAATAATATAAGATTTTGATTACTACCGCCATCACTTACCCTACTTATAATGAGATCCGTCATTGAAATAGGTGTAGGAACAGGGTGAACTGTATACCCCCCTCTATCAAGAAATATTGCACATGCAGGTGTTAGAGTCGATATATCAATTTTCTCCTTACATCTAGCAGGAATTTCCTCAATCCTAGGGGCGGTAAACTTTATTTCAACTGTTATAAATATACGACCTGCAGGAATAACATTGGATCGAACACCACTATTCGTGTGGTCTGTTCTTATTACCGCAGTTTTACTTCTTTTATCTCTACCGGTATTAGCAGGGGCTATTACTATACTATTAACTGATCGAAATATTAATACAACATTTTTTGACCCTGCCGGAGGGGGGGACCCAAT…	86	0	0	0	0	0	0	0	0	0	0	0	0	0	0	0	0	0	0	0	0	0	0	0	0	0	0	0	0	0	0	0	0	0	0	0	0	0	0	0	0	0	0	0	0	0
Zotu154	otu1	Eukaryota(1.00),Arthropoda(1.00),Insecta(1.00),Hemiptera(1.00),Cicadellidae(1.00),Verdanus(0.69),Verdanus_evansi(0.69)	ATTAAATAATATAAGATTTTGATTACTACCACCATCACTTACCCTTCTTATAATGAGATCCGTCATTGAAATAGGTGTAGGAACAGGGTGAACTGTATACCCCCCTCTATCAAGAAATATCGCACATGCAGGTGTTAGAGTCGATATATCAATTTTCTCCTTACATCTAGCAGGAATTTCCTCAATCCTAGGGGCGGTAAACTTTATTTCAACAGTTATAAATATACGACCTGCAGGAATAACATTAGATCGAACACCACTATTCGTATGGTCTGTTCTTATTACCGCAGTTTTACTTCTTTTATCTCTACCGGTATTAGCAGGAGCTATTACTATACTATTAACTGACCGAAATATTAATACAACATTTTTTGACCCTGCCGGAGGAGGGGACCCAAT…	84	0	0	0	0	0	0	0	0	0	0	0	0	0	0	0	0	0	0	0	0	0	0	0	0	0	0	0	0	0	0	0	0	0	0	0	0	0	0	0	0	0	0	0	0	0
Zotu155	otu18	Eukaryota(1.00),Arthropoda(1.00),Insecta(1.00),Hemiptera(1.00),Cicadellidae(1.00),Verdanus(0.77),Verdanus_evansi(0.77)	ATTAAATAATATAAGATTTTGATTACTACCACCCTCACTTACCCTACTTATAATGAGATCCGTCATTGAAATAGGTGTAGGAACAGGGTGAACTCTATACCCCCCTCTATCAAGAAATATCGCACGTGCAGGTGTTAGAGTTGATATATCAATTTTCTCCTTACATCTAGCAGGAATTTCCTCAATCCTAGGGGCGGTAAACTTTATTTCAACCGTTATAAATATACGACCTGCAGGAATAACATTAGATCGAACACCACTATTCGTATGATCTGTTCTTATTACCGCAGTTTTACTTCTTTTATCTCTACCGGTATTAGCAGGAGCTATTACTATATTATTAACTGACCGAAATATTAATACAACATTTTTTGACCCTGCCGGAGGAGGGGACCCAAT…	84	0	0	0	0	0	0	0	0	0	0	0	0	0	0	0	0	0	0	0	0	0	0	0	0	0	0	0	0	0	0	0	0	0	0	0	0	0	0	0	0	0	0	0	0	0
Zotu156	otu1	Eukaryota(1.00),Arthropoda(1.00),Insecta(1.00),Hemiptera(1.00),Cicadellidae(1.00),Diplocolenus(0.99),Diplocolenus_abdominalis(0.99)	ATTAAATAATATAAGATTTTGATTACTACCACCATCACTTACCCTTCTTATAATGAGATCCGTCATTGAAATAGGTGTAGGAACAGGGTGAACTGTATACCCCCCTCTATCAAGAAATATTGCACATGCAGGTGTTAGAGTTGATATATCAATTTTCTCCTTACATCTAGCAGGAATTTCCTCAATCCTAGGGGCGGTAAACTTTATTTCAACTGTTATAAATATACGACCTGCAGGAATAACATTGGATCGAACACCACTATTCGTATGATCTGTTCTTATTACCGCAGTTTTACTTCTTTTATCTCTACCGGTATTAGCAGGGGCTATTACTATACTATTAACTGACCGAAATATTAATACAACATTTTTTGACCCTGCCGGAGGGGGGGACCCAAT…	83	0	0	0	30	0	0	0	0	0	0	0	0	0	0	0	0	0	0	0	0	0	0	0	0	0	0	0	0	0	0	0	0	0	0	0	0	0	0	0	0	0	0	0	0	0
Zotu157	otu1	Eukaryota(1.00),Arthropoda(1.00),Insecta(1.00),Hemiptera(1.00),Cicadellidae(1.00),Diplocolenus(0.85),Diplocolenus_abdominalis(0.85)	ATTAAATAATATAAGATTTTGATTACTACCGCCATCACTTACCCTACTTATAATGAGATCCGTCATTGAAATAGGTGTAGGAACAGGGTGAACTGTATACCCCCCTCTATCAAGAAATATTGCACATGCAGGTGTTAGAGTCGATATATCAATTTTCTCCTTACATCTAGCAGGAATTTCCTCAATCCTAGGGGCGGTAAACTTTATTTCAACTGTTATAAATATACGACCTGCAGGAATAACATTGGATCGAACACCACTATTCGTGTGGTCTGTTCTTATTACCGCAGTTTTACTTCTTTTATCTCTACCGGTATTAGCAGGGGCTATTACTATACTATTAACTGATCGAAATATTAATACAACATTTTTTGACCCTGCCGGAGGGGGGGACCCAAT…	82	0	0	0	0	0	0	0	0	0	0	0	0	0	0	0	0	0	0	0	0	0	0	0	0	0	0	0	0	0	0	0	0	0	0	0	0	0	0	0	0	0	0	0	0	0
Zotu158	otu1	Eukaryota(1.00),Arthropoda(1.00),Insecta(1.00),Hemiptera(1.00),Cicadellidae(1.00),Diplocolenus(0.77),Diplocolenus_abdominalis(0.77)	ATTAAATAATATAAGATTTTGATTACTACCACCATCACTTACCCTTCTTATAATGAGATCCGTCATTGAAATAGGTGTAGGAACAGGGTGAACTGTATACCCCCCTCTATCAAGAAATATCGCACATGCAGGTGTTAGAGTCGATATATCAATTTTCTCCTTACATCTAGCAGGAATTTCCTCAATCCTAGGGGCGGTAAACTTTATTTCAACTGTTATAAATATACGACCTGCAGGAATAACATTGGATCGAACACCACTATTCGTGTGGTCTGTTCTTATTACCGCAGTTTTACTTCTTTTATCTCTACCGGTATTAGCAGGGGCTATTACTATACTATTAACTGATCGAAATATTAATACAACATTTTTTGACCCTGCCGGAGGAGGGGATCCAAT…	82	0	0	0	0	0	0	0	0	0	0	0	0	0	0	0	0	0	0	0	0	0	0	0	0	0	0	0	0	0	0	0	0	0	0	0	0	0	0	0	0	0	0	0	0	0
Zotu159	otu1	Eukaryota(1.00),Arthropoda(1.00),Insecta(1.00),Hemiptera(1.00),Cicadellidae(1.00),Verdanus(0.26),Verdanus_evansi(0.26)	ATTAAATAATATAAGATTTTGATTACTACCACCATCACTTACCCTTCTTATAATGAGATCCGTCATTGAAATAGGTGTAGGAACAGGGTGAACTGTATACCCCCCTCTATCAAGAAATATTGCACATGCAGGTGTTAGAGTCGATATATCAATTTTCTCCTTACATCTAGCAGGAATTTCCTCAATCCTAGGGGCAGTAAACTTTATTTCAACTGTTATAAATATACGACCTGCAGGAATAACATTGGATCGAACACCACTATTCGTGTGGTCTGTTCTTATTACCGCAGTTTTACTTCTTTTATCTCTACCGGTATTAGCAGGGGCTATTACTATACTATTAACTGATCGAAATATTAATACAACATTTTTTGACCCTGCCGGAGGAGGGGACCCAAT…	81	0	0	0	0	0	0	0	0	0	0	0	0	0	0	0	0	0	0	0	0	0	0	0	0	0	0	0	0	0	0	0	0	0	0	0	0	0	0	0	0	0	0	0	0	0
Zotu160	otu7	Eukaryota(1.00),Arthropoda(1.00),Insecta(1.00),Hemiptera(0.99),Cicadellidae(0.99),Verdanus(0.29),Verdanus_evansi(0.29)	ATTAAATAATATAAGATTTTGATTACTACCACCATCACTTACCCTTCTTATAATGAGATCCGTCATTGAAATAGGTGTAGGAACAGGGTGAACTGTATACCCCCCTCTATCAAGAAATATCGCACACGCGGGTGTTAGAGTTGATATATCAATCTTCTCACTTCATCTAGCAGGAATTTCTTCAATCCTGTGGGCAGTAAACTTTATTTCTACCGTTATAAATATACGGCCTGCAGGAATAACATTAGACCAAACTCCACTATTTGTATGATCTGTTCTTATTACTGCAGTTTTACTTCTTTTATCACTACCAGTGTTAGCAGGAGCTATTACTATACTATTAACTGACCGAAATATTAATACAACGTTCTTTGACCCTGCGGGAGGAGGGGACCCAAT…	78	0	0	0	0	0	0	0	0	0	0	0	0	0	0	0	0	0	0	0	0	0	0	0	0	0	0	0	0	0	0	0	0	0	0	0	0	0	0	0	0	0	0	0	0	0
Zotu161	otu2	Eukaryota(1.00),Arthropoda(1.00),Insecta(1.00),Hemiptera(1.00),Cicadellidae(1.00),Verdanus(0.86),Verdanus_evansi(0.86)	ATTAAATAATATAAGATTTTGATTACTACCGCCATCACTTACCCTACTTATAATGAGATCCGTCATTGAAATAGGAGTAGGAACAGGGTGAACTGTATACCCCCCTCTATCAAGAAATATTGCACATGCAGGTGTTAGAGTCGATATATCAATTTTCTCCTTACATCTGGCAGGAATTTCCTCAATCCTAGGGGCGGTAAACTTTATTTCAACTGTTATAAATATACGACCTGCAGGAATAACATTAGATCGAACACCACTATTCGTATGGTCTGTCCTTATTACCGCAGTTTTACTTCTTTTATCTCTACCGGTATTAGCAGGAGCTATTACTATACTATTAACTGACCGAAATATTAATACAACATTTTTTGACCCTGCCGGAGGAGGGGACCCAAT…	77	0	0	0	0	0	0	0	0	0	0	0	0	0	0	0	0	0	0	0	0	0	0	0	0	0	0	0	0	0	0	0	0	0	0	0	0	0	0	0	0	0	0	0	0	0
Zotu162	otu2	Eukaryota(1.00),Arthropoda(1.00),Insecta(1.00),Hemiptera(1.00),Cicadellidae(1.00),Diplocolenus(0.78),Diplocolenus_abdominalis(0.78)	ATTAAATAATATAAGATTTTGATTACTACCGCCATCACTTACCCTACTTATAATGAGATCCGTCATTGAAATAGGTGTAGGAACAGGGTGAACTGTATACCCCCCTCTATCAAGAAATATTGCACATGCAGGCGTTAGAGTCGATATGTCAATTTTCTCCTTACATCTAGCAGGAATTTCCTCAATCCTAGGGGCGGTAAACTTTATTTCAACTGTTATAAATATACGACCTGCAGGAATAACATTGGATCGAACACCACTATTCGTATGATCTGTTCTTATTACTGCAGTTTTACTTCTTTTATCTCTACCGGTATTAGCAGGGGCTATTACTATACTATTAACTGACCGAAATATTAATACAACATTTTTTGACCCGGCCGGAGGAGGGGACCCAAT…	76	0	0	0	0	0	0	0	0	0	0	0	0	0	0	0	0	0	0	0	0	0	0	0	0	0	0	0	0	0	0	0	0	0	0	0	0	0	0	0	0	0	0	0	0	0
Zotu163	otu1	Eukaryota(1.00),Arthropoda(1.00),Insecta(1.00),Hemiptera(1.00),Cicadellidae(1.00),Diplocolenus(0.98),Diplocolenus_abdominalis(0.98)	ATTAAATAATATAAGATTTTGATTATTACCGCCCTCACTTACCCTACTTATAATGAGATCCGTCATTGAAATAGGTGTAGGAACAGGGTGAACTGTATACCCCCCTCTATCAAGAAATATCGCACATGCAGGTGTTAGAGTTGATATATCGATTTTCTCCTTACATCTAGCAGGAATTTCCTCAATCCTAGGGGCGGTAAACTTTATTTCAACTGTTATAAATATACGACCTGCAGGAATAACATTGGATCGAACACCACTATTCGTATGATCTGTTCTTATTACTGCAGTTTTACTTCTTTTATCTCTACCGGTATTAGCAGGGGCTATTACTATACTATTAACTGACCGAAATATTAATACAACATTTTTTGACCCTGCCGGAGGGGGGGACCCAAT…	76	0	0	0	0	0	0	0	0	0	0	0	0	0	0	0	0	0	0	0	0	0	0	0	0	0	0	0	0	0	0	0	0	0	0	0	0	0	0	0	0	0	0	0	0	0
Zotu164	otu1	Eukaryota(1.00),Arthropoda(1.00),Insecta(1.00),Hemiptera(1.00),Cicadellidae(1.00),Diplocolenus(0.84),Diplocolenus_abdominalis(0.84)	ATTAAATAATATAAGATTTTGATTACTACCTCCATCACTTACTCTACTTATAATGAGATCCGTCATTGAAATAGGTGTAGGAACAGGATGAACTGTATACCCCCCTCTATCAAGAAATATTGCACATGCAGGTGTTAGAGTCGATATATCAATTTTCTCCTTACATCTAGCAGGAATTTCCTCAATCCTAGGGGCGGTGAACTTTATTTCAACTGTTATAAATATACGACCTGCAGGAATAACATTGGATCGAACACCGCTATTCGTATGGTCTGTTCTTATTACCGCAGTTTTACTTCTTTTATCTCTACCGGTATTAGCAGGGGCTATTACTATACTATTAACTGACCGAAATATTAATACAACATTTTTTGACCCTGCCGGAGGGGGGGACCCAAT…	76	0	0	0	0	0	0	0	0	0	0	0	0	0	0	0	0	0	0	0	0	0	0	0	0	0	0	0	0	0	0	0	0	0	0	0	0	0	0	0	0	0	0	0	0	0
Zotu165	otu1	Eukaryota(1.00),Arthropoda(1.00),Insecta(1.00),Hemiptera(1.00),Cicadellidae(1.00),Diplocolenus(1.00),Diplocolenus_abdominalis(1.00)	ATTAAATAATATAAGATTTTGATTACTACCACCATCACTTACCCTTCTTATAATGAGATCCGTCATTGAAATAGGTGTAGGAACAGGGTGAACTGTATACCCCCCTCTATCAAGAAATATCGCACATGCAGGTGTTAGAGTCGATATATCAATTTTCTCCTTACATCTAGCAGGAATTTCCTCAATCCTAGGGGCGGTAAACTTTATTTCAACTGTTATAAATATACGACCTGCAGGAATAACATTGGATCGAACACCACTATTCGTATGATCTGTTCTTATTACTGCAGTTTTACTTCTTTTATCTCTACCGGTATTAGCAGGGGCTATTACTATACTATTAACTGACCGAAATATTAATACAACATTTTTTGACCCTGCAGGAGAAGGTGATCCAAT…	75	0	0	0	0	0	0	0	0	0	0	0	0	0	0	0	0	0	0	0	0	0	0	0	0	0	0	0	0	0	0	0	0	0	0	0	0	0	0	0	0	0	0	0	0	0
Zotu166	otu1	Eukaryota(1.00),Arthropoda(1.00),Insecta(1.00),Hemiptera(1.00),Cicadellidae(1.00),Diplocolenus(0.64),Diplocolenus_abdominalis(0.64)	ATTAAATAATATAAGATTTTGATTACTACCACCATCACTTACCCTTCTTATAATGAGATCCGTCATTGAAATAGGTGTAGGAACAGGGTGAACTGTATACCCCCCTCTATCAAGAAATATCGCACATGCAGGTGTTAGAGTCGATATATCAATTTTCTCCTTACATCTAGCAGGAATTTCCTCAATCCTAGGGGCGGTAAACTTTATTTCAACTGTTATAAATATACGACCTGCAGGGATAACATTGGATCGAACACCACTATTCGTATGGTCTGTTCTTATTACCGCAGTTTTACTTCTTTTATCTCTACCAGTATTAGCAGGGGCTATTACTATACTATTAACTGACCGAAATATTAATACAACATTTTTTGACCCTGCCGGAGGGGGGGACCCAAT…	75	0	0	0	0	0	0	0	0	0	0	0	0	0	0	0	0	0	0	0	0	0	0	0	0	0	0	0	0	0	0	0	0	0	0	0	0	0	0	0	0	0	0	0	0	0
Zotu167	otu2	Eukaryota(1.00),Arthropoda(1.00),Insecta(1.00),Hemiptera(1.00),Cicadellidae(1.00),Verdanus(0.98),Verdanus_evansi(0.98)	ATTAAATAATATAAGATTTTGATTACTACCGCCATCACTTACCCTACTTATAATGAGATCCGTCATTGAAATAGGTGTAGGAACAGGGTGAACTGTATACCCCCCTCTATCAAGAAATATCGCACATGCAGGAGTTAGAGTCGATATGTCAATTTTCTTCTTACATCTAGCAGGAATTTCCTCAATCCTAGGGGCGGTAAACTTTATTTCAACCGTTATAAATATACGACCTGCAGGAATAACATTAGATCGAACACCGCTATTCGTATGGTCTGTTCTTATTACCGCAGTTTTACTTCTTTTATCTTTACCGGTATTAGCAGGAGCTATTACTATACTATTAACTGATCGAAATATTAATACAACATTTTTTGACCCTGCCGGAGGAGGGGACCCAAT…	75	0	0	0	0	0	0	0	0	0	0	0	0	0	0	0	0	0	0	0	0	0	0	0	0	0	0	0	0	0	0	0	0	0	0	0	0	0	0	0	0	0	0	0	0	0
Zotu168	otu1	Eukaryota(1.00),Arthropoda(1.00),Insecta(1.00),Hemiptera(1.00),Cicadellidae(1.00),Diplocolenus(0.73),Diplocolenus_abdominalis(0.73)	ATTAAATAATATAAGATTTTGATTACTACCACCATCACTTACCCTTCTTATAATGAGATCCGTCATTGAAATAGGTGTAGGAACAGGGTGAACTGTATACCCCCCTCTATCAAGAAATATCGCACATGCAGGTGTTAGAGTCGATATATCAATTTTCTCCTTACATCTAGCAGGAATTTCCTCAATCCTAGGGGCGGTAAACTTTATTTCAACTGTTATAAATATACGACCTGCAGGAATAACATTGGATCGAACACCACTATTCGTGTGGTCTGTTCTTATTACCGCAGTTTTACTTCTTTTATCTCTACCGGTATTAGCAGGGGCTATTACTATACTATTAACTGATCGAAATATTAATACAACATTTTTTGACCCTGCCGGAGGAGGGGACCCAAT…	74	0	0	0	0	0	0	0	0	0	0	0	0	0	0	0	0	0	0	0	0	0	0	0	0	0	0	0	0	0	0	0	0	0	0	0	0	0	0	0	0	0	0	0	0	0
Zotu169	otu2	Eukaryota(1.00),Arthropoda(1.00),Insecta(1.00),Hemiptera(1.00),Cicadellidae(1.00),Verdanus(0.53),Verdanus_evansi(0.53)	ATTAAATAATATAAGATTTTGATTACTACCTCCATCACTTACCCTACTTATAATGAGATCCGTCATTGAAATAGGTGTAGGAACAGGGTGAACTGTATACCCCCCTCTATCAAGAAATATTGCACATGCAGGTGTTAGAGTCGATATATCAATTTTCTCCTTACATCTAGCAGGAATTTCCTCAATCCTAGGGGCGGTAAACTTTATTTCAACCGTTATAAATATACGACCTGCAGGAATAACATTAGATCGAACACCACTATTCGTATGGTCTGTTCTTATTACCGCAGTTTTACTTCTTTTATCTCTACCGGTATTAGCAGGAGCTATTACTATACTATTAACTGACCGAAATATTAATACAACATTTTTTGACCCTGCCGGAGGGGGGGACCCAAT…	74	0	0	0	0	0	0	0	0	0	0	0	0	0	0	0	0	0	0	0	0	0	0	0	0	0	0	0	0	0	0	0	0	0	0	0	0	0	0	0	0	0	0	0	0	0
Zotu171	otu1	Eukaryota(1.00),Arthropoda(1.00),Insecta(1.00),Hemiptera(1.00),Cicadellidae(1.00),Diplocolenus(0.93),Diplocolenus_abdominalis(0.93)	ATTAAATAATATAAGATTTTGATTACTACCACCATCACTTACCCTTCTTATAATGAGATCCGTCATTGAAATAGGTGTAGGAACAGGGTGAACTGTATACCCCCCTCTATCAAGAAATATCGCACATGCAGGTGTTAGAGTCGATATATCAATTTTCTCCTTACATCTAGCAGGAATTTCCTCAATCCTAGGGGCGGTAAACTTTATTTCAACTGTTATAAATATACGACCTGCAGGAATAACATTGGATCGAACACCACTATTCGTATGATCTGTTCTTATTACTGCAGTTTTACTTCTTTTATCTCTACCGGTATTAGCAGGAGCTATTACTATATTATTAACTGACCGAAATATTAATACAACATTTTTTGACCCTGCCGGAGGAGGGGATCCAAT…	73	0	0	0	0	0	0	0	0	0	0	0	0	0	0	0	0	0	0	0	0	0	0	0	0	0	0	0	0	0	0	0	0	0	0	0	0	0	0	0	0	0	0	0	0	0
Zotu172	otu2	Eukaryota(1.00),Arthropoda(1.00),Insecta(1.00),Hemiptera(1.00),Cicadellidae(1.00),Verdanus(0.75),Verdanus_evansi(0.75)	ATTAAATAATATAAGATTTTGATTACTACCGCCATCACTTACTCTACTTATAATGAGATCCGTCATTGAAATAGGTGTAGGAACAGGATGAACTGTATACCCCCCTCTATCAAGAAATATCGCACATGCAGGTGTTAGAGTCGATATATCAATTTTCTCCTTACATCTAGCAGGAATTTCCTCAATCCTAGGGGCGGTAAACTTTATTTCAACTGTTATAAATATACGACCTTCAGGAATAACATTGGATCGAACACCACTATTCGTATGGTCTGTTCTTATTACCGCAGTTTTACTTCTTTTATCTCTACCGGTATTAGCAGGAGCTATTACTATACTATTAACTGACCGAAATATTAATACAACATTTTTTGACCCGGCCGGAGGAGGGGACCCAAT…	72	0	0	0	0	0	0	0	0	0	0	0	0	0	0	0	0	0	0	0	0	0	0	0	0	0	0	0	0	0	0	0	0	0	0	0	0	0	0	0	0	0	0	0	0	0
Zotu173	otu2	Eukaryota(1.00),Arthropoda(1.00),Insecta(1.00),Hemiptera(1.00),Cicadellidae(1.00),Verdanus(0.90),Verdanus_evansi(0.90)	ATTAAATAATATAAGATTTTGGTTACTACCACCATCACTTACCCTACTTATAATGAGATCCGTCATTGAAATAGGAGTAGGAACAGGGTGAACTGTATACCCCCCTCTATCAAGAAATATTGCACATGCAGGTGTTAGAGTTGATATATCAATTTTCTCCTTACATCTGGCAGGAATTTCCTCAATCCTAGGGGCGGTAAACTTTATTTCAACCGTTATAAATATACGACCTGCAGGAATAACATTAGATCGAACACCACTATTCGTATGGTCTGTTCTTATTACCGCAGTTTTACTTCTTTTATCTCTACCGGTATTAGCAGGAGCTATTACTATACTATTAACTGACCGAAATATTAATACAACATTTTTTGACCCGGCCGGAGGAGGGGACCCAAT…	71	0	0	0	0	0	0	0	0	0	0	0	0	0	0	0	0	0	0	0	0	0	0	0	0	0	0	0	0	0	0	0	0	0	0	0	0	0	0	0	0	0	0	0	0	0
Zotu174	otu1	Eukaryota(1.00),Arthropoda(1.00),Insecta(1.00),Hemiptera(1.00),Cicadellidae(1.00),Diplocolenus(0.86),Diplocolenus_abdominalis(0.86)	ATTAAATAATATAAGATTTTGATTACTACCGCCATCACTTACCCTACTTATAATGAGATCCGTCATTGAAATAGGTGTAGGAACAGGGTGAACTGTATACCCCCCTCTATCAAGAAATATTGCACATGCAGGTGTTAGAGTCGATATATCAATTTTCTCCTTACATCTAGCAGGAATTTCCTCAATCCTAGGGGCAGTAAACTTTATTTCAACTGTTATAAATATACGACCTGCAGGAATAACATTGGATCGAACACCACTATTCGTGTGGTCTGTTCTTATTACCGCAGTTTTACTTCTTTTATCTCTACCGGTATTAGCAGGGGCTATTACTATACTATTAACTGACCGAAATATTAATACAACATTTTTTGACCCTGCCGGAGGGGGGGACCCAAT…	71	0	0	0	0	0	0	0	0	0	0	0	0	0	0	0	0	0	0	0	0	0	0	0	0	0	0	0	0	0	0	0	0	0	0	0	0	0	0	0	0	0	0	0	0	0
Zotu175	otu11	Eukaryota(1.00),Arthropoda(1.00),Insecta(1.00),Hemiptera(1.00),Cicadellidae(1.00),Diplocolenus(0.43),Diplocolenus_abdominalis(0.43)	ATTAAATAATATAAGATTTTGATTATTACCGCCCTCACTTACCCTACTTATAATGAGATCCGTCATTGAAATAGGGATCGGGACAGGATGAACTGTATACCCACCTCTATCAAGAAATATCGCGCATGCAGGTGTTAGAGTCGATATATCAATTTTCTCCTTACATCTAGCAGGAATTTCCTATATCCTGGGGGCAGTAAACTTTATTTCTACCGTTATAAATATACGACCTGCAGGAATAACGTTAGATCGAACACCACTATTCGTATGATCTGTTCTTATTACCGCAGTTTTACTTCTTTTATCTCTACCAGTATTAGCAGGGGCTATTACTATACTATTAACTGACCGAAATATTAATACAACATTTTTTGACCCTGCCGGAGGGGGGGACCCAAT…	70	0	0	0	0	0	0	0	0	0	0	0	0	0	0	0	0	0	0	0	0	0	0	0	0	0	0	0	0	0	0	0	0	0	0	0	0	0	0	0	70	0	0	0	0	0
Zotu176	otu2	Eukaryota(1.00),Arthropoda(1.00),Insecta(1.00),Hemiptera(1.00),Cicadellidae(1.00),Verdanus(0.88),Verdanus_evansi(0.88)	ATTAAATAATATAAGATTTTGGTTACTACCACCATCACTTACCCTACTTATAATGAGATCCGTCATTGAAATAGGAGTAGGAACAGGGTGAACTGTATACCCCCCTCTATCAAGAAATATTGCACATGCAGGTGTTAGAGTCGATATATCAATTTTCTCCTTACATCTAGCAGGAATTTCCTCAATCCTAGGGGCGGTAAACTTTATTTCAACCGTTATAAATATACGACCTGCAGGAATAACATTAGATCGAACACCACTATTCGTATGGTCTGTTCTTATTACCGCAGTTTTACTTCTTTTGTCTCTACCGGTATTAGCAGGAGCTATTACTATACTATTAACTGACCGAAATATTAATACAACATTTTTTGACCCTGCCGGAGGAGGGGACCCAAT…	70	0	0	0	0	0	0	0	0	0	0	0	0	0	0	0	0	0	0	0	0	0	0	0	0	0	0	0	0	0	0	0	0	0	0	0	0	0	0	0	0	0	0	0	0	0
Zotu178	otu1	Eukaryota(1.00),Arthropoda(1.00),Insecta(1.00),Hemiptera(1.00),Cicadellidae(1.00),Diplocolenus(0.52),Diplocolenus_abdominalis(0.52)	ATTAAATAATATAAGATTTTGATTACTACCACCATCACTTACTCTACTTATAATGAGATCCGTCATTGAAATAGGTGTAGGAACAGGATGAACTGTATACCCCCCTCTATCAAGAAATATTGCACATGCAGGTGTTAGAGTCGATATATCAATTTTCTCCTTACATCTAGCAGGAATTTCCTCAATCCTAGGGGCGGTAAACTTTATTTCAACTGTTATAAATATACGACCTGCAGGAATAACATTGGATCGAACACCACTATTCGTATGGTCTGTTCTTATTACCGCAGTTTTACTTCTTTTATCTCTACCGGTATTAGCAGGGGCTATTACTATACTATTAACTGACCGAAATATTAATACAACATTTTTTGACCCTGCCGGAGGAGGGGACCCAAT…	68	0	0	0	0	0	0	0	0	0	0	0	0	0	0	0	0	0	0	0	0	0	0	0	0	0	0	0	0	0	0	0	0	0	0	0	0	0	0	0	0	0	0	0	0	0
Zotu179	otu11	Eukaryota(1.00),Arthropoda(1.00),Insecta(1.00),Hemiptera(1.00),Cicadellidae(1.00),Verdanus(0.80),Verdanus_evansi(0.80)	ATTAAATAATATAAGATTTTGATTATTACCGCCCTCACTTACCCTACTTATAATGAGATCCGTCATTGAAATAGGGGTCGGGACAGGATGAACTGTATACCCACCTCTATCAAGAAATATCGCGCATGCAGGTGTTAGAGTCGATATATCAATTTTCTCCTTACATCTAGCAGGAATTTCCTATATCCTGGGGGCAGTAAACTTTATTTCTACCGTTATAAATATATGACCTGCAGGAATAACGTTAGATCGAACACCACTATTCGTATGATCTGTTCTTATTACCGCAGTTTTACTTCTTTTATCTCTACCAGTATTAGCAGGGGCTATTACTATACTATTAACTGACCGAAATATTAATACAACATTTTTTGACCCGGCCGGAGGAGGGGACCCAAT…	68	0	0	0	0	0	0	0	0	0	0	0	0	0	0	0	0	0	0	0	0	0	0	0	0	0	0	0	0	0	0	0	0	0	0	0	0	0	0	0	0	0	0	0	0	0
Zotu180	otu7	Eukaryota(1.00),Arthropoda(1.00),Insecta(1.00),Hemiptera(1.00),Cicadellidae(1.00),Diplocolenus(0.99),Diplocolenus_configuratus(0.98)	ATTAAATAATATAAGATTTTGACTATTACCACCTTCACTTACTCTACTTATAATGAGATCTGTTATTGAAATAGGGGTCGGAACAGGTTGAACTGTATACCCACCTCTATCAAGAAATATCGCACACGCGGGTGTTAGAGTTGATATATCAATCTTCTCACTTCATCTAGCAGGAATTTCTTCAATCCTGGGGGCAGTAAACTTTATTTCTACCGTTATAAATATACGGCCTGCAGGAATAACATTAGACCGAACTCCACTATTTGTATGATCTGTTCTTATTACTGCAGTTTTACATCTTTTATCACTACCAGTGTTAGCAGGAGCTATTACTATACTATTAACTGACCGAAATATTAATACAACGTTCTTTGACCCTGCGGGAGGAGGGGACCCAAT…	68	0	0	0	0	0	0	0	0	0	0	0	0	0	0	0	0	0	0	0	0	0	0	0	0	0	0	0	0	0	0	0	0	0	0	0	0	0	0	0	0	0	0	0	0	0
Zotu181	otu19	Eukaryota(1.00),Arthropoda(0.97),Insecta(0.97),Hymenoptera(0.77),Dryinidae(0.69),Gonatopus(0.69),Gonatopus_ashmeadi(0.50)	TATAAATAATATAAGATTTTGATTACTCCCTCCTTCTTTATTTTTTTTAATTTTAAGTAGATTAATTTCATCAGGTGCTGGAACAGGTTGAACTGTATACCCTCCTTTATCAGGAAATATTTCACATAGAAGAATTGCAGTAGATTTGGCAATTTTTTCTTTACATATTGCAGGGATCTCTTCTATTATAGGTGCTATAAATTTTATTGCAACTATTTTAAATATATATCATATTAAATCAAATATAGATCAAATTAACTTATTCATTTGGTCTATTCTTTTAACTGCAATTTTATTATTATTATCACTTCCAGTTTTAGCAGGAGCTATTACTATACTTTTATCAGATCGTAATTTCAATACTTCTTTTTTTGACCCAGCAGGAGGAGGGGATCCTAT…	67	0	0	0	0	67	0	0	0	0	0	0	0	0	0	0	0	0	0	0	0	0	0	0	0	0	0	0	0	0	0	0	0	0	0	0	0	0	0	0	0	0	0	0	0	0
Zotu182	otu1	Eukaryota(1.00),Arthropoda(1.00),Insecta(1.00),Hemiptera(1.00),Cicadellidae(1.00),Diplocolenus(0.82),Diplocolenus_abdominalis(0.82)	ATTAAATAATATAAGATTTTGATTACTACCGCCATCACTTACTCTACTTATAATGAGATCCGTCATTGAAATAGGTGTAGGAACAGGATGAACTGTATACCCCCCTCTATCAAGAAATATTGCACATGCAGGTGTTAGAGTCGATATATCAATTTTCTCCTTACATCTAGCAGGAATTTCGTCAATCCTAGGGGCGGTAAACTTTATTTCAACTGTTATAAATATACGACCTGCAGGAATAACATTGGATCGAACACCACTATTCGTATGGTCTGTTCTTATTACCGCAGTTTTACTTCTTTTATCTCTACCGGTATTAGCAGGGGCTATTACTATACTATTAACTGACCGAAATATTAATACAACATTTTTTGACCCTGCCGGAGGGGGGGACCCAAT…	67	0	0	0	0	0	0	0	0	0	0	0	0	0	0	0	0	0	0	0	0	0	0	0	0	0	0	0	0	0	0	0	0	0	0	0	0	0	0	0	0	0	0	0	0	0
Zotu183	otu1	Eukaryota(1.00),Arthropoda(1.00),Insecta(1.00),Hemiptera(1.00),Cicadellidae(1.00),Diplocolenus(0.99),Diplocolenus_abdominalis(0.99)	ATTAAATAATATAAGATTTTGGTTACTACCACCATCACTTACCCTACTTATAATGAGATCCGTCATTGAAATAGGAGTAGGAACAGGGTGAACTGTATACCCCCCTCTATCAAGAAATATTGCACATGCAGGTGTTAGAGTCGATATATCAATTTTCTCCTTACATCTGGCAGGAATTTCCTCAATCCTAGGGGCGGTAAACTTTATTTCAACTGTTATAAATATACGACCTGCAGGAATAACATTGGATCGAACACCACTATTCGTATGATCTGTTCTTATTACTGCAGTTTTACTTCTTTTATCTCTACCGGTATTAGCAGGGGCTATTACTATACTATTAACTGACCGAAATATTAATACAACATTTTTTGACCCTGCCGGAGGGGGGGACCCAAT…	67	0	0	0	0	0	0	0	0	0	0	0	0	0	0	0	0	0	0	0	0	0	0	0	0	0	0	0	0	0	0	0	0	0	0	0	0	0	0	0	0	0	0	0	0	0
Zotu184	otu1	Eukaryota(1.00),Arthropoda(1.00),Insecta(1.00),Hemiptera(1.00),Cicadellidae(1.00),Diplocolenus(0.95),Diplocolenus_abdominalis(0.95)	ATTAAATAATATAAGATTTTGATTACTACCGCCATCACTTACCCTTCTTATAATGAGATCCGTCATTGAAATAGGTGTAGGAACAGGGTGAACTGTATACCCCCCTCTATCAAGAAATATCGCACATGCAGGTGTTAGAGTCGATATATCAATTTTCTCCTTACATCTAGCAGGAATTTCCTCAATCCTAGGGGCGGTAAACTTTATTTCAACTGTTATAAATATACGACCTGCAGGAATAACATTGGATCGAACACCACTATTCGTATGGTCTGTTCTTATTACCGCAGTTTTACTTCTTTTATCTCTACCGGTATTAGCAGGGGCTATTACTATACTATTAACTGACCGAAATATTAATACAACATTTTTTGACCCTGCCGGAGGGGGAGACCCAAT…	67	0	0	0	0	0	0	0	0	0	0	0	0	0	0	0	0	0	0	0	0	0	0	0	0	0	0	0	0	0	0	0	0	0	0	0	0	0	0	0	0	0	0	0	0	0
Zotu185	otu1	Eukaryota(1.00),Arthropoda(1.00),Insecta(1.00),Hemiptera(1.00),Cicadellidae(1.00),Diplocolenus(0.94),Diplocolenus_abdominalis(0.94)	ATTAAATAATATAAGATTTTGATTACTACCGCCATCACTTACCCTTCTTATAATGAGATCCGTCATTGAAATAGGTGTAGGAACAGGGTGAACTGTATACCCCCCTCTATCAAGAAATATCGCACATGCAGGTGTTAGAGTCGATATATCAATTTTCTCCTTACATCTAGCAGGAATTTCCTCAATCCTAGGGGCGGTAAACTTTATTTCAACTGTTATAAATATACGACCTGCAGGAATAACATTGGATCGAACACCACTATTCGTATGGTCTGTTCTTATTACCGCAGTTTTACTTCTTTTATCTCTACCGGTATTAGCAGGGGCTATTACTATACTATTAACTGACCGAAATATTAATACAACATTTTTTGACCCTGCCGGAGGGGGGGACCCAAT…	67	0	0	0	0	0	0	0	0	0	0	0	0	0	0	0	0	0	0	0	0	0	0	0	0	0	0	0	0	0	0	0	0	0	0	0	0	0	0	0	0	0	0	0	0	0
Zotu186	otu1	Eukaryota(1.00),Arthropoda(1.00),Insecta(1.00),Hemiptera(1.00),Cicadellidae(1.00),Diplocolenus(0.68),Diplocolenus_abdominalis(0.68)	ATTAAATAATATAAGATTTTGATTACTACCGCCATCACTTACTCTACTTATAATGAGATCCGTCATTGAAATAGGTGTAGGAACAGGATGAACTGTATACCCCCCTCTATCAAGAAATATTGCACATGCAGGTGTTAGAGTCGATATATCAATTTTCTCCTTACATCTAGCAGGAATTTCGTCAATCCTAGGGGCGGTAAACTTTATTTCAACTGTTATAAATATACGACCTGCAGGAATAACATTGGATCGAACACCACTATTCGTATGGTCTGTTCTTATTACCGCAGTTTTACTTCTTTTATCTCTACCGGTATTAGCAGGGGCTATTACTATACTATTAACTGACCGAAATATTAATACAACATTTTTTGACCCTGCAGGAGGGGGAGACCCAAT…	66	0	0	0	0	0	0	0	0	0	0	0	0	0	0	0	0	0	0	0	0	0	0	0	0	0	0	0	0	0	0	0	0	0	0	0	0	0	0	0	0	0	0	0	0	0
Zotu188	otu1	Eukaryota(1.00),Arthropoda(1.00),Insecta(1.00),Hemiptera(1.00),Cicadellidae(1.00),Diplocolenus(0.78),Diplocolenus_abdominalis(0.78)	ATTAAATAATATAAGATTTTGATTACTACCGCCATCACTTACCCTACTTATAATGAGATCCGTCATTGAAATAGGTGTAGGAACAGGGTGAACTGTATACCCCCCTCTATCAAGAAATATCGCACATGCAGGTGTTAGAGTCGATATATCAATTTTCTCCTTACATCTAGCAGGAATTTCCTCAATCCTAGGGGCGGTAAACTTTATTTCAACTGTTATAAATATACGACCTGCAGGAATAACATTGGATCGAACACCACTATTCGTATGATCTGTTCTTATTACTGCAGTTTTACTTCTTTTATCTCTACCGGTATTAGCAGGGGCTATTACTATACTATTAACTGACCGAAATATTAATACAACATTTTTTGACCCGGCCGGAGGAGGGGACCCAAT…	65	0	0	0	0	0	0	0	0	0	0	0	0	0	0	0	0	0	0	0	0	0	0	0	0	0	0	0	0	0	0	0	0	0	0	0	0	0	0	0	0	0	0	0	0	0
Zotu189	otu1	Eukaryota(1.00),Arthropoda(1.00),Insecta(1.00),Hemiptera(1.00),Cicadellidae(1.00),Diplocolenus(0.99),Diplocolenus_abdominalis(0.99)	ATTAAATAATATAAGATTTTGATTACTACCACCATCACTTACCCTTCTTATAATGAGATCCGTCATTGAAATAGGTGTAGGAACAGGGTGAACTGTATACCCCCCTCTATCAAGAAATATCGCACATGCAGGTGTTAGAGTCGATATATCAATTTTCTCCTTACATCTAGCAGGAATTTCCTCAATCCTAGGGGCGGTAAACTTTATTTCAACTGTTATAAATATACGACCTGCAGGAATAACATTGGATCGAACACCACTATTCGTATGATCTGTTCTTATTACTGCAGTTTTACTTCTTTTATCTCTACCGGTATTAGCAGGGGCTATTACTATACTATTAACTGACCGAAATATTAATACAACATTTTTTGACCCTGCAGGAGGAGGTGACCCAAT…	65	0	0	0	0	0	0	0	0	0	0	0	0	0	0	0	0	0	0	0	0	0	0	0	0	0	0	0	0	0	0	0	0	0	0	0	0	0	0	0	0	0	0	0	0	0
Zotu190	otu2	Eukaryota(1.00),Arthropoda(1.00),Insecta(1.00),Hemiptera(1.00),Cicadellidae(1.00),Verdanus(0.94),Verdanus_evansi(0.94)	ATTAAATAATATAAGATTTTGATTACTACCGCCATCACTTACCCTACTTATAATGAGATCCGTCATTGAAATAGGTGTAGGAACAGGGTGAACTGTATACCCCCCTCTATCAAGAAATATTGCACATGCAGGTGTTAGAGTCGATATATCAATTTTCTCCTTACATCTAGCAGGAATTTCCTCAATCCTAGGGGCGGTAAACTTTATTTCAACAGTTATAAATATACGACCTGCAGGAATAACATTAGATCGAACACCACTATTCGTATGGTCTGTTCTTATTACCGCAGTTTTACTTCTTTTATCTCTACCGGTATTAGCAGGAGCTATTACTATACTATTAACTGACCGAAATATTAATACAACATTTTTTGACCCTGCCGGAGGAGGGGACCCAAT…	64	0	0	0	0	0	0	0	0	0	0	0	0	0	0	0	0	0	0	0	0	0	0	0	0	0	0	0	0	0	0	0	0	0	0	0	0	0	0	0	0	0	0	0	0	0
Zotu191	otu2	Eukaryota(1.00),Arthropoda(1.00),Insecta(1.00),Hemiptera(1.00),Cicadellidae(1.00),Verdanus(0.66),Verdanus_evansi(0.66)	ATTAAATAATATAAGATTTTGATTACTACCGCCATCACTTACCCTACTTATAATGAGATCCGTCATTGAAATAGGTGTAGGAACAGGGTGAACTGTATACCCCCCTCTATCAAGAAATATTGCACATGCAGGTGTTAGAGTCGATATATCAATTTTCTCCTTACATCTAGCAGGAATTTCCTCAATCCTAGGGGCGGTAAACTTTATTTCAACCGTTATAAATATACGACCTGCAGGAATAACATTAGATCGAACACCACTATTCGTATGGTCTGTTCTTATTACCGCAGTTTTACTTCTTTTATCTCTACCGGTATTAGCAGGAGCTATTACTATACTATTAACTGACCGAAATATTAATACAACATTTTTTGACCCTGCCGGAGGGGGGGACCCAAT…	62	0	0	0	0	0	0	0	0	0	0	0	0	0	0	0	0	0	0	0	0	0	0	0	0	0	0	0	0	0	0	0	0	0	0	0	0	0	0	0	0	0	0	0	0	0
Zotu192	otu2	Eukaryota(1.00),Arthropoda(1.00),Insecta(1.00),Hemiptera(1.00),Cicadellidae(1.00),Verdanus(0.61),Verdanus_evansi(0.61)	ATTAAATAATATAAGATTTTGGTTACTACCGCCATCACTTACCCTACTTATAATGAGATCCGTCATTGAAATAGGAGTAGGAACAGGGTGAACTGTATACCCCCCTCTATCAAGAAATATTGCACATGCAGGTGTTAGAGTCGATATATCAATTTTCTCCTTACATCTGGCAGGAATTTCCTCAATCCTAGGGGCGGTAAACTTTATTTCAACCGTTATAAATATACGACCTGCAGGAATAACATTAGATCGAACACCACTATTCGTATGGTCTGTTCTTATTACCGCAGTTTTACTTCTTTTATCTCTACCGGTATTAGCAGGAGCTATTACTATACTATTAACTGACCGAAATATTAATACAACATTTTTTGACCCTGCCGGAGGGGGGGACCCAAT…	62	0	0	0	0	0	0	0	0	0	0	0	0	0	0	0	0	0	0	0	0	0	0	0	0	0	0	0	0	0	0	0	0	0	0	0	0	0	0	0	0	0	0	0	0	0
Zotu193	otu1	Eukaryota(1.00),Arthropoda(1.00),Insecta(1.00),Hemiptera(1.00),Cicadellidae(1.00),Diplocolenus(0.93),Diplocolenus_abdominalis(0.93)	ATTAAATAATATAAGATTTTGATTACTACCACCATCACTTACCCTTCTTATAATGAGATCCGTCATTGAAATAGGTGTAGGAACAGGGTGAACTGTATACCCCCCTCTATCAAGAAATATCGCACATGCAGGTGTTAGAGTCGATATATCAATTTTCTCCTTACATCTAGCAGGAATTTCCTCAATCCTAGGGGCGGTAAACTTTATTTCAACTGTTATAAATATACGACCTGCAGGAATAACATTGGATCGAACACCACTATTCGTATGATCTGTTCTTATTACTGCAGTTTTACTTCTTTTATCTCTACCGGTATTAGCAGGGGCTATTACTATACTATTAACTGACCGAAATATTAATACAACATTTTTTGACCCTGCCGGAGGAGGGGATCCAAT…	59	0	0	0	0	0	0	0	0	0	0	0	0	0	0	0	0	0	0	0	0	0	0	0	0	0	0	0	0	0	0	0	0	0	0	0	0	0	0	0	0	0	0	0	0	0
Zotu195	otu2	Eukaryota(1.00),Arthropoda(1.00),Insecta(1.00),Hemiptera(1.00),Cicadellidae(1.00),Verdanus(0.64),Verdanus_evansi(0.64)	ATTAAATAATATAAGATTTTGATTACTACCGCCATCACTTACCCTACTTATAATGAGATCCGTCATTGAAATAGGTGTAGGAACAGGGTGAACTGTATACCCCCCTCTATCAAGAAATATTGCACATGCAGGCGTTAGAGTCGATATGTCAATTTTCTCCTTACATCTAGCAGGAATTTCCTCAATCCTAGGGGCGGTAAACTTTATTTCAACCGTTATAAATATACGACCTGCAGGAATAACATTGGATCGAACACCACTATTCGTATGGTCTGTTCTTATTACCGCAGTTTTACTTCTTTTATCTCTACCGGTATTAGCAGGGGCTATTACTATACTATTAACTGACCGAAATATTAATACAACATTTTTTGACCCTGCCGGAGGGGGAGACCCAAT…	59	0	0	0	0	0	0	0	0	0	0	0	0	0	0	0	0	0	0	0	0	0	0	0	0	0	0	0	0	0	0	0	0	0	0	0	0	0	0	0	0	0	0	0	0	0
Zotu196	otu25	Eukaryota(1.00),Arthropoda(0.99),Insecta(0.98),Hymenoptera(0.66),Dryinidae(0.47),Gonatopus(0.47),Gonatopus_clavipes(0.14)	AATAAATAATATAAGATTTTGATTACTTCCTCCTTCTTTATTTTTCTTGATTTTAAGTAGATTAATTTCATCAGGAGCTGGGACGGGCTGAACAGTATACCCTCCTTTATCAGGTAATATTTCCCATAGTAGAATTGCAGTAGATTTAGCAATTTTTTCTTTACATATTGCAGGGATCTCTTCTATTATAGGTGCTATAAACTTTATTGCAACTATTTTAAATATATACCACATTAAGTCAAATATAGATCAAATTAATTTATTTATTTGATCTATTCTTTTAACTGCAATTTTATTATTATTATCACTTCCAGTTCTAGCAGGAGCAATTACTATACTTTTATCAGATCGTAATTTTAATACTTCATTTTTTGACCCAGCAGGAGGTGGAGACCCTAT…	58	0	0	0	0	58	0	0	0	0	0	0	0	0	0	0	0	0	0	0	0	0	0	0	0	0	0	0	0	0	0	0	0	0	0	0	0	0	0	0	0	0	0	0	0	0
Zotu197	otu16	Eukaryota(1.00),Arthropoda(1.00),Insecta(1.00),Hemiptera(1.00),Cicadellidae(1.00),Verdanus(0.43),Verdanus_evansi(0.43)	ATTAAATAATATAAGATTTTGATTACTACCACCATCACTTACCCTTCTTATAATGAGATCCGTCATTGAAATAGGTGTAGGAACAGGGTGAACTGTATACCCCCCTCTATCAAGAAATATCGCACATGCAGGTGTTAGAGTTGATATATCGATTTTCTCCTTACATCTAGCAGGAATTTCCTCAATCCTAGGGGCGGTAAACTTTATTTCAACTGTTATAAATATACGACCTGCAGGAATAACATTAGATCGAACACCACTATTCGTATGGTCTGTTCTTATTACCGCAGTTTTGCTTCTTTTATCTCTACCAGTATTAGCAGGGGCTATTACTATACTATTAACTGACCGAAATATTAATACAACATTTTTTGACCCTGCAGGAGAAGGTGATCCAAT…	58	0	0	0	0	0	0	0	0	0	0	0	0	0	0	0	0	0	0	0	0	0	0	0	0	0	0	0	0	0	0	0	0	0	0	0	0	0	0	0	0	0	0	0	0	0
Zotu198	otu1	Eukaryota(1.00),Arthropoda(1.00),Insecta(1.00),Hemiptera(1.00),Cicadellidae(1.00),Verdanus(0.45),Verdanus_evansi(0.45)	ATTAAATAATATAAGATTTTGATTACTACCGCCATCACTTACCCTACTTATAATGAGATCCGTCATTGAAATAGGTGTAGGAACAGGGTGAACTGTATACCCCCCTCTATCAAGAAATATTGCACATGCAGGTGTTAGAGTCGATATATCAATTTTCTCCTTACATCTAGCAGGAATTTCCTCAATCCTAGGGGCGGTAAACTTTATTTCAACTGTTATAAATATACGACCTGCAGGAATAACATTGGATCGAACACCACTATTCATGTGGTCTGTTCTTATTACCGCAGTTTTACTTCTTTTATCTCTACCGGTATTAGCAGGGGCTATTACTATACTATTAACTGATCGAAATATTAATACAACATTTTTTGACCCTGCCGGAGGAGGGGATCCAAT…	58	0	0	0	0	0	0	0	0	0	0	0	0	0	0	0	0	0	0	0	0	0	0	0	0	0	0	0	0	0	0	0	0	0	0	0	0	0	0	0	0	0	0	0	0	0
Zotu201	otu2	Eukaryota(1.00),Arthropoda(1.00),Insecta(1.00),Hemiptera(1.00),Cicadellidae(1.00),Verdanus(0.69),Verdanus_evansi(0.69)	ATTAAATAATATAAGATTTTGATTACTACCGCCATCACTTACTCTACTTATAATGAGATCCGTCATTGAAATAGGTGTAGGAACAGGATGAACTGTATACCCCCCTCTATCAAGAAATATTGCACATGCAGGTGTTAGAGTCGATATATCAATTTTCTCCTTACATCTAGCAGGAATTTCGTCAATCCTAGGGGCGGTTAACTTTATTTCAACTGTTATAAATATACGACCTGCAGGAATAACATTGGATCGAACACCACTATTCGTATGGTCTGTTCTTATTACCGCAGTTTTACTTCTTTTATCTCTACCGGTATTAGCAGGAGCTATTACTATACTATTAACTGACCGAAATATTAATACAACATTTTTTGACCCGGCCGGAGGAGGGGACCCAAT…	57	0	0	0	0	0	0	0	0	0	0	0	0	0	0	0	0	0	0	0	0	0	0	0	0	0	0	0	0	0	0	0	0	0	0	0	0	0	0	0	0	0	0	0	0	0
Zotu202	otu2	Eukaryota(1.00),Arthropoda(1.00),Insecta(1.00),Hemiptera(1.00),Cicadellidae(1.00),Verdanus(0.82),Verdanus_evansi(0.82)	ATTAAATAATATAAGATTTTGATTACTACCTCCATCACTTACTCTACTTATAATGAGATCCGTCATTGAAATAGGTGTAGGAACAGGATGAACTGTATACCCCCCTCTATCAAGAAATATTGCACATGCAGGTGTTAGAGTCGATATATCAATTTTCTCCTTACATCTAGCAGGAATTTCCTCAATCCTAGGGGCGGTGAACTTTATTTCAACTGTTATAAATATACGACCTGCAGGAATAACATTGGATCGAACACCGCTATTCGTATGGTCTGTTCTTATTACCGCAGTTTTACTTCTTTTATCTTTACCGGTATTAGCAGGAGCTATTACTATACTATTAACTGATCGAAATATTAATACAACATTTTTTGACCCTGCCGGAGGAGGGGACCCAAT…	57	0	0	0	0	0	0	0	0	0	0	0	0	0	0	0	0	0	0	0	0	0	0	0	0	0	0	0	0	0	0	0	0	0	0	0	0	0	0	0	0	0	0	0	0	0
Zotu203	otu1	Eukaryota(1.00),Arthropoda(1.00),Insecta(1.00),Hemiptera(1.00),Cicadellidae(1.00),Verdanus(0.36),Verdanus_evansi(0.36)	ATTAAATAATATAAGATTTTGATTACTACCACCATCACTTACCCTTCTTATAATGAGATCCGTCATTGAAATAGGTGTAGGAACAGGGTGAACTGTATACCCCCCTCTATCAAGAAATATCGCACATGCAGGTGTTAGAGTCGATATATCAATTTTCTCCTTACATCTAGCAGGAATTTCCTCAATCCTAGGGGCGGTAAACTTTATTTCAACCGTTATAAATATACGACCTACAGGAATGACATTAGACCGAACACCACTATTCGTATGGTCTGTTCTTATTACCGCAGTTTTACTTCTTTTATCTCTACCGGTATTAGCAGGAGCTATTACTATATTATTAACTGACCGAAATATTAATACAACATTTTTTGACCCTGCCGGAGGGGGGGACCCAAT…	56	0	0	0	0	0	0	0	0	0	0	0	0	0	0	0	0	0	0	0	0	0	0	0	0	0	0	0	0	0	0	0	0	0	0	0	0	0	0	0	0	0	0	0	0	0
Zotu204	otu7	Eukaryota(1.00),Arthropoda(1.00),Insecta(0.99),Hemiptera(0.98),Cicadellidae(0.98),Diplocolenus(0.87),Diplocolenus_configuratus(0.86)	ATTAAATAATATAAGATTTTGACTATTACCACCTTCACTTACTCTACTTATAATGAGATCTGTTATTGAAATAGGGGTCGGAACAGGTTGAACTGTATACCCACCTCTATCAAGAAATATCGCACACGCGGGTGTTAGAGTTGATATATCAATCTTCTCACTTCATCTAGCAGGAATTTCTTCAATCCTGTGGGCAGTAAACTTTATTTCTACCGTTATAAATATACGGCCTGCAGGAATAACATTAGACCAAACTCCACTATTTGTATGATCTGTTCTTATTACTGCAGTTTTACTTCTTTTATCACTACCAGTGTTAGCAGGAGCTATTACTATACTATTAACTGACCGAAATATTAATACAACATTTTTTGACCCGGCCGGAGGAGGGGACCCAAT…	56	0	0	0	0	0	0	0	0	0	0	0	0	0	0	0	0	0	0	0	0	0	0	0	0	0	0	0	0	0	0	0	0	0	0	0	0	0	0	0	0	0	0	0	0	0
Zotu205	otu1	Eukaryota(1.00),Arthropoda(1.00),Insecta(1.00),Hemiptera(1.00),Cicadellidae(1.00),Diplocolenus(0.84),Diplocolenus_abdominalis(0.84)	ATTAAATAATATAAGATTTTGATTACTACCACCATCACTTACCCTTCTTATAATGAGATCCGTCATTGAAATAGGTGTAGGAACAGGGTGAACTGTATACCCCCCTCTATCAAGAAATATTGCACATGCAGGTGTTAGAGTCGATATATCAATTTTCTCCTTACATCTAGCAGGAATTTCCTCAATCCTAGGGGCGGTAAACTTTATTTCAACTGTTATAAATATACGACCTGCAGGAATAACATTGGATCGAACACCACTATTCGTGTGGTCTGTTCTTATTACCGCAGTTTTACTTCTTTTATCTCTACCGGTATTAGCAGGGGCTATTACTATACTATTAACTGATCGAAATATTAATACAACATTTTTTGACCCTGCCGGAGGAGGGGATCCAAT…	55	0	0	0	0	0	0	0	0	0	0	0	0	0	0	0	0	0	0	0	0	0	0	0	0	0	0	0	0	0	0	0	0	0	0	0	0	0	0	0	0	0	0	0	0	0
Zotu206	otu2	Eukaryota(1.00),Arthropoda(1.00),Insecta(1.00),Hemiptera(1.00),Cicadellidae(1.00),Verdanus(0.78),Verdanus_evansi(0.78)	ATTAAATAATATAAGATTTTGATTACTACCACCATCACTTACCCTTCTTATAATGAGATCCGTCATTGAAATAGGAGTAGGAACAGGGTGAACTGTATACCCCCCTCTATCAAGAAATATTGCACATGCAGGTGTTAGAGTCGATATATCAATTTTCTCCTTACATCTGGCAGGAATTTCCTCAATCCTAGGGGCGGTAAACTTTATTTCAACCGTTATAAATATACGACCTGCAGGAATAACATTAGATCGAACACCACTATTCGTATGGTCTGTTCTTATTACCGCAGTTTTACTTCTTTTATCTCTACCGGTATTAGCAGGAGCTATTACTATACTATTAACTGACCGAAATATTAATACAACATTTTTTGACCCTGCCGGAGGAGGGGACCCAAT…	55	0	0	0	0	0	0	0	0	0	0	0	0	0	0	0	0	0	0	0	0	0	0	0	0	0	0	0	0	0	0	0	0	0	0	0	0	0	0	0	0	0	0	0	0	0
Zotu207	otu2	Eukaryota(1.00),Arthropoda(1.00),Insecta(1.00),Hemiptera(1.00),Cicadellidae(1.00),Verdanus(0.61),Verdanus_evansi(0.61)	ATTAAATAATATAAGATTTTGATTACTACCACCATCACTTACCCTTCTTATAATGAGATCCGTCATTGAAATAGGTGTAGGAACAGGGTGAACTGTATACCCCCCTCTATCAAGAAATATCGCACATGCAGGTGTTAGAGTCGATATATCAATTTTCTCCTTACATCTAGCAGGAATTTCCTCAATCCTAGGGGCGGTAAACTTTATTTCAACCGTTATAAATATACGACCTGCAGGAATAACATTGGATCGAACACCACTATTCGTATGGTCTGTTCTTATTACCGCAGTTTTACTTCTTTTATCTCTACCGGTATTAGCAGGAGCTATTACTATACTATTAACTGACCGAAATATTAATACAACATTTTTTGACCCGGCCGCAGGAGGGGACCCAAT…	55	0	0	0	0	0	0	0	0	0	0	0	0	0	0	0	0	0	0	0	0	0	0	0	0	0	0	0	0	0	0	0	0	0	0	0	0	0	0	0	0	0	0	0	0	0
Zotu208	otu2	Eukaryota(1.00),Arthropoda(1.00),Insecta(1.00),Hemiptera(1.00),Cicadellidae(1.00),Diplocolenus(0.72),Diplocolenus_abdominalis(0.72)	ATTAAATAATATAAGATTTTGATTACTACCACCATCACTTACCCTTCTTATAATGAGATCCGTCATTGAAATAGGTGTAGGAACAGGGTGAACTGTATACCCCCCTCTATCAAGAAATATTGCACATGCAGGCGTTAGAGTCGATATGTCAATTTTCTCCTTACATCTAGCAGGAATTTCCTCAATCCTAGGGGCGGTAAACTTTATTTCAACCGTTATAAATATACGACCTGCAGGAATAACATTGGATCGAACACCACTATTCGTATGGTCTGTTCTTATTACCGCAGTTTTACTTCTTTTATCTCTACCGGTATTAGCAGGAGCTATTACTATACTATTAACTGACCGAAATATTAATACAACATTTTTTGACCCTGCCGGAGGGGGGGACCCAAT…	55	0	0	0	0	0	0	0	0	0	0	0	0	0	0	0	0	0	0	0	0	0	0	0	0	0	0	0	0	0	0	0	0	0	0	0	0	0	0	0	0	0	0	0	0	0
Zotu209	otu2	Eukaryota(1.00),Arthropoda(1.00),Insecta(1.00),Hemiptera(1.00),Cicadellidae(1.00),Verdanus(0.45),Verdanus_evansi(0.45)	ATTAAATAATATAAGATTTTGATTACTACCGCCATCACTTACCCTACTTATAATGAGATCCGTCATTGAAATAGGTGTAGGAACAGGGTGAACTGTATACCCCCCTCTATCAAGAAATATTGCACATGCAGGTGCTAGAGTCGATATATCAATTTTCTCCTTACATCTAGCAGGAATTTCCTCAATCCTAGGGGCGGTAAACTTTATTTCAACTGTTATAAATATACGACCTGCAGGAATAACATTGGATCGAACACCACTATTCGTGTGGTCTGTTCTTATTACCGCAGTTTTACTTCTTTTATCTCTACCGGTATTAGCAGGGGCTATTACTATACTATTAACTGATCGAAATATTAATACAACATTTTTTGACCCTGCCGGAGGAGGGGACCCAAT…	54	0	0	0	0	0	0	0	0	0	0	0	0	0	0	0	0	0	0	0	0	0	0	0	0	0	0	0	0	0	0	0	0	0	0	0	0	0	0	0	0	0	0	0	0	0
Zotu211	otu1	Eukaryota(1.00),Arthropoda(1.00),Insecta(1.00),Hemiptera(1.00),Cicadellidae(1.00),Diplocolenus(1.00),Diplocolenus_abdominalis(1.00)	ATTAAATAATATAAGATTTTGATTACTACCGCCATCACTTACTCTACTCATAATGAGATCCGTCATTGAAATAGGTGTAGGAACAGGATGAACTGTATACCCCCCTCTATCAAGAAATATTGCACATGCAGGTGTTAGAGTCGATATATCAATTTTCTCCTTACATCTAGCAGGAATTTCGTCAATCCTAGGGGCGGTAAACTTTATTTCAACTGTTATAAATATACGACCTGCAGGAATAACATTGGATCGAACACCACTATTCGTATGATCTGTTCTTATTACTGCAGTTTTACTTCTTTTATCTCTACCGGTATTAGCAGGGGCTATTACTATACTATTAACTGACCGAAATATTAATACAACATTTTTTGACCCTGCCGGAGGGGGGGACCCAAT…	54	0	0	0	0	0	0	0	0	0	0	0	0	0	0	0	0	0	0	0	0	0	0	0	0	0	0	0	0	0	0	0	0	0	0	0	0	0	0	0	0	0	0	0	0	0
Zotu212	otu2	Eukaryota(1.00),Arthropoda(1.00),Insecta(1.00),Hemiptera(1.00),Cicadellidae(1.00),Verdanus(0.94),Verdanus_evansi(0.94)	ATTAAATAATATAAGATTTTGATTACTACCGCCATCACTTACCCTACTTATAATGAGATCCGTCATTGAAATAGGAGTAGGAACAGGGTGAACTGTATACCCCCCTCTATCAAGAAATATTGCACATGCAGGTGTTAGAGTTGATATATCAATTTTCTCCTTACATCTGGCAGGAATTTCCTCAATCCTAGGGGCGGTAAACTTTATTTCAACCGTTATAAATATACGACCTGCAGGAATAACATTAGATCGAACACCACTATTCGTATGGTCTGTTCTTATTACCGCAGTTTTACTTCTTTTATCTCTACCGGTATTAGCAGGAGCTATTACTATACTATTAACTGACCGAAATATTAATACAACATTTTTTGACCCTGCCGGAGGAGGGGACCCAAT…	54	0	0	0	0	0	0	0	0	0	0	0	0	0	0	0	0	0	0	0	0	0	0	0	0	0	0	0	0	0	0	0	0	0	0	0	0	0	0	0	0	0	0	0	0	0
Zotu213	otu1	Eukaryota(1.00),Arthropoda(1.00),Insecta(1.00),Hemiptera(1.00),Cicadellidae(1.00),Diplocolenus(0.64),Diplocolenus_abdominalis(0.64)	ATTAAATAATATAAGATTTTGATTACTACCACCCTCACTTACCCTACTTATAATGAGATCCGTCATTGAAATAGGTGTAGGAACAGGGTGAACTCTATACCCCCCTCTATCAAGAAATATCGCACGTGCAGGTGTTAGAGTTGATATATCAATTTTCTCCTTACATCTAGCAGGAATTTCCTCAATCCTAGGGGCGGTAAACTTTATTTCAACCGTTATAAATATACGACCTGCAGGAATAACATTAGATCGAACACCACTATTCGTATGATCTGTTCTTATTACCGCAGTTTTACTTCTTTTATCTCTACCGGTATTAGCAGGAGCTATTACTATATTATTAACTGACCGAAATATTAATACAACATTTTTTGACCCTGCCGGAGGGGGGGACCCAAT…	54	0	0	0	0	0	0	0	0	0	0	0	0	0	0	0	0	0	0	0	0	0	0	0	0	0	0	0	0	0	0	0	0	0	0	0	0	0	0	0	0	0	0	0	0	0
Zotu214	otu19	Eukaryota(1.00),Arthropoda(1.00),Insecta(0.95),Hymenoptera(0.77),Dryinidae(0.68),Gonatopus(0.68),Gonatopus_ashmeadi(0.49)	TATAAATAATATAAGATTTTGATTACTCCCTCCTTCTTTATTTTTTTTAATTTTAAGTAGATTAATTTCATCAGGTGCTGGAACAGGTTGAACTGTATACCCTCCTTTATCAGGAAATATTTCACATAGAAGAATTGCAGTAGATTTGGCAATTTTTTCTTTACATATTGCAGGGATCTCTTCTATTATAGGTGCTATAAATTTTATTGCAACTATTTTAAATATATATCATATTAAATCAAATATAGATCAAATTAACTTATTCATTTGGTCTATTCTTTTAACTGCAATTTTATTATTATTATCACTTCCAGTTTTAGCAGGAGCTATTACTATACTTTTATCAGATCGTAATTTCAATACTTCTTTTTTTGACCCAGCAGGAGGGGGGGACCCTAT…	53	0	0	0	0	53	0	0	0	0	0	0	0	0	0	0	0	0	0	0	0	0	0	0	0	0	0	0	0	0	0	0	0	0	0	0	0	0	0	0	0	0	0	0	0	0
Zotu215	otu2	Eukaryota(1.00),Arthropoda(1.00),Insecta(1.00),Hemiptera(1.00),Cicadellidae(1.00),Verdanus(0.77),Verdanus_evansi(0.77)	ATTAAATAATATAAGATTTTGATTACTACCACCATCACTTACCCTTCTTATAATGAGATCCGTCATTGAAATAGGTGTAGGAACAGGGTGAACTGTATACCCCCCTCTATCAAGAAATATTGCACATGCAGGTGTTAGAGTCGATATATCAATTTTCTCCTTACATCTGGCAGGAATTTCCTCAATCCTAGGGGCGGTAAACTTTATTTCAACCGTTATAAATATACGACCTGCAGGAATAACATTAGATCGAACACCACTATTCGTATGGTCTGTTCTTATTACCGCAGTTTTACTTCTTTTATCTCTACCGGTATTAGCAGGAGCTATTACTATACTATTAACTGACCGAAATATTAATACAACATTTTTTGACCCTGCCGGAGGAGGGGAGTCAAT…	53	0	0	0	0	0	0	0	0	0	0	0	0	0	0	0	0	0	0	0	0	0	0	0	0	0	0	0	0	0	0	0	0	0	0	0	0	0	0	0	0	0	0	0	0	0
Zotu216	otu1	Eukaryota(1.00),Arthropoda(1.00),Insecta(1.00),Hemiptera(1.00),Cicadellidae(1.00),Diplocolenus(0.84),Diplocolenus_abdominalis(0.84)	ATTAAATAATATAAGATTTTGATTACTACCACCATCACTTACCCTTCTTATAATGAGATCCGTCATTGAAATAGGTGTAGGAACAGGGTGAACTGTATACCCCCCTCTATCAAGAAATATCGCACATGCAGGTGTTAGAGTCGATATATCAATTTTCTCCTTACATCTAGCAGGAATTTCCTCAATCCTAGGGGCGGTAAACTTTATTTCAACTGTTATAAATATACGACCTGCAGGAATAACATTGGATCGAACACCACTATTCGTGTGGTCTGTTCTTATTACCGCAGTTTTACTTCTTTTATCTCTACCGGTATTAGCAGGGGCTATTACTATACTATTAACTGATCGAAATATTAATACAACATTTTTTGACCCTGCCGGAGGGGGGGACCCAAT…	51	0	0	0	0	0	0	0	0	0	0	0	0	0	0	0	0	0	0	0	0	0	0	0	0	0	0	0	0	0	0	0	0	0	0	0	0	0	0	0	0	0	0	0	0	0
Zotu217	otu1	Eukaryota(1.00),Arthropoda(1.00),Insecta(1.00),Hemiptera(1.00),Cicadellidae(1.00),Diplocolenus(0.90),Diplocolenus_abdominalis(0.90)	ATTAAATAATATAAGATTTTGATTACTACCACCATCACTTACCCTTCTTATAATGAGATCCGTCATTGAAATAGGTGTAGGAACAGGGTGAACTGTATACCCCCCTCTATCAAGAAATATCGCACATGCAGGTGTTAGAGTCGATATATCAATTTTCTCCTTACATCTAGCAGGAATTTCCTCAATCCTAGGGGCGGTAAACTTTATTTCAACTGTTATAAATATACGACCTGCAGGAATAACATTGGATCGAACACCACTATTCATGTGGTCTGTTCTTATTACCGCAGTTTTACTTCTTTTATCTCTACCGGTATTAGCAGGGGCTATTACTATACTATTAACTGATCGAAATATTAATACAACATTTTTTGACCCTGCCGGAGGAGGGGATCCAAT…	51	0	0	0	0	0	0	0	0	0	0	0	0	0	0	0	0	0	0	0	0	0	0	0	0	0	0	0	0	0	0	0	0	0	0	0	0	0	0	0	0	0	0	0	0	0
Zotu218	otu2	Eukaryota(1.00),Arthropoda(1.00),Insecta(1.00),Hemiptera(1.00),Cicadellidae(1.00),Verdanus(0.74),Verdanus_evansi(0.74)	ATTAAATAATATAAGATTTTGATTACTACCGCCATCACTTACCCTACTTATAATGAGATCCGTCATTGAAATAGGTGTAGGAACAGGGTGAACTGTATACCCCCCTCTATCAAGAAATATTGCACATGCAGGCGTTAGAGTCGATATGTCAATTTTCTCCTTACATCTAGCAGGAATTTCCTCAATCCTAGGGGCGGTAAACTTTATTTCAACCGTTATAAATATATGACCTGCAGGAATAACGTTAGATCGAACACCACTATTCGTATGATCTGTTCTTATTACCGCAGTTTTACTTCTTTTATCTCTACCAGTATTAGCAGGGGCTATTACTATACTATTAACTGACCGAAATATTAATACAACATTTTTTGACCCTGCCGGAGGGGGGGACCCAAT…	50	0	0	0	0	0	0	0	0	0	0	0	0	0	0	0	0	0	0	0	0	0	0	0	0	0	0	0	0	0	0	0	0	0	0	0	0	0	0	0	0	0	0	0	0	0
Zotu219	otu1	Eukaryota(1.00),Arthropoda(1.00),Insecta(1.00),Hemiptera(1.00),Cicadellidae(1.00),Diplocolenus(0.71),Diplocolenus_abdominalis(0.71)	ATTAAATAATATAAGATTTTGATTACTACCGCCATCACTTACTCTACTTATAATGAGATCCGTCATTGAAATAGGTGTAGGAACAGGATGAACTGTATACCCCCCTCTATCAAGAAATATTGCACATGCAGGTGTTAGAGTCGATATATCAATTTTCTCCTTAAATCTAGCAGGAATTTCCTCAATCCTAGGGGCGGTAAACTTTATTTCAACTGTTATAAATATACGACCTGCAGGAATAACATTGGATCGAACACCACTATTCGTATGGTCTGTTCTTATTACCGCAGTTTTACTTCTTTTATCTCTACCGGTATTAGCAGGGGCTATTACTATACTATTAACTGACCGAAATATTAATACAACATTTTTTGACCCTGCCGGAGGGGGGGACCCAAT…	49	0	0	0	0	0	0	0	0	0	0	0	0	0	0	0	0	0	0	0	0	0	0	0	0	0	0	0	0	0	0	0	0	0	0	49	0	0	0	0	0	0	0	0	0	0
Zotu221	otu11	Eukaryota(1.00),Arthropoda(1.00),Insecta(1.00),Hemiptera(1.00),Cicadellidae(1.00),Diplocolenus(0.76),Diplocolenus_abdominalis(0.76)	ATTAAATAATATAAGATTTTGATTATTACCGCCCTCACTTACCCTACTTATAATGAGATCCGTCATTGAAATAGGGGTCGGGACAGGATGAACTGTATACCCACCTCTATCAAGAAATATCGCGCATGCAGGTGTTAGAGTCGATATATCAATTTTCTCCTTACATCTAGCAGGAATTTCCTATATCCTGGGGGCAGTAAACTTTATTTCTACCGTTATAAATATATGACCTGCAGGAATAACGTTAGATCGAACACCACTATTCGTATGATCTGTTCTTATTACCGCAGTTTTACTTCTTTTATCTCTACCGGTATTAGCAGGGGCTATTACTATACTATTAACTGACCGAAATATTAATACAACATTTTTTGACCCTGCCGGAGGGGGGGACCCAAT…	48	0	0	0	0	0	0	0	0	0	0	0	0	0	0	0	0	0	0	0	0	0	0	0	0	0	0	0	0	0	0	0	0	0	0	0	0	0	0	0	0	0	0	0	0	0
Zotu222	otu2	Eukaryota(1.00),Arthropoda(1.00),Insecta(1.00),Hemiptera(1.00),Cicadellidae(1.00),Verdanus(0.90),Verdanus_evansi(0.90)	ATTAAATAATATAAGATTTTGGTTACTACCACCATCACTTACCCTACTTATAATGAGATCCGTCATTGAAATAGGAGTAGGAACAGGGTGAACTGTATACCCCCCTCTATCAAGAAATATCGCACATGCAGGTGTTAGAGTCGATATATCAATTTTCTCCTTACATCTGGCAGGAATTTCCTCAATCCTAGGGGCGGTAAACTTTATTTCAACCGTTATAAATATACGACCTGCAGGAATAACATTAGATCGAACACCACTATTCGTATGGTCTGTTCTTATTACCGCAGTTTTACTTCTTTTATCTCTACCGGTATTAGCAGGAGCTATTACTATACTATTAACTGACCGAAATATTAATACAACATTTTTTGACCCGGCCGGAGGAGGGGACCCAAT…	47	0	0	0	0	0	0	0	0	0	0	0	0	0	0	0	0	0	0	0	0	0	0	0	0	0	0	0	0	0	0	0	0	0	0	0	0	0	0	0	0	0	0	0	0	0
Zotu223	otu1	Eukaryota(1.00),Arthropoda(1.00),Insecta(1.00),Hemiptera(1.00),Cicadellidae(1.00),Diplocolenus(1.00),Diplocolenus_abdominalis(1.00)	ATTAAATAATATAAGATTTTGATTACTACCACCATCACTTACCCTTCTTATAATGAGATCCGTCATTGAAATAGGTGTAGGAACAGGGTGAACTGTATACCCCCCTCTATCAAGAAATATTGCACATGCAGGCGTTAGAGTCGATATGTCAATTTTCTCCTTACATCTAGCAGGAATTTCCTCAATCCTAGGGGCGGTAAACTTTATTTCAACCGTTATAAATATACGACCTGCAGGAATAACATTGGATCGAACACCACTATTCGTATGATCTGTTCTTATTACTGCAGTTTTACTTCTTTTATCTCTACCGGTATTAGCAGGGGCTATTACTATACTATTAACTGACCGAAATATTAATACAACATTTTTTGACCCTGCCGGAGGGGGGGACCCAAT…	47	0	0	0	0	0	0	0	0	0	0	0	0	0	0	0	0	0	0	0	0	0	0	0	0	0	0	0	0	0	0	0	0	0	0	0	0	0	0	0	0	0	0	0	0	0
Zotu224	otu11	Eukaryota(1.00),Arthropoda(1.00),Insecta(1.00),Hemiptera(1.00),Cicadellidae(1.00),Diplocolenus(0.91),Diplocolenus_abdominalis(0.91)	ATTAAATAATATAAGATTTTGATTATTACCGCCCTCACTTACCCTACTTATAATGAGATCCGTCATTGAAATAGGGGTCGGGACAGGATGAACTGTATACCCACCTCTATCAAGAAATATCGCGCATGCAGGTGTTAGAGTCGATATATCAATTTTCTCCTTACATCTAGCAGGAATTTCCTATATCCTGGGGGCAGTAAACTTTATTTCTACCGTTATAAATATATGACCTGCAGGAATAACGTTAGATCGAACACCACTATTCGTATGATCTGTTCTTATTACTGCAGTTTTACTTCTTTTATCTCTACCGGTATTAGCAGGGGCTATTACTATACTATTAACTGACCGAAATATTAATACAACATTTTTTGACCCTGCCGGAGGGGGGGACCCAAT…	47	0	0	0	0	0	0	0	0	0	0	0	0	0	0	0	0	0	0	0	0	0	0	0	0	0	0	0	0	0	0	0	0	0	0	0	0	0	0	0	0	0	0	0	0	0
Zotu226	otu2	Eukaryota(1.00),Arthropoda(1.00),Insecta(1.00),Hemiptera(1.00),Cicadellidae(1.00),Verdanus(0.78),Verdanus_evansi(0.78)	ATTAAATAATATAAGATTTTGGTTACTACCACCATCACTTACCCTACTTATAATGAGATCCGTCATTGAAATAGGAGTAGGAACAGGGTGAACTGTATACCCCCCTCTATCAAGAAATATTGCACATGCAGGTGTTAGAGTCGATATATCAATTTTCTCCTTACATCTGGCAGGAATTTCCTCAATCCTAGGGGCGGTAAACTTTATTTCAACCGTTATAAATATACGACCTGCAGGAATAACATTAGATCGAACACCACTATTCGTATGGTCTGTTCTTATTACCGCAGTTTTACTTCTTTTATCTCTACCGGTATTAGCAGGAGCTATTACTATACTATTAACTGACCGAAATATTAATACAACATTTTTTGACCCTGCAGGAGGGGGGGACCCAAT…	47	0	0	0	0	0	0	0	0	0	0	0	0	0	0	0	0	0	0	0	0	0	0	0	0	0	0	0	0	0	0	0	0	0	0	0	0	0	0	0	0	0	0	0	0	0
Zotu228	otu1	Eukaryota(1.00),Arthropoda(1.00),Insecta(1.00),Hemiptera(1.00),Cicadellidae(1.00),Diplocolenus(1.00),Diplocolenus_abdominalis(1.00)	ATTAAATAATATAAGATTTTGATTACTACCGCCATCACTTACCCTACTTATAATGAGATCCGTCATTGAAATAGGTGTAGGAACAGGGTGAACTGTATACCCCCCTCTATCAAGAAATATTGCACATGCAGGTGTTAGAGTCGATATATCAATTTTCTCCTTACATCTAGCAGGAATTTCCTCAATCCTAGGGGCAGTAAACTTTATTTCAACTGTTATAAATATACGACCTGCAGGAATAACATTGGATCGAACACCACTATTCGTATGATCTGTTCTTATTACTGCAGTTTTACTTCTTTTATCTCTACCGGTATTAGCAGGGGCTATTACTATACTATTAACTGACCGAAATATTAATACAACATTTTTTGACCCTGCCGGAGGGGGGGACCCAAT…	46	0	0	0	0	0	0	0	0	0	0	0	0	0	0	0	0	0	0	0	0	0	0	0	0	0	0	0	0	0	0	0	0	0	0	0	0	0	0	0	0	0	0	0	0	0
Zotu229	otu1	Eukaryota(1.00),Arthropoda(1.00),Insecta(1.00),Hemiptera(1.00),Cicadellidae(1.00),Diplocolenus(1.00),Diplocolenus_abdominalis(1.00)	ACTAAACAATATAAGATTTTGATTATTACCACCCTCACTTACCCTACTTATAATGAGATCCGTCATTGAAATAGGTGTAGGAACAGGGTGAACTGTATACCCCCCTCTATCAAGAAATATCGCACATGCAGGTGTTAGAGTCGATATATCAATTTTCTCCTTACATCTAGCAGGAATTTCCTCAATCCTAGGGGCGGTAAACTTTATTTCAACTGTTATAAATATACGACCTGCAGGAATAACATTGGATCGAACACCACTATTTGTATGATCTGTTCTTATTACTGCAGTTTTACTTCTTTTATCTCTACCGGTATTAGCAGGGGCTATTACTATACTATTAACTGACCGAAATATTAATACAACATTTTTTGACCCTGCCGGAGGGGGGGACCCAAT…	46	0	0	0	0	0	0	0	0	0	0	0	0	0	0	0	0	0	0	0	0	0	0	0	0	0	0	0	0	0	0	0	0	0	0	0	0	0	0	0	0	0	0	0	0	0
Zotu231	otu19	Eukaryota(1.00),Arthropoda(0.99),Insecta(0.99),Hymenoptera(0.75),Dryinidae(0.66),Gonatopus(0.65),Gonatopus_ashmeadi(0.47)	TATAAATAATATAAGATTTTGGTTACTCCCTCCTTCTTTATTTTTTTTAATTTTAAGTAGATTAATTTCATCAGGGGCTGGAACAGGTTGAACTGTATACCCCCCTTTATCAGGAAATATTTCACATAGAAGAATTGCAGTAGATTTAGCAATTTTTTCTTTACATATTGCAGGGATTTCTTCTATTATAGGTGCTATAAATTTTATTGCAACTATTTTAAATATATACCATATTAAATCAAATATAGATCAAATTAATTTATTCATTTGGTCTATTCTTTTAACTGCAATTTTATTATTATTATCACTTCCAGTTTTAGCAGGGGCTATTACTATACTTTTATCAGATCGTAACTTCAATACTTCTTTTTTTGACCCAGCAGGAGGGGGAGACCCTAT…	44	0	0	0	0	44	0	0	0	0	0	0	0	0	0	0	0	0	0	0	0	0	0	0	0	0	0	0	0	0	0	0	0	0	0	0	0	0	0	0	0	0	0	0	0	0
Zotu232	otu18	Eukaryota(1.00),Arthropoda(1.00),Insecta(1.00),Hemiptera(1.00),Cicadellidae(1.00),Verdanus(0.78),Verdanus_evansi(0.78)	ATTAAATAATATAAGATTTTGATTACTACCGCCCTCACTTACACTACTTATAATGAGATCCGTCATTGAAATAGGTGTAGGAACAGGGTGAACTGTATACCCCCCTCTATCAAGAAATATCACGCATGCAGGTGTTAGAGTAGATATATCAATTTTCTCCTTACATCTAGCAGGAATTTCCTCAATCCTAGGGGCGGTAAACTTTATTTCAACCGTTATAAATATACGACCTGCAGGAATAACATTAGACCGAACTCCACTATTCGTATGATCTGTTCTTATTACCGCAGTTTTACTTCTTTTATCTCTACCGGTATTAGCAGGAGCTATTACTATATTATTAACTGACCGAAATATTAATACAACATTTTTTGACCCTGCCGGAGGAGGGGACCCAAT…	44	0	0	0	0	0	0	0	0	0	0	0	0	0	0	0	0	0	0	0	0	0	0	0	0	0	0	0	0	0	0	0	0	0	0	0	0	0	0	0	0	0	0	0	0	0
Zotu233	otu1	Eukaryota(1.00),Arthropoda(1.00),Insecta(1.00),Hemiptera(1.00),Cicadellidae(1.00),Verdanus(0.50),Verdanus_evansi(0.50)	ATTAAATAATATAAGATTTTGATTACTACCACCATCACTTACCCTACTTATAATGAGATCCGTCATTGAAATAGGTGTAGGAACAGGGTGAACTGTATACCCCCCTCTATCAAGAAATATCGCACATGCAGGTGTTAGAGTCGATATATCAATTTTCTCCTTACATCTAGCAGGAATTTCCTCAATCCTAGGGGCGGTAAACTTTATTTCAACCGTTATAAATATACGACCTGCAGGAATAACATTAGATCGAACACCACTATTCGTATGGTCTGTTCTTATTACCGCAGTTTTACTTCTTTTATCTCTACCGGTATTAGCAGGAGCTATTACTATACTATTAACTGACCGAAATATTAATACAACATTTTTTGACCCTGCCGGAGGGGGGGACCCAAT…	43	0	0	0	0	0	0	0	0	0	0	0	0	0	0	0	0	0	0	0	0	0	0	0	0	0	0	0	0	0	0	0	0	0	0	0	0	0	0	0	0	0	0	0	0	0
Zotu234	otu1	Eukaryota(1.00),Arthropoda(1.00),Insecta(1.00),Hemiptera(1.00),Cicadellidae(1.00),Diplocolenus(0.79),Diplocolenus_abdominalis(0.79)	ATTAAATAATATAAGATTTTGGTTGCTACCGCCATCACTTACTCTACTTATAATGAGATCCGTCATTGAAATAGGTGTAGGAACAGGATGAACTGTATACCCCCCTCTATCAAGAAATATTGCACATGCAGGTGTTAGAGTCGATATATCAATTTTCTCCTTACATCTAGCAGGAATTTCCTCAATCCTAGGGGCGGTAAACTTTATTTCAACTGTTATAAATATACGACCTGCAGGAATAACATTGGATCGAACACCACTATTCGTATGGTCTGTTCTTATTACCGCAGTTTTACTTCTTTTATCTCTACCGGTATTAGCAGGGGCTATTACTATACTATTAACTGACCGAAATATTAATACAACATTTTTTGACCCTGCCGGAGGGGGGGACCCAAT…	43	0	0	0	0	0	0	0	0	0	0	0	0	0	0	0	0	0	0	0	0	0	0	0	0	0	0	0	0	0	0	0	0	0	0	0	0	0	0	0	0	0	0	0	0	0
Zotu236	otu1	Eukaryota(1.00),Arthropoda(1.00),Insecta(1.00),Hemiptera(1.00),Cicadellidae(1.00),Diplocolenus(0.45),Diplocolenus_abdominalis(0.45)	ATTAAATAATATAAGATTTTGATTACTACCACCATCACTTACCCTTCTTATAATGAGATCCGTCATTGAAATAGGTGTAGGAACAGGGTGAACTGTATACCCCCCTCTATCAAGAAATATCGCACATGCAGGTGTTAGAGTCGATATATCAATTTTCTCCTTACATCTAGCAGGAATTTCCTCAATCCTAGGGGCGGTAAACTTTATTTCAACCGTTATAAATATACGACCTGCAGGAATAACATTAGATCGAACACCACTATTCGTATGGTCTGTTCTTATTACCGCAGTTTTACTTCTTTTATCTCTACCGGTATTAGCAGGAGCTATTACTATACTATTAACTGACCGAAATATTAATACAACATTTTTTGACCCTGCCGGAGGGGGGGACCCAAT…	43	0	0	0	0	0	0	0	0	0	0	0	0	0	0	0	0	0	0	0	0	0	0	0	0	0	0	0	0	0	0	0	0	0	0	0	0	0	0	0	0	0	0	0	0	0
Zotu237	otu1	Eukaryota(1.00),Arthropoda(1.00),Insecta(1.00),Hemiptera(1.00),Cicadellidae(1.00),Diplocolenus(0.47),Diplocolenus_abdominalis(0.47)	ATTAAATAATATAAGATTTTGATTACTACCGCCATCACTTACTCTACTTATAATGAGATCCGTCATTGAAATAGGTGTAGGAACAGGATGAACTGTATACCCCCCTCTATCAAGAAATATTGCACATGCAGGTGTTAGAGTCGATATATCGATTTTCTCCTTACATCTAGCAGGAATTTCCTCAATCCTAGGGGCAGTAAACTTTATTTCAACTGTTATAAATATACGACCTGCAGGAATAACATTAGATCGAACACCACTATTCGTATGGTCTGTTCTTATTACCGCAGTTTTACTTCTTTTATCTCTACCGGTATTAGCAGGGGCTATTACTATACTATTAACTGACCGAAATATTAATACAACATTTTTTGACCCTGCCGGAGGGGGAGACCCAAT…	42	0	0	0	0	0	42	0	0	0	0	0	0	0	0	0	0	0	0	0	0	0	0	0	0	0	0	0	0	0	0	0	0	0	0	0	0	0	0	0	0	0	0	0	0	0
Zotu238	otu18	Eukaryota(1.00),Arthropoda(1.00),Insecta(1.00),Hemiptera(1.00),Cicadellidae(0.99),Verdanus(0.82),Verdanus_evansi(0.82)	ATTAAATAATATAAGATTTTGATTACTACCGCCCTCACTTACCCTACTTATAATGAGATCCGTCATTGAAATAGGTGTAGGAACAGGGTGAACTGTATACCCCCCTCTATCAAGAAATATTGCACATGCAGGTGTTAGAGTCGATATATCAATTTTCTCCTTATATCTAGCAGGAATTTCCTCAATCCTAGGGGCAGTAAACTTTATTTCAACCGTTATAAATATACGACCTGCAGGAATAACATTAGATCGAACGCCACTATTCGTATGATCTGTTCTTATTACAGCAGTTTTACTTCTTTTATATCTACCTGTATTAGCAGGAGCTATTACTATATTATTAACTGACCGAAATATTAATACAACATTTTTTGACCCTGCCGGAGGAGGGGATCCAAT…	42	0	0	0	0	0	29	0	0	0	0	0	13	0	0	0	0	0	0	0	0	0	0	0	0	0	0	0	0	0	0	0	0	0	0	0	0	0	0	0	0	0	0	0	0	0
Zotu239	otu2	Eukaryota(1.00),Arthropoda(1.00),Insecta(1.00),Hemiptera(1.00),Cicadellidae(1.00),Verdanus(0.57),Verdanus_evansi(0.57)	ATTAAATAATATAAGATTTTGATTACTACCACCATCACTTACCCTTCTTATAATGAGATCCGTCATTGAAATAGGTGTAGGAACAGGGTGAACTGTATACCCCCCTCTATCAAGAAATATTGCACATGCAGGCGTTAGAGTCGATATGTCAATTTTCTCCTTACATCTAGCAGGAATTTCCTCAATCCTAGGGGCGGTAAACTTTATTTCAACCGTTATAAATATACGACCTGCAGGAATAACATTGGATCGAACACCACTATTCGTATGGTCTGTTCTTATTACCGCAGTTTTACTTCTTTTATCTCTACCGGTATTAGCAGGAGCTATTACTATACTATTAACTGACCGAAATATTAATACAACATTTTTTGACCCGGCCGCAGGAGGGGACCCAAT…	42	0	0	0	0	0	0	0	0	0	0	0	0	0	0	0	0	0	0	0	0	0	0	0	0	0	0	0	0	0	0	0	0	0	0	0	0	0	0	0	0	0	0	0	0	0
Zotu241	otu19	Eukaryota(1.00),Arthropoda(1.00),Insecta(0.96),Hymenoptera(0.68),Dryinidae(0.64),Gonatopus(0.64),Gonatopus_viet(0.18)	TATGAATAATATAAGATTTTGGTTACTTCCTCCTTCTTTATTTTTTTTAATTTTAAGTAGATTAATTTCATCAGGGGCTGGAACAGGTTGAACTGTATACCCTCCTTTATCAGGAAATATTTCACATAGAAGAATTGCAGTAGATTTAGCAATTTTTTCTTTACATATTGCAGGGATCTCTTCTATTATAGGTGCTATAAATTTTATTGCAACTATTTTAAATATATATCATATTAAATCAAATATGGATCAAATTAATCTATTCATTTGATCTATTCTTTTAACTGCAATTTTATTATTATTATCACTACCAGTTTTAGCAGGAGCTATTACAATACTTTTATCAGATCGTAATTTCAATACTTCTTTTTTTGATCCAGCAGGAGGAGGAGACCCTAT…	40	0	0	0	0	40	0	0	0	0	0	0	0	0	0	0	0	0	0	0	0	0	0	0	0	0	0	0	0	0	0	0	0	0	0	0	0	0	0	0	0	0	0	0	0	0
Zotu242	otu1	Eukaryota(1.00),Arthropoda(1.00),Insecta(1.00),Hemiptera(1.00),Cicadellidae(1.00),Verdanus(0.40),Verdanus_evansi(0.40)	ATTAAATAATATAAGATTTTGATTACTACCACCATCACTTACCCTTCTTATAATGAGATCCGTCATTGAAATAGGTGTAGGAACAGGGTGAACTGTATACCCCCCTCTATCAAGAAATATCGCACATGCAGGTGTTAGAGTCGATATATCAATTTTCTCCTTACATCTAGCAGGAATTTCCTCAATCCTAGGGGCGGTAAACTTTATTTCAACTGTTATAAATATACGACCTGCAGGAATAACATTGGATCGAACACCACTATTCGTATGGTCTGTTCTTATTACCGCAGTTTTACTTCTTTTATCTCTACCGGTATTAGCAGGAGCTATTACTATACTATTAACTGACCGAAATATTAATACAACATTTTTTGACCCGGCCGCAGGAGGGGACCCAAT…	40	0	0	0	0	0	0	0	0	0	0	0	0	0	0	0	0	0	0	0	0	0	0	0	0	0	0	0	0	0	0	0	0	0	0	0	0	0	0	0	0	0	0	0	0	0
Zotu243	otu16	Eukaryota(1.00),Arthropoda(1.00),Insecta(1.00),Hemiptera(1.00),Cicadellidae(1.00),Verdanus(0.69),Verdanus_evansi(0.69)	ATTAAATAATATAAGATTTTGATTACTACCACCATCACTTACCCTTCTTATAATGAGATCCGTCATTGAAATAGGTGTAGGAACAGGGTGAACTGTATACCCCCCTCTATCAAGAAATATCGCACATGCAGGTGTTAGAGTTGATATATCGATTTTCTCCTTACATCTATCAGGAATTTCCTCAATCCTAGGGGCGGTAAACTTTATTTCAACTGTTATAAATATACGACCTGCAGGAATAACATTAGATCGAACACCACTATTCGTATGGTCTGTTCTTATTACCGCAGTTTTGCTTCTTTTATCTCTACCAGTATTAGCAGGAGCTATTACTATACTATTAACTGACCGAAATATTAATACAACATTTTTTGACCCTGCAGGAGGAGGTGACCCAAT…	40	0	0	0	0	0	0	0	0	0	0	0	0	0	0	0	0	0	0	0	0	0	0	0	0	0	0	0	0	0	0	0	0	0	0	0	0	0	0	0	0	0	0	0	0	0
Zotu244	otu1	Eukaryota(1.00),Arthropoda(1.00),Insecta(1.00),Hemiptera(1.00),Cicadellidae(1.00),Diplocolenus(0.66),Diplocolenus_abdominalis(0.66)	ATTAAATAATATAAGATTTTGATTACTACCGCCATCACTTACCCTACTTATAATGAGATCCGTCATTGAAATAGGTGTAGGAACAGGGTGAACTGTATACCCCCCTCTATCAAGAAATATTGCACATGCAGGTGTTAGAGTCGATATATCAATTTTCTCCTTACATCTAGCAGGAATTTCCTCAATCCTAGGGGCGGTAAACTTTATTTCAACTGTTATAAATATACGACCTGCAGGAATAACATTGGATCGAACACCACTATTCGTGTGGTCTTTTCTTATTACCGCAGTTTTACTTCTTTTATCTCTACCGGTATTAGCAGGGGCTATTACTATACTATTAACTGATCGAAATATTAATACAACATTTTTTGACCCTGCCGGAGGAGGGGATCCAAT…	39	0	0	0	0	0	0	0	0	0	0	0	0	0	0	0	0	0	0	0	0	0	0	0	0	0	0	0	0	0	0	0	0	0	0	0	0	0	0	0	0	0	0	0	0	0
Zotu246	otu2	Eukaryota(1.00),Arthropoda(1.00),Insecta(1.00),Hemiptera(1.00),Cicadellidae(1.00),Verdanus(0.86),Verdanus_evansi(0.86)	ATTAAATAATATAAGATTTTGGTTACTACCACCATCACTTACCCTACTTATAATGAGATCCGTCATTGAAATAGGAGTAGGAACAGGGTGAACTGTATACCCCCCTCTATCAAGAAATATTGCACATGCAGGTGTTAGAGTCGATATATCAATTTTCTCCTTACATCTGGCAGGAATTTCCTCAATCCTAGGGGCGGTAAACTTTATTTCAACCGTTATAAATATACGACCTGCAGGAATAACATTGGATCGAACACCACTATTCGTATGGTCTGTTCTTATTACCGCAGTTTTACTTCTTTTATCTCTACCGGTATTAGCAGGAGCTATTACTATACTATTAACTGACCGAAATATTAATACAACATTTTTTGACCCGGCCGGAGGAGGGGACCCAAT…	39	0	0	0	0	0	0	0	0	0	0	0	0	0	0	0	0	0	0	0	0	0	0	0	0	0	0	0	0	0	0	0	0	0	0	0	0	0	0	0	0	0	0	0	0	0
Zotu247	otu18	Eukaryota(1.00),Arthropoda(1.00),Insecta(1.00),Hemiptera(1.00),Cicadellidae(1.00),Verdanus(0.79),Verdanus_evansi(0.79)	ATTAAATAATATGAGATTTTGATTACTACCGCCCTCACTTACACTACTTTTAATGAGATCCGTCATTGAAATAGGTGTAGGAACAGGGTGAACTGTATACCCCCCTCTATCAAGAAATATCGCGCATGCAGGTGTTAGAGTAGATATATCAATTTTCTCCTTACATCTAGCAGGAATTTCCTCAATCCTAGGGGCGGTAAACTTTATTTCAACCGTTATAAATATACGACCTGCAGGAATAACATTAGACCGAACACCACTATTCGTATGATCTGTTCTTATTACCGCAGTTTTACTTCTTTTATCTCTACCGGTATTAGCAGGAGCTATTACTATATTATTAACTGACCGAAATATTAATACAACATTTTTTGACCCTGCCGGAGGAGGGGACCCAAT…	39	0	0	0	0	0	0	0	0	0	0	0	0	0	0	0	0	0	0	0	0	0	0	0	0	0	0	0	0	0	0	0	0	0	0	0	0	0	0	0	0	0	0	0	0	0
Zotu248	otu30	Eukaryota(1.00),Arthropoda(0.99),Insecta(0.97),Hymenoptera(0.68),Dryinidae(0.62),Gonatopus(0.62),Gonatopus_ashmeadi(0.41)	TATAAATAATATAAGATTTTGGTTACTTCCTCCTTCTTTATTTTTTTTAATTTTAAGTAGATTAATTTCATCAGGGGCTGGGACAGGTTGAACTGTATACCCTCCTTTATCAGGAAATATTTCACATAGAAGAATTGCAGTAGATTTAGCAATTTTTTCTTTACATATTGCAGGGATCTCTTCTATTATAGGTGCTATAAATTTTATTGCAACTATTTTAAATATATATCATATTGAATCAAATATGGATCAAATTAATCTATTCATTTGATCTATTCTTTTAACTGCAATTTTATTATTATTATCACTACCAGTTTTAGCAGGAGCTATTACAATACTTTTATCAGATCGTAATTTCAATACTTCTTTTTTTGACCCAGCAGGAGGAGGAGACCCTAT…	38	0	0	0	0	38	0	0	0	0	0	0	0	0	0	0	0	0	0	0	0	0	0	0	0	0	0	0	0	0	0	0	0	0	0	0	0	0	0	0	0	0	0	0	0	0
Zotu249	otu19	Eukaryota(1.00),Arthropoda(1.00),Insecta(0.99),Hymenoptera(0.78),Dryinidae(0.73),Gonatopus(0.73),Gonatopus_viet(0.20)	TATAAATAATATAAGATTTTGGTTACTTCCTCCTTCTTTATTTTTTTTAATTTTAAGTAGATTAATTTCATCAGGTGCTGGGACAGGTTGAACTGTATACCCCCCTTTATCAGGAAATATTTCACATAGAAGAATTGCAGTAGATTTAGCAATTTTTTCTTTACATATTGCAGGAATCTCTTCTATTATAGGTGCTATAAATTTTATTGCAACTATTTTAAATATATATCATAATAAATCAAATATAGATCAAATTAATTTATTCATTTGGTCTATTCTTTTAACTGCAATTTTATTATTATTATCACTTCCAGTTTTAGCAGGAGCTATTACTATACTTTTATCAGATCGTAATTTCAATACTTCTTTTTTTGACCCAGCAGGAGGAGGAGACCCTAT…	38	0	0	0	0	38	0	0	0	0	0	0	0	0	0	0	0	0	0	0	0	0	0	0	0	0	0	0	0	0	0	0	0	0	0	0	0	0	0	0	0	0	0	0	0	0
Zotu252	otu2	Eukaryota(1.00),Arthropoda(1.00),Insecta(1.00),Hemiptera(1.00),Cicadellidae(1.00),Verdanus(1.00),Verdanus_evansi(1.00)	ATTAAATAATATAAGATTTTGATTACTACCGCCATCACTTACCCTACTTATAATGAGATCCGTCATTGAAATAGGTGTAGGAACAGGGTGAACTGTATACCCCCCTCTATCAAGAAATATTGCACATGCAGGTGTTAGAGTCGATATATCAATTTTCTCCTTACATCTAGCAGGAATTTCCTCAATCCTAGGGGCGGTAAACTTTATTTCAACCGTTATAAATATGCGACCTGCAGGAATAACATTAGATCGAACACCACTATTCGTATGGTCTGTTCTTATTACCGCAGTTTTACTTCTTTTATCTCTACCGGTATTAGCAGGAGCTATTACTATACTATTAACTGACCGAAATATTAATACAACATTTTTTGACCCTGCCGGAGGAGGGGACCCAAT…	38	0	0	0	0	0	0	0	0	0	0	38	0	0	0	0	0	0	0	0	0	0	0	0	0	0	0	0	0	0	0	0	0	0	0	0	0	0	0	0	0	0	0	0	0	0
Zotu253	otu18	Eukaryota(1.00),Arthropoda(1.00),Insecta(1.00),Hemiptera(1.00),Cicadellidae(1.00),Verdanus(0.84),Verdanus_evansi(0.84)	ATTAAATAATATAAGATTTTGATTACTACCGCCCTCACTTACCCTACTTATAATGAGATCCGTCATTGAAATAGGTGTAGGAACAGGGTGAACTGTATACCCCCCTCTATCAAGAAATATTGCACATGCAGGTGTTAGAGTCGATATATCAATTTTCTCCTTACATCTAGCAGGAATTTCCTCAATCCTAGGGGCAGTAAACTTTATTTCAACCGTTATAAATATACGACCTGCAGGAATAACATTAGATCGAACGCCACTATTCGTATGATCTGTTCTTATTACAGCAGTTTTACTTCTTTTATATCTACCTGTATTAGCAGGAGCTATTACTATATTATTAACTGACCGAAATATTAATACAACATTTTTTGACCCTGCCGGAGGAGGGGATCCAAT…	38	0	0	0	0	0	0	0	0	0	0	0	0	0	0	0	0	0	0	0	0	0	0	0	0	0	0	0	0	0	0	0	0	0	0	0	0	0	0	0	0	0	0	0	0	0
Zotu254	otu33	Eukaryota(1.00),Arthropoda(0.97),Insecta(0.95),Hymenoptera(0.51),Dryinidae(0.33),Gonatopus(0.31),Gonatopus_ashmeadi(0.18)	AATAAATAATATAAGATTTTGATTACTTCCTCCTTCTTTATTTTTCTTAATTTTAAGTAGATTAATTTCATAAGGAGCTGGGACAGGTTGAACAGTTTATCCTCCTTTATCAGGTAATATTTCCCATAGAAGAATTGCAGTAGATTTAGCAATTTTTTCTTTACATATTGCAGGGATCTCTTCTATTATAGGAGCTATCAATTTTATTGCAACTATTTTAAATATATACCACATTAAATCAAATATAGACCAAATTAATTTATTTATTTGATCTATTCTTTTAACTGCAATTTTATTATTATTATCACTTCCAGTATTGGCAGGAGCTATTACTATACTTTTATCAGATCGTAATTTTAATACTTCATTTTTTGATCCAGCAGGAGGTGGAGATCCTAT…	37	0	0	0	0	37	0	0	0	0	0	0	0	0	0	0	0	0	0	0	0	0	0	0	0	0	0	0	0	0	0	0	0	0	0	0	0	0	0	0	0	0	0	0	0	0
Zotu255	otu1	Eukaryota(1.00),Arthropoda(1.00),Insecta(1.00),Hemiptera(1.00),Cicadellidae(1.00),Diplocolenus(0.74),Diplocolenus_abdominalis(0.74)	ATTAAATAATATAAGATTTTGATTACTACCGCCATCACTTACCCTACTTATAATGAGATCCGTCATTGAAATAGGTGTAGGAACAGGGTGAACTGTATACCCCCCTCTATCAAGAAATATTGCACATGCAGGTGTTAGAGTCGATATATCAATTTTCTCCTTACATCTAGCAGGAATTTCCTCAATCCTAGGGGCGGTAAACTTTATTTCAACCGTTATAAATATACGACCTGCAGGAATAACATTGGATCGAACACCACTATTCGTATGGTCTGTTCTTATTACCGCAGTTTTACTTCTTTTATCTCTACCGGTATTAGCAGGGGCTATTACTATACTATTAACTGACCGAAATATTAATACAACATTTTTTGACCCTGCCGGAGGGGGGGACCCAAT…	37	0	0	0	0	0	0	0	0	0	0	0	0	0	0	0	0	0	0	0	0	0	0	0	0	0	0	0	0	0	0	0	0	0	0	0	0	0	0	0	0	0	0	0	0	0
Zotu256	otu1	Eukaryota(1.00),Arthropoda(1.00),Insecta(1.00),Hemiptera(1.00),Cicadellidae(1.00),Diplocolenus(1.00),Diplocolenus_abdominalis(1.00)	ATTAAATAATATAAGATTTTGATTACTACCACCATCACTTACCCTTCTTATAATGAGATCCGTCATTGAAATAGGTGTAGGAACAGGGTGAACTGTATACCCCCCTCTATCAAGAAATATTGCACATGCAGGCGTTAGAGTCGATATGTCAATTTTCTCCTTACATCTAGCAGGAATTTCCTCAATCCTAGGGGCGGTAAACTTTATTTCAACTGTTATAAATATACGACCTGCAGGAATAACATTGGATCGAACACCACTATTCGTATGATCTGTTCTTATTACTGCAGTTTTACTTCTTTTATCTCTACCGGTATTAGCAGGGGCTATTACTATACTATTAACTGACCGAAATATTAATACAACATTTTTTGACCCTGCCGGAGGGGGGGACCCAAT…	37	0	0	0	0	0	0	0	0	0	0	0	0	0	0	0	0	0	0	0	0	0	0	0	0	0	0	0	0	0	0	0	0	0	0	0	0	0	0	0	0	0	0	0	0	0
Zotu257	otu2	Eukaryota(1.00),Arthropoda(1.00),Insecta(1.00),Hemiptera(1.00),Cicadellidae(1.00),Verdanus(0.63),Verdanus_evansi(0.63)	ATTAAATAATATAAGATTTTGATTACTACCGCCATCACTTACTCTACTTATAATGAGATCCGTCATTGAAATAGGTGTAGGAACAGGATGAACTGTATACCCCCCTCTATCAAGAAATATCGCACATGCAGGTGTTAGAGTCGATATATCAATTTTCTCCTTACATCTAGCAGGAATTTCCTCAATCCTAGGGGCGGTAAACTTTATTTCAACTGTTATAAATATACGACCTTCAGGAATAACATTGGATCGAACACCACTATTCGTATGGTCTGTTCTTATTACCGCAGTTTTACTTCTTTTATCTCTACCGGTATTAGCAGGGGCTATTACTATACTATTAACTGACCGAAATATTAATACAACATTTTTTGACCCGGCCGGAGGAGGGGACCCAAT…	37	0	0	0	0	0	0	0	0	0	0	0	0	0	0	0	0	0	0	0	0	0	0	0	0	0	0	0	0	0	0	0	0	0	0	0	0	0	0	0	0	0	0	0	0	0
Zotu262	otu1	Eukaryota(1.00),Arthropoda(1.00),Insecta(1.00),Hemiptera(1.00),Cicadellidae(1.00),Diplocolenus(0.95),Diplocolenus_abdominalis(0.95)	ATTAAATAATATAAGATTTTGATTACTACCACCATCACTTACCCTTCTTATAATGAGATCCGTCATTGAAATAGGTGTAGGAACAGGGTGAACTGTATACCCCCCTCTATCAAGAAATATCGCACATGCAGGTGTTAGAGTCGATATATCAATTTTCTCCTTACATCTAGCAGGAATTTCCTCAATCCTAGGGGCGGTAAACTTTATTTCAACTGTTATAAATATACGACCTGCAGGAATAACATTGGATCGAACACCACTATTCGTATGATCTGTTCTTATTACTGCAGTTTTACTTCTTTTATCTCTACCGGTATTAGCAGGGGCTATTACTATACTATTAACTGATCGAAATATTAATACAACATTTTTTGACCCTGCCGGAGGAGGGGATCCAAT…	36	0	0	0	0	0	0	0	0	0	0	0	0	0	0	0	0	0	0	0	0	0	0	0	0	0	0	0	0	0	0	0	0	0	0	0	0	0	0	0	0	0	0	0	0	0
Zotu263	otu19	Eukaryota(1.00),Arthropoda(1.00),Insecta(0.99),Hymenoptera(0.71),Dryinidae(0.63),Gonatopus(0.63),Gonatopus_ashmeadi(0.29)	TATAAATAATATAAGATTTTGATTACTCCCTCCTTCTTTATTTTTTTTAATTTTAAGTAGATTAATTTCATCAGGTGCTGGGACAGGTTGAACTGTATACCCCCCTTTATCAAGAAATATTTCACATAGAAGAATTGCAGTAGATTTAGCAATTTTTTCTTTACATATTGCAGGTATTTCTTCTATTATAGGTGCTATAAACTTTATTGCAACTATTTTAAATATATATCATATTAAGTCAAATATAGATCAAATTAATTTATTCATTTGGTCTATTCTTTTAACTGCAATTTTATTATTATTATCACTTCCAGTTTTAGCAGGGGCTATTACTATACTTTTATCAGATCGTAATTTCAATACTTCTTTTTTTGACCCAGCAGGAGGAGGAGACCCTAT…	35	0	0	0	0	35	0	0	0	0	0	0	0	0	0	0	0	0	0	0	0	0	0	0	0	0	0	0	0	0	0	0	0	0	0	0	0	0	0	0	0	0	0	0	0	0
Zotu264	otu16	Eukaryota(1.00),Arthropoda(1.00),Insecta(1.00),Hemiptera(1.00),Cicadellidae(1.00),Verdanus(0.84),Verdanus_evansi(0.84)	ATTAAATAATATAAGATTTTGATTATTACCGCCCTCACTTACCCTACTTATAATGAGATCCGTCATTGAAATAGGTGTAGGAACAGGGTGAACTGTATACCCCCCTCTATCAAGAAATATCGCACATGCAGGTGTTAGAGTTGATATATCGATTTTCTCCTTACATCTAGCAGGAATTTCCTCAATCCTAGGGGCGGTAAACTTTATTTCAACTGTTATAAATATACGACCTGCAGGAATAACATTAGATCGAACACCACTATTCGTATGGTCTGTTCTTGTTACCGCAGTTTTGCTTCTTTTATCTCTACCAGTATTAGCAGGAGCTATTACTATACTATTAACTGACCGAAATATTAATACAACATTTTTTGACCCTGCAGGAGGAGGTGACCCAAT…	35	0	0	0	0	0	0	0	0	0	0	0	0	0	0	0	0	0	0	0	0	0	0	0	0	0	0	0	0	0	0	0	0	0	0	0	0	0	0	0	0	0	0	0	0	0
Zotu266	otu1	Eukaryota(1.00),Arthropoda(1.00),Insecta(1.00),Hemiptera(1.00),Cicadellidae(1.00),Diplocolenus(0.94),Diplocolenus_abdominalis(0.94)	ATTAAATAATATAAGATTTTGATTACTACCACCATCACTTACCCTTCTTATAATGAGATCCGTCATTGAAATAGGTGTAGGAACAGGGTGAACTGTATACCCCCCTCTATCAAGAAATATCGCACATGCAGGTGTTAGAGTCAATATATCAATTTTCTCCTTACATCTAGCAGGAATTTCCTCAATCCTAGGGGCGGTAAACTTTATTTCAACTGTTATAAATATACGACCTGCAGGAATAACATTGGATCGAACACCACTATTCGTATGATCTGTTCTTATTACCGCAGTTTTACTTCTTTTATCTCTACCAGTATTAGCAGGGGCTATTACTATACTATTAACTGACCGAAATATTAATACAACATTTTTTGACCCTGCAGGAGGGGGGGACCCAAT…	34	0	0	0	0	0	0	0	0	0	0	0	0	0	0	0	0	0	0	0	0	0	0	0	0	0	0	0	0	0	0	0	0	0	0	0	0	0	0	0	0	0	0	0	0	0
Zotu267	otu13	Eukaryota(1.00),Arthropoda(1.00),Insecta(1.00),Diptera(0.87),Pipunculidae(0.74),Pipunculus(0.73),Pipunculus_hertzogi(0.52)	AATAAATAATATAAGATTTTGAATATTACCACCATCTTTAACTTTACTTTTAGTCAGAAGAATAGTTGACAATGGAGCTGGTACAGGATGAACTGTTTATCCTCCCCTATCTTCAAATATTGCACACGGTGGAGCTTCAGTAGACTTAGCAATTTTTTCGCTACATCTAGCTGGAATTTCATCAATTCTTGGGGCTGTAAACTTTATTACAACTGTTATTAATATACGGTCAGCAGGGATATCATTTGATCGAATGCCTTTATTTGTTTGAGCTGTAGTAATTACAGCTCTTTTATTACTTCTGTCTCTTCCAGTTCTAGCAGGGGCTATCACAATGCTTTTAACTGACCGAAATTTCAATACATCATTCTTTGATCCTGCAGGGGGTGGAGACCCGAT…	34	0	0	0	0	0	0	0	0	0	0	0	0	0	0	0	0	0	0	0	0	0	0	0	0	0	0	0	0	0	0	0	0	0	0	0	0	0	0	0	0	0	0	0	0	0
Zotu268	otu11	Eukaryota(1.00),Arthropoda(1.00),Insecta(1.00),Hemiptera(1.00),Cicadellidae(1.00),Verdanus(0.67),Verdanus_evansi(0.67)	ATTAAATAATATAAGATTTTGATTACTACCGCCATCACTTACCCTACTTATAATGAGATCCGTCATTGAAATAGGGGTCGGGACAGGATGAACTGTATACCCACCTCTATCAAGAAATATCGCGCATGCAGGTGTTAGAGTCGATATATCAATTTTCTCCTTACATCTAGCAGGAATTTCCTATATCCTGGGGGCAGTAAACTTTATTTCTACCGTTATAAATATATGACCTGCAGGAATAACGTTAGATCGAACACCACTATTCGTATGATCTGTTCTTATTACCGCAGTTTTACTTCTTTTATCTCTACCAGTATTAGCAGGGGCTATTACTATACTATTAACTGACCGAAATATTAATACAACATTTTTTGACCCTGCCGGAGGGGGGGACCCAAT…	34	0	0	0	0	0	0	0	0	0	0	0	0	0	0	0	0	0	0	0	0	0	0	0	0	0	0	0	0	0	0	0	0	0	0	0	0	0	0	0	0	0	0	0	0	0
Zotu270	otu2	Eukaryota(1.00),Arthropoda(1.00),Insecta(1.00),Hemiptera(1.00),Cicadellidae(1.00),Verdanus(0.37),Verdanus_evansi(0.37)	ATTAAATAATATAAGATTTTGATTACTACCGCCATCACTTACCCTACTTATAATGAGATCCGTCATTGAAATAGGTGTAGGAACAGGGTGAACTGTATACCCCCCTCTATCAAGAAATATTGCACATGCAGGCGTTAGAGTCGATATGTCAATTTTCTCCTTACATCTAGCAGGAATTTCCTCAATCCTAGGGGCGGTAAACTTTATTTCAACCGTTATAAATATACGACCTGCAGGAATAACATTGGATCGAACACCACTATTCGTATGGTCTGTTCTTATTACCGCAGTTTTACTTCTTTTATCTCTACCGGTATTAGCAGGGGCTATTACTATACTATTAACTGACCGAAATATTAATACAACATTTTTTGACCCTGCAGGAGGGGGAGACCCAAT…	34	0	0	0	0	0	0	0	0	0	0	0	0	0	0	0	0	0	0	0	0	0	0	0	0	0	0	0	0	0	0	0	0	0	0	0	0	0	0	0	0	0	0	0	0	0
Zotu271	otu1	Eukaryota(1.00),Arthropoda(1.00),Insecta(1.00),Hemiptera(1.00),Cicadellidae(1.00),Diplocolenus(0.99),Diplocolenus_abdominalis(0.99)	ATTAAATAATATAAGATTTTGATTATTACCACCCTCACTTACCCTACTTATAATGAGATCCGTCATTGAAATAGGTGTAGGAACAGGATGAACTGTATATCCCCCTCTATCAAGAAATATCGCACATGCAGGTGTTAGAGTTGATATATCAATTTTCTCCTTACATCTAGCAGGAATTTCCTCAATCCTAGGGGCGGTAAACTTTATTTCAACTGTTATAAATATACGACCTGCAGGAATAACATTGGATCGAACACCACTATTCGTATGATCTGTTCTTATTACTGCAGTTTTACTTCTTTTATCTCTACCGGTATTAGCAGGGGCTATTACTATACTATTAACTGACCGAAATATTAATACAACATTTTTTGACCCTGCCGGAGGGGGGGACCCAAT…	34	0	0	0	0	0	0	0	0	0	0	0	0	0	0	0	0	0	0	0	0	0	0	0	0	0	0	0	0	0	0	0	0	0	0	0	0	0	0	0	0	0	0	0	0	0
Zotu272	otu1	Eukaryota(1.00),Arthropoda(1.00),Insecta(1.00),Hemiptera(1.00),Cicadellidae(1.00),Diplocolenus(0.72),Diplocolenus_abdominalis(0.72)	ATTAAATAATATAAGATTTTGATTACTACCACCATCACTTACTCTACTTATAATGAGATCCGTCATTGAAATAGGTGTAGGAACAGGATGAACTGTATACCCCCCTCTATCAAGAAATATTGCACATGCAGGTGTTAGAGTCGATATATCAATTTTCTCCTTACATCTAGCAGGAATTTCCTCAATCCTAGGGGCGGTAAACTTTATTTCAACTGTTATAAATATACGACCTGCAGGAATAACATTGGATCGAACACCACTATTCGTATGGTCTGTTCTTATTACCGCAGTTTTACTTCTTTTATCTCTACCGGTATTAGCAGGGGCTATTACTATACTATTAACTGACCGAAATATTAATACAACATTTTTTGACCCTGCCGGAGGGGGGGACCCAAT…	32	0	0	0	0	0	0	0	0	0	0	0	0	0	0	0	0	0	0	0	0	0	0	0	0	0	0	0	0	0	0	0	0	0	0	0	0	0	0	0	0	0	0	0	0	0
Zotu273	otu1	Eukaryota(1.00),Arthropoda(1.00),Insecta(1.00),Hemiptera(1.00),Cicadellidae(1.00),Diplocolenus(0.98),Diplocolenus_abdominalis(0.98)	ATTAAATAATATAAGATTTTGATTACTACCGCCATCACTTACCCTACTTATAATGAGATCCGTCATTGAAATAGGTGTAGGAACAGGATGAACTGTATACCCCCCTCTATCAAGAAATATTGCACATGCAGGTGTTAGAGTCGATATATCAATTTTCTCCTTACATCTAGCAGGAATTTCCTCAATCCTAGGGGCGGTAAACTTTATTTCAACTGTTATAAATATACGACCTGCAGGAATAACATTGGATCGAACACCACTATTCGTATGATCTGTTCTTATTACTGCAGTTTTACTTCTTTTATCTCTACCGGTATTAGCAGGGGCTATTACTATACTATTAACTGACCGAAATATTAATACAACATTTTTTGACCCTGCCGGAGGGGGGGACCCAAT…	32	0	0	0	0	0	0	0	0	0	0	0	0	0	0	0	0	0	0	0	0	0	0	0	0	0	0	0	0	0	0	0	0	0	0	0	0	0	0	0	0	0	0	0	0	0
Zotu274	otu18	Eukaryota(1.00),Arthropoda(1.00),Insecta(1.00),Hemiptera(1.00),Cicadellidae(1.00),Verdanus(0.82),Verdanus_evansi(0.82)	ATTAAATAATATAAGATTTTGATTACTACCACCATCACTTACCCTTCTTATAATGAGATCCGTCATTGAAATAGGTGTAGGAACAGGATGAACTGTATACCCCCCTCTATCAAGAAATATCGCACATGCAGGTGTTAGAGTCGATATATCAATTTTCTCCTTACATCTAGCAGGAATTTCCTCAATCCTAGGGGCGGTAAACTTTATTTCAACCGTTATAAATATACGACCTACAGGAATGACATTAGACCGAACACCACTATTCGTATGGTCTGTTCTTATTACCGCAGTTTTACTTCTTTTATCTCTACCGGTATTAGCAGGAGCTATTACTATATTATTAACTGACCGAAATATTAATACAACATTTTTTGACCCTGCCGGAGGAGGGGATCCAAT…	32	0	0	0	0	0	0	0	0	0	0	0	0	0	0	0	0	0	0	0	0	0	0	0	0	0	0	0	0	0	0	0	0	0	0	0	0	0	0	0	0	0	0	0	0	0
Zotu275	otu4	Eukaryota(1.00),Arthropoda(1.00),Insecta(1.00),Diptera(1.00),Pipunculidae(1.00),Tomosvaryella(1.00),Tomosvaryella_kuthyi(0.67)	AATAAATAATATGAGATTTTGAATACTTCCACCTTCACTTACACTATTGTTAGTAAGTAGTATAGTTGATAACGGAGCTGGAACAGGATGAACTGTATATCCACCCCTTTCTTCTAATATTGCTCATGGAGGAGCATCAGTTGATTTAGCTATTTTTTCATTACATTTGGCCGGAATTTCATCAATTTTAGGAGCTGTAAATTTCATTACAACAGTAATTAATATACGATCAATAGGAATTTCATTTGATCGAATACCTTTATTTGTTTGAGCAGTAGTAATTACAGCTTTATTATTATTATTATCACTTCCAGTATTAGCAGGAGCCATTACAATACTATTAACAGATCGAAATTTTAATACATCATTCTTTGATCCTGCTGGAGGAGGTGATCCGAT…	31	0	0	0	0	0	0	0	0	0	0	0	0	0	0	0	0	0	0	0	0	0	0	0	0	0	0	0	0	0	0	0	0	0	0	0	0	0	0	0	0	0	0	0	0	0
Zotu276	otu1	Eukaryota(1.00),Arthropoda(1.00),Insecta(1.00),Hemiptera(1.00),Cicadellidae(1.00),Verdanus(0.25),Verdanus_evansi(0.25)	ATTAAATAATATAAGATTTTGATTACTACCGCCATCACTTACTCTACTTATAATGAGATCCGTCATTGAAATAGGTGTAGGAACAGGATGAACTGTATACCCCCCTCTATCAAGAAATATCGCACATGCAGGTGTTAGAGTCGATATATCAATTTTCTCCTTACATCTAGCAGGAATTTCCTCAATCCTAGGGGCGGTAAACTTTATTTCAACTGTTATAAATATACGACCTTCAGGAATAACATTGGATCGAACACCACTATTCGTATGGTCTGTTCTTATTACCGCAGTTTTACTTCTTTTATCTCTACCGGTATTAGCAGGGGCTATTACTATACTATTAACTGACCGAAATATTAATACAACATTTTTTGACCCTGCCGGAGGGGGGGACCCAAT…	31	0	0	0	0	0	0	0	0	0	0	0	0	0	0	0	0	0	0	0	0	0	0	0	0	0	0	0	0	0	0	0	0	0	0	0	0	0	0	0	0	0	0	0	0	0
Zotu277	otu16	Eukaryota(1.00),Arthropoda(1.00),Insecta(1.00),Hemiptera(1.00),Cicadellidae(1.00),Verdanus(0.57),Verdanus_evansi(0.57)	ATTAAATAATATAAGATTTTGATTACTACCACCATCACTTACCCTTCTTATAATGAGATCCGTCATTGAAATAGGTGTAGGAACAGGGTGAACTGTATACCCCCCTCTATCAAGAAATATCGCACATGCAGGTGTTAGAGTCGATATATCAATTTTCTCCTTACATCTAGCAGGAATTTCCTCAATCCTAGGGGCGGTAAACTTTATTTCAACTGTTATAAATATACGACCTGCAGGAATAACATTAGATCGAACACCACTATTCGTATGGTCTGTTCTTGTTACCGCAGTTTTGCTTCTTTTATCTCTACCAGTATTAGCAGGAGCTATTACTATACTATTAACTGACCGAAATATTAATACAACATTTTTTGACCCTGCAGGAGGAGGTGACCCAAT…	30	0	0	0	0	0	0	0	0	0	0	0	0	0	0	0	0	0	0	0	0	0	0	0	0	0	0	0	0	0	0	0	0	0	0	0	0	0	0	0	0	0	0	0	0	0
Zotu278	otu30	Eukaryota(1.00),Arthropoda(1.00),Insecta(0.97),Hymenoptera(0.78),Dryinidae(0.69),Gonatopus(0.69),Gonatopus_viet(0.15)	TATGAATAATATAAGATTTTGGTTACTTCCTCCTTCTTTATTTTTTTTAATTTTAAGTAGATTAATTTCATCAGGGGCTGGGACAGGTTGAACTGTATACCCTCCTTTATCAGGAAATATCTCACATAGAAGAATTGCAGTAGATTTAGCAATTTTTTCTTTACATATTGCAGGGATCTCTTCTATTATAGGTGCTATAAATTTTATTGCAACTATTTTAAATATATATCATATTAAATCAAATATGGATCAAATTAATCTATTCATTTGATCTATTCTTTTAACTGCAATTTTATTATTATTATCACTACCAGTTTTAGCAGGAGCTATTACAATACTTTTATCAGATCGTAATTTCAATACTTCTTTTTTTGATCCAGCAGGAGGAGGAGACCCTAT…	29	0	0	0	0	29	0	0	0	0	0	0	0	0	0	0	0	0	0	0	0	0	0	0	0	0	0	0	0	0	0	0	0	0	0	0	0	0	0	0	0	0	0	0	0	0
Zotu279	otu2	Eukaryota(1.00),Arthropoda(1.00),Insecta(1.00),Hemiptera(1.00),Cicadellidae(1.00),Verdanus(0.89),Verdanus_evansi(0.89)	ATTAAATAATATAAGATTTTGATTACTACCGCCATCACTTACCCTACTTATAATGAGATCCGTCATTGAAATAGGTGTAGGAACAGGGTGAACTGTATACCCCCCTCTATCAAGAAATATTGCACATGCAGGTGTTAGAGTCGATATATCAATTTTCTCCTTACATCTAGCAGGAATTTCCTCAATCCTAGGGGCGGTAAACTTTATTTCAACAGTTATAAATATACGACCTGCAGGAATAACATTAGACCGAACACCACTATTCGTATGGTCTGTTCTTATTACCGCAGTTTTACTTCTTTTATCTCTACCGGTATTAGCAGGAGCTATTACTATACTATTAACTGACCGAAATATTAATACAACATTTTTTGACCCGGCCGGAGGAGGGGACCCAAT…	29	0	0	0	0	0	0	0	0	0	0	0	0	0	0	0	0	0	0	0	0	0	0	0	0	0	0	0	0	0	0	0	0	0	0	0	0	0	0	0	0	0	0	0	0	0
Zotu281	otu1	Eukaryota(1.00),Arthropoda(1.00),Insecta(1.00),Hemiptera(1.00),Cicadellidae(1.00),Diplocolenus(0.61),Diplocolenus_abdominalis(0.61)	ATTAAATAATATAAGATTTTGATTACTACCGCCATCACTTACCCTACTTATAATGAGATCCGTCATTGAAATAGGTGTAGGAACAGGATGAACTGTATACCCCCCTCTATCAAGAAATATCGCACATGCAGGTGTTAGAGTCGATATATCAATTTTCTCCTTACATCTAGCAGGAATTTCCTCAATCCTAGGGGCGGTAAACTTTATTTCAACTGTTATAAATATACGACCTTCAGGAATAACATTGGATCGAACACCACTATTCGTATGGTCTGTTCTTATTACCGCAGTTTTACTTCTTTTATCTCTACCGGTATTAGCAGGGGCTATTACTATACTATTAACTGACCGAAATATTAATACAACATTTTTTGACCCTGCCGGAGGGGGAGACCCAAT…	28	0	0	0	0	0	0	0	0	0	0	0	0	0	0	0	0	0	0	0	0	0	0	0	0	0	0	0	0	0	0	0	0	0	0	0	0	0	0	0	0	0	0	0	0	0
Zotu282	otu41	Eukaryota(1.00),Arthropoda(1.00),Insecta(1.00),Hemiptera(1.00),Cicadellidae(1.00),Verdanus(0.46),Verdanus_evansi(0.46)	ATTAAATAATATAAGATTTTGATTACTACCTCCATCACTTACTCTACTTATAATGAGATCCGTCATTGAAATAGGTGTAGGAACAGGATGAACTGTATACCCCCCTCTATCAAGAAATATTGCACATGCAGGTGTTAGAGTCGATATATCAATTTTCTCCTTACATCTAGCAGGAATTTCCTCAATCCTAGGGGCGGTGAACTTTATTTCAACTGTTATAAATATACGACCTGCAGGAATAACATTGGATCGAACACCGCTATTCGTATGGTCTGTTCTTATTACCGCAGTTTTACTTCTTTTATCTCTACCGGTATTAGCAGGGGCTATTACTATACTATTAACTGATCGAAATATTAATACAACATTTTTTGACCCTGCCGGAGGAGGGGATCCAAT…	28	0	0	0	0	0	0	0	0	0	0	0	0	0	0	0	0	0	0	0	0	0	0	0	0	0	0	0	0	0	0	0	0	0	0	0	0	0	0	0	0	0	0	0	0	0
Zotu283	otu2	Eukaryota(1.00),Arthropoda(1.00),Insecta(1.00),Hemiptera(1.00),Cicadellidae(1.00),Verdanus(0.98),Verdanus_evansi(0.98)	ATTAAATAATATAAGATTTTGATTACTACCGCCATCACTTACCCTACTTATAATGAGATCCGTCATTGAAGTAGGAGTAGGAACAGGGTGAACTGTATACCCCCCTCTATCAAGAAATATTGCACATGCAGGTGTTAGAGTCGATATATCAATTTTCTCCTTACATCTAGCAGGAATTTCCTCAATCCTAGGGGCGGTAAACTTTATTTCAACCGTTATAAATATGCGACCTGCAGGAATAACATTAGATCGAACACCACTATTCGTATGGTCTGTTCTTATTACCGCAGTTTTACTTCTTTTATCTCTACCGGTATTAGCAGGAGCTATTACTATGCTATTAACTGACCGAAATATTAATACAACATTTTTTGACCCTGCCGGAGGAGGGGACCCAAT…	28	0	0	0	0	0	0	0	0	0	0	0	0	0	0	0	0	0	0	0	0	0	0	0	0	0	0	0	0	0	0	0	0	0	0	0	0	0	0	0	0	0	0	0	0	0
Zotu284	otu2	Eukaryota(1.00),Arthropoda(1.00),Insecta(1.00),Hemiptera(1.00),Cicadellidae(1.00),Verdanus(0.93),Verdanus_evansi(0.93)	ATTAAATAATATAAGATTTTGATTACTACCGCCATCACTTACCCTACTTATAATGAGATCCGTCATTGAAATAGGTGTAGGAACAGGGTGAACTGTATACCCCCCTCTATCAAGAAATATTGCACATGCAGGTGTTAGAGTCGATATATCAATTTTCTCCTTACATCTAGCAGGAATTTCCTCAATCCTAGGGGCGGTAAACTTTATTTCAACCGTTATAAATATACGACCTGCAGGAATAACATTAGATCGAACACCACTATTCGTATGGTCTGTTCTTATTACCGCAGTTTTACTTCTTTTATCTCTACCGGTATTAGCAGGAGCTATTACTATACTATTAACTGACCGAAATATTAATACAACATTTTTTGACCCTGCCGGAGGGGGGGACCCAAT…	27	0	0	0	0	0	0	0	27	0	0	0	0	0	0	0	0	0	0	0	0	0	0	0	0	0	0	0	0	0	0	0	0	0	0	0	0	0	0	0	0	0	0	0	0	0
Zotu285	otu1	Eukaryota(1.00),Arthropoda(1.00),Insecta(1.00),Hemiptera(1.00),Cicadellidae(1.00),Diplocolenus(0.69),Diplocolenus_abdominalis(0.69)	ATTAAATAATATAAGATTTTGATTACTACCACCATCACTTACCCTTCTTATAATGAGATCCGTCATTGAAATAGGTGTAGGAACAGGGTGAACTGTATACCCCCCTCTATCAAGAAATATTGCACATGCAGGTGTTAGAGTCGATATATCAATTTTCTCCTTACATCTAGCAGGAATTTCCTCAATCCTAGGGGCGGTAAACTTTATTTCAACTGTTATAAATATACGACCTGCAGGGATAACATTGGATCGAACACCACTATTCGTATGGTCTGTTCTTATTACCGCAGTTTTACTTCTTTTATCTCTACCAGTATTAGCAGGGGCTATTACTATACTATTAACTGACCGAAATATTAATACAACATTTTTTGACCCTGCCGGAGGGGGGGACCCAAT…	27	0	0	0	0	0	0	0	0	0	0	0	0	0	0	0	0	0	0	0	0	0	0	0	0	0	0	0	0	0	0	0	0	0	0	0	0	0	0	0	0	0	0	0	0	0
Zotu289	otu1	Eukaryota(1.00),Arthropoda(1.00),Insecta(1.00),Hemiptera(1.00),Cicadellidae(1.00),Diplocolenus(0.68),Diplocolenus_abdominalis(0.68)	ATTAAATAATATAAGATTTTGATTACTACCGCCATCACTTACTCTACTTATAATGAGATCCGTCATTGAAATAGGTGTAGGAACAGGATGAACTGTATACCCCCCTCTATCAAGAAATATTGCACATGCAGGTGTTAGAGTCGATATATCAATTTTCTCCTTACATCTAGCAGGAATTTCCTCAATCCTAGGGGCGGTAAACTTTATTTCAACTGTTATAAATATACGACCTGCAGGAATAACATTGGATCGAACACCACTATTCGTATGGTCTGTTCTTATTACCGCAGTTTTACTTCTTTTATCTCTACCGGTATTAGCAGGGGCTATTACTATACTATTAACTGACCGAAATATTAATACAACATTTTTTGACCCTGCCGGAGGGGGGGACCCAAT…	26	0	0	0	0	0	0	0	0	0	0	0	0	0	0	0	0	0	0	0	0	0	0	0	0	0	0	0	0	0	0	0	0	0	0	26	0	0	0	0	0	0	0	0	0	0
Zotu290	otu2	Eukaryota(1.00),Arthropoda(1.00),Insecta(1.00),Hemiptera(1.00),Cicadellidae(1.00),Diplocolenus(0.31),Diplocolenus_abdominalis(0.31)	ATTAAATAATATAAGATTTTGATTACTACCGCCATCACTTACCCTACTTATAATGAGATCCGTCATTGAAATAGGTGTAGGAACAGGGTGAACTGTATACCCCCCTCTATCAAGAAATATTGCACATGCAGGCGTTAGAGTCGATATGTCAATTTTCTCCTTACATCTAGCAGGAATTTCCTCAATCCTAGGGGCGGTAAACTTTATTTCAACCGTTATAAATATACGACCTGCAGGAATAACATTGGATCGAACACCACTATTCGTATGGTCTGTTCTTATTACCGCAGTTTTACTTCTTTTATCTCTACCGGTATTAGCAGGAGCTATTACTATACTATTAACTGACCGAAATATTAATACAACATTTTTTGACCCTGCAGGAGGGGGAGACCCAAT…	26	0	0	0	0	0	0	0	0	0	0	0	0	0	0	0	0	0	0	0	0	0	0	0	0	0	0	0	0	0	0	0	0	0	0	0	0	0	0	0	0	0	0	0	0	0
Zotu293	otu2	Eukaryota(1.00),Arthropoda(1.00),Insecta(1.00),Hemiptera(1.00),Cicadellidae(1.00),Verdanus(0.84),Verdanus_evansi(0.84)	ATTAAATAATATAAGATTTTGATTACTACCGCCATCACTTACCCTACTTATAATGAGATCCGTCATTGAAATAGGTGTAGGAACAGGGTGAACTGTATACCCCCCTCTATCAAGAAATATCGCACATGCAGGTGTTAGAGTCGATATATCAATTTTCTCCTTACATCTAGCAGGAGTTTCCTCAATCCTAGGGGCAGTAAACTTTATTTCAACTGTTATAAATATACGACCTGCAGGAATAACATTAGATCGAACACCACTATTCGTATGGTCTGTTCTTATTACCGCAGTTTTACTTCTTTTATCTCTACCGGTATTAGCAGGAGCTATTACTATACTATTAACTGACCGAAATATTAATACAACATTTTTTGACCCTGCCGGAGGAGGGGACCCAAT…	24	0	0	0	0	0	0	0	0	0	0	0	0	0	0	0	0	0	0	0	0	0	0	0	0	0	0	0	0	0	0	0	0	0	0	0	0	0	0	0	0	0	0	0	0	0
Zotu294	otu2	Eukaryota(1.00),Arthropoda(1.00),Insecta(1.00),Hemiptera(1.00),Cicadellidae(1.00),Verdanus(0.83),Verdanus_evansi(0.83)	ATTAAATAATATAAGATTTTGATTACTACCACCATCACTTACCCTTCTTATAATGAGATCCGTCATTGAAATAGGCGTAGGAACAGGGTGAACTGTATACCCCCCTCTATCAAGAAATATTGCACATGCAGGTGTTAGAGTCGATATATCAATTTTCTCCTTACATCTAGCAGGAATTTCCTCAATCCTAGGGGCGGTAAACTTTATTTCAACCGTTATAAATATGCGACCTGCAGGAATAACATTAGATCGAACACCACTATTCGTATGGTCTGTTCTTATTACCGCAGTTTTACTTCTTTTATCTCTACCGGTATTAGCAGGAGCTATTACTATGCTATTAACTGACCGAAATATTAATACAACATTTTTTGACCCTGCCGGAGGAGGGGACCCAAT…	24	0	0	0	0	0	0	0	0	0	0	0	0	0	0	0	0	0	0	0	0	0	0	0	0	0	0	0	0	0	0	0	0	0	0	0	0	0	0	0	0	0	0	0	0	0
Zotu295	otu1	Eukaryota(1.00),Arthropoda(1.00),Insecta(1.00),Hemiptera(1.00),Cicadellidae(1.00),Diplocolenus(0.94),Diplocolenus_abdominalis(0.94)	ATTAAATAATATAAGATTTTGATTACTACCACCATCACTTACCCTTCTTATAATGAGATCCGTCATTGAAATAGGTGTAGGAACAGGGTGAACTGTATACCCCCCTCTATCAAGAAATATCGCACATGCAGGTGTTAGAGTCGATATATCAATTTTCTCCTTACATCTAGCAGGAATTTCCTCAATCCTAGGGGCGGTAAACTTTATTTCAACTGTTATAAATATACGACCTGCAGGAATAACATTGGATCGAACACCACTATTCGTATGGTCTGTCCTTATTACCGCAGTTTTACTTCTTTTATCTCTACCGGTATTAGCAGGGGCTATTACTATACTATTAACTGACCGAAATATTAATACAACATTTTTTGACCCTGCCGGAGGGGGGGACCCAAT…	24	0	0	0	0	0	0	0	0	0	0	0	0	0	0	0	0	0	0	0	0	0	0	0	0	0	0	0	0	0	0	0	0	0	0	0	0	0	0	0	0	0	0	0	0	0
Zotu296	otu1	Eukaryota(1.00),Arthropoda(1.00),Insecta(1.00),Hemiptera(1.00),Cicadellidae(1.00),Diplocolenus(0.99),Diplocolenus_abdominalis(0.99)	ATTAAATAATATAAGATTTTGATTACTACCGCCATCACTTACCCTACTTATAATGAGATCCGTCATTGAAATAGGTGTAGGAACAGGGTGAACTGTATACCCCCCTCTATCAAGAAATATTGCACATGCAGGTGTTAGAGTCGATATATCAATTTTCTCCTTACATCTAGCAGGAATTTCCTCAATCCTAGGGGCGGTAAACTTTATTTCAACTGTTATAAATATACGACCTGCAGGAATAACATTGGATCGAACACCACTATTCGTATGATCTGTTCTTATTACTGCAGTTTTACTTCTTTTATCTATACCGGTATTAGCAGGGGCTATTACTATACTATTAACTGACCGAAATATTAATACAACATTTTTTGACCCTGCCGGAGGGGGGGACCCAAT…	23	0	0	0	0	0	0	0	0	0	23	0	0	0	0	0	0	0	0	0	0	0	0	0	0	0	0	0	0	0	0	0	0	0	0	0	0	0	0	0	0	0	0	0	0	0
Zotu297	otu1	Eukaryota(1.00),Arthropoda(1.00),Insecta(1.00),Hemiptera(1.00),Cicadellidae(1.00),Diplocolenus(0.77),Diplocolenus_abdominalis(0.77)	ATTAAATAATATAAGATTTTGATTACTACCACCATCACTTACCCTTCTTATAATGAGATCCGTCATTGAAATAGGTGTAGGAACAGGGTGAACTGTATACCCCCCTCTATCAAGAAATATTGCACATGCAGGTGTTAGAGTCGATATATCAATTTTCTCCTTACATCTAGCAGGAATTTCCTCAATCCTAGGGGCGGTAAACTTTATTTCAACTGTTATAAATATACGACCTGCAGGAATAACATTGGATCGAACACCACTATTCGTGTGGTCTGTTCTTATTACCGCAGTTTTACTTCTTTTATCTCTACCGGTATTAGCAGGGGCTATTACTATACTATTAACTGATCGAAATATTAATACAACATTTTTTGACCCTGCCGGAGGAGGGGACCCAAT…	23	0	0	0	0	0	0	0	0	0	0	0	0	0	0	0	0	0	0	0	0	0	0	0	0	0	0	0	0	0	0	0	0	0	0	0	0	0	0	0	0	0	0	0	0	0
Zotu298	otu1	Eukaryota(1.00),Arthropoda(1.00),Insecta(1.00),Hemiptera(1.00),Cicadellidae(1.00),Diplocolenus(0.98),Diplocolenus_abdominalis(0.98)	ATTAAATAATATAAGATTTTGATTACTACCGCCCTCACTCACCCTACTTATAATGAGATCCGTCATTGAAATAGGTGTAGGAACAGGGTGAACTGTATACCCCCCTCTATCAAGAAATATCGCACATGCAGGTGTTAGAGTCGATATATCAATTTTCTCCTTACATCTAGCAGGAATTTCCTCAATCCTAGGGGCGGTAAACTTTATTTCAACTGTTATAAATATACGACCTGCAGGAATAACATTGGATCGAACACCACTATTCGTATGATCTGTTCTTATTACTGCAGTTTTACTTCTTTTATCTCTACCGGTATTAGCAGGGGCTATTACTATACTATTAACTGACCGAAATATTAATACAACATTTTTTGACCCTGCCGGAGGGGGGGACCCAAT…	23	0	0	0	0	0	0	0	0	0	0	0	0	0	0	0	0	0	0	0	0	0	0	0	0	0	0	0	0	0	0	0	0	0	0	0	0	0	0	0	0	0	0	0	0	0
Zotu300	otu19	Eukaryota(1.00),Arthropoda(0.99),Insecta(0.99),Hymenoptera(0.76),Dryinidae(0.72),Gonatopus(0.72),Gonatopus_viet(0.14)	TATAAATAATATAAGATTTTGATTACTCCCTCCTTCTTTATTTTTTTTAATTTTAAGTAGATTAATTTCATCAGGTGCTGGAACAGGTTGAACTGTATACCCCCCTTTATCAGGAAATATTTCACATAGAAGAATTGCAGTAGATTTAGCAATTTTTTCTTTACATATTGCAGGAATCTCTTCTATTATAGGTGCTATAAATTTTATTGCAACTATTTTGAATATATATCATATTAAATCAAATATAGATCAAATTAACTTATTCATTTGGTCTATTCTTTTAACTGCAATTTTATTATTATTATCACTTCCAGTTTTAGCAGGGGCTATTACTATACTTTTATCAGATCGTAATTTCAATACTTCTTTTTTTGACCCAGCAGGAGGGGGAGACCCTAT…	22	0	0	0	0	22	0	0	0	0	0	0	0	0	0	0	0	0	0	0	0	0	0	0	0	0	0	0	0	0	0	0	0	0	0	0	0	0	0	0	0	0	0	0	0	0
Zotu301	otu2	Eukaryota(1.00),Arthropoda(1.00),Insecta(1.00),Hemiptera(1.00),Cicadellidae(1.00),Verdanus(0.71),Verdanus_evansi(0.71)	ATTAAATAATATAAGATTTTGATTACTACCGCCATCACTTACCCTACTTATAATGAGATCCGTCATTGAAATAGGTGTAGGAACAGGGTGAACTGTATACCCCCCTCTATCAAGAAATATTGCACATGCAGGCGTTAGAGTCGATATGTCAATTTTCTCCTTACATCTAGCAGGAATTTCCTCAATCCTAGGGGCGGTAAACTTTATTTCAACCGTTATAAATATACGACCTGCAGGAATAACATTGGATCGAACACCACTATTCGTATGGTCTGTTCTTATTACCGCAGTTTTACTTCTTTTATCTCTACCGGTATTAGCAGGAGCTATTACTATACTATTAACTGACCGAAATATTAATACAACATTTTTTGACCCTGCCGGAGGGGGAGACCCAAT…	22	0	0	0	0	0	0	0	0	0	0	0	0	0	0	0	0	0	0	0	0	0	0	0	0	0	0	0	0	0	0	0	0	0	0	0	0	0	0	0	0	0	0	0	0	0
Zotu302	otu19	Eukaryota(1.00),Arthropoda(1.00),Insecta(0.98),Hymenoptera(0.80),Dryinidae(0.67),Gonatopus(0.67),Gonatopus_ashmeadi(0.52)	TATAAATAATATAAGATTTTGATTACTCCCTCCTTCTTTATTTTTTTTAATTTTAAGTAGATTAATTTCATCAGGTGCTGGGACAGGTTGAACTGTATACCCTCCTTTATCAGGAAATATTTCACATAGAAGAATTGCAGTAGATTTGGCAATTTTTTCTTTACATATTGCAGGGATCTCTTCAATTATAGGTGCTATAAATTTTATTGCAACTATTTTAAATATATATCATATTAAATCAAATATAGATCAAATTAACTTATTTATTTGGTCTATTCTTTTAACTGCAATTTTATTATTATTATCACTTCCAGTTTTAGCAGGAGCTATTACTATACTTTTATCAGATCGTAATTTCAATACTTCTTTTTTTGACCCAGCAGGAGGGGGGGATCCTAT…	21	0	0	0	0	21	0	0	0	0	0	0	0	0	0	0	0	0	0	0	0	0	0	0	0	0	0	0	0	0	0	0	0	0	0	0	0	0	0	0	0	0	0	0	0	0
Zotu303	otu30	Eukaryota(1.00),Arthropoda(1.00),Insecta(0.99),Hymenoptera(0.71),Dryinidae(0.60),Gonatopus(0.60),Gonatopus_ashmeadi(0.48)	TATGAATAATATAAGATTTTGGTTACTTCCTCCTTCTTTATTTTTTTTAATTTTAAGTAGATTAATTTCATCAGGGGCTGGAACAGGTTGAACTGTATATCCTCCTTTATCAGGAAATATTTCACATAGAAGAATTGCAGTAGATTTAGCAATTTTTCCTTTACATATTGCAGGGATCTCTTCTATTATAGGTGCTATAAATTTTATTGCAACTATTTTAAATATATATCATATTAAATCAAATATGGATCAAATTAATCTATTCATTTGATCTATTCTTTTAACTGCAATTTTATTATTATTATCACTACCAGTTTTAGCAGGAGCTATTACAATACTTTTATCAGATCGTAATTTCAATACTTCTTTTTTTGATCCAGCAGGAGGAGGAGACCCTAT…	20	0	0	0	0	20	0	0	0	0	0	0	0	0	0	0	0	0	0	0	0	0	0	0	0	0	0	0	0	0	0	0	0	0	0	0	0	0	0	0	0	0	0	0	0	0
Zotu304	otu19	Eukaryota(1.00),Arthropoda(0.98),Insecta(0.97),Hymenoptera(0.75),Dryinidae(0.70),Gonatopus(0.70),Gonatopus_ashmeadi(0.38)	TATAAATAATATAAGATTTTGATTACTCCCTCCTTCTTTATTTTTTTTAATTTTAAGTAGATTAATTTCATCAGGTGCTGGAACAGGTTGAACTGTATACCCCCCTTTATCAGGAAATATTTCACATAGAAGAATTGCAGTAGATTTAGCAATTTTTTCTTTACATATTGCAGGAATCTCTTCTATTATAGGTGCTATAAATTTTATTGCAACTATTTTAAATATATATCATATCAAATCAAATATAGATCAAATTAACTTATTCATTTGGTCTATTCTTTTAACTGCAATTTTATTATTATTATCACTTCCAGTTTTAGCAGGGGCTATTACTATACTTTTATCAGATCGTAATTTCAATACTTCTTTTTTTGACCCAGCAGGAGGGGGAGACCCTAT…	20	0	0	0	0	20	0	0	0	0	0	0	0	0	0	0	0	0	0	0	0	0	0	0	0	0	0	0	0	0	0	0	0	0	0	0	0	0	0	0	0	0	0	0	0	0
Zotu305	otu1	Eukaryota(1.00),Arthropoda(1.00),Insecta(1.00),Hemiptera(1.00),Cicadellidae(1.00),Diplocolenus(0.88),Diplocolenus_abdominalis(0.88)	ATTAAATAATATAAGATTTTGATTACTACCACCATCACTAACCCTACTTATAATGAGATCCGTCATTGAAATAGGTGTAGGAACAGGGTGAACTGTATACCCCCCTCTATCAAGAAATATTGCACATGCAGGTGTTAGAGTCGATATATCAATTTTCTCCTTACATCTAGCAGGAATTTCCTCAATCCTAGGGGCGGTAAACTTTATTTCAACTGTTATAAATATACGACCTGCAGGAATAACATTGGATCGAACACCACTATTCGTATGGTCTGTCCTTATTACCGCAGTTTTACTTCTTTTATCTCTACCGGTATTAGCAGGGGCTATTACTATACTATTAACTGACCGAAATATTAATACAACATTTTTTGACCCTGCCGGAGGGGGGGACCCAAT…	20	0	0	0	0	0	0	0	0	0	0	0	0	0	0	0	0	0	0	0	0	0	0	0	0	0	0	0	0	0	0	0	0	0	0	0	0	0	0	0	0	0	0	0	0	0
Zotu306	otu1	Eukaryota(1.00),Arthropoda(1.00),Insecta(1.00),Hemiptera(1.00),Cicadellidae(1.00),Diplocolenus(0.95),Diplocolenus_abdominalis(0.95)	ATTAAATAATATAAGATTTTGATTACTACCACCATCACTTACCCTTCTTATAATGAGATCCGTCATTGAAATAGGTGTAGGAACAGGGTGAACTGTATACCCCCCTCTATCAAGAAATATCGCACATGCAGGTGTTAGAGTCGATATATCAATTTTCTCCTTACATCTAGCAGGAATTTCCTCAATCCTAGGGGCGGTAAACTTTATTTCAACTGTTATAAATATACGACCTGCAGGAATAACATTGGATCGAACACCACTATTCGTATGATCTGTTCTTATTACTGCAGTTTTACTTCTTTTATCTCTACCAGTATTAGCAGGGGCTATTACTATACTATTAACTGACCGAAATATTAATACAACATTTTTTGACCCTGCAGGAGAAGGTGATCCAAT…	19	0	0	0	0	0	0	0	0	0	0	0	0	0	0	0	0	0	0	0	0	0	0	0	0	0	0	0	0	0	0	0	0	0	0	0	0	0	0	0	0	0	0	0	0	0
Zotu307	otu1	Eukaryota(1.00),Arthropoda(1.00),Insecta(1.00),Hemiptera(1.00),Cicadellidae(1.00),Diplocolenus(1.00),Diplocolenus_abdominalis(1.00)	ATTAAATAATATGAGATTTTGATTACTACCGCCCTCACTTACACTACTTTTAATGAGATCCGTCATTGAAATAGGTGTAGGAACAGGGTGAACTGTATACCCCCCTCTATCAAGAAATATCGCACATGCAGGTGTTAGAGTCGATATATCAATTTTCTCCTTACATCTAGCAGGAATTTCCTCAATCCTAGGGGCGGTAAACTTTATTTCAACTGTTATAAATATACGACCTGCAGGAATAACATTGGATCGAACACCACTATTCGTATGATCTGTTCTTATTACTGCAGTTTTACTTCTTTTATCTCTACCGGTATTAGCAGGGGCTATTACTATACTATTAACTGACCGAAATATTAATACAACATTTTTTGACCCTGCCGGAGGGGGGGACCCAAT…	19	0	0	0	0	0	0	0	0	0	0	0	0	0	0	0	0	0	0	0	0	0	0	0	0	0	0	0	0	0	0	0	0	0	0	0	0	0	0	0	0	0	0	0	0	0
Zotu308	otu19	Eukaryota(1.00),Arthropoda(0.98),Insecta(0.97),Hymenoptera(0.74),Dryinidae(0.69),Gonatopus(0.69),Gonatopus_viet(0.12)	TATAAATAATATAAGATTTTGATTATTCCCTCCTTCTTTATTTTTTTTAATTTTAAGTAGATTAATTTCATCAGGTGCTGGAACAGGTTGAACTGTATACCTCCCTTTATCAGGAAATATTTCACATAGAAGAATTGCAGTAGATTTGGCAATTTTTTCTTTACATATTGCAGGGATCTCTTCTATTATAGGTGCTATAAATTTTATTGCAACTATTTTAAATATATACCATATTAAATCAAATATAGATCAAATTAACTTATTCATTTGGTCTATTCTTTTAACTGCAATTTTATTATTATTATCACTTCCAGTTTTAGCAGGAGCTATTACTATACTTTTATCAGATCGTAATTTCAATACTTCTTTTTTTGACCCAGCAGGAGGGGGAGACCCTAT…	17	0	0	0	0	17	0	0	0	0	0	0	0	0	0	0	0	0	0	0	0	0	0	0	0	0	0	0	0	0	0	0	0	0	0	0	0	0	0	0	0	0	0	0	0	0
Zotu311	otu19	Eukaryota(1.00),Arthropoda(1.00),Insecta(1.00),Hymenoptera(0.79),Dryinidae(0.74),Gonatopus(0.74),Gonatopus_ashmeadi(0.43)	TATAAATAATATAAGATTTTGGTTACCCCCTCCTTCTTTATTTTTTTTAATTTTAAGCAGATTAATTTCATCAGGTGCTGGGACAGGTTGAACTGTATACCCCCCTTTATCAGGAAATATTTCACATAGAAGAATTGCAGTAGATTTAGCAATTTTTTCTTTACATATTGCAGGAATCTCTTCTATTATTGGTGCTATAAATTTTATTGCAACTATTTTAAATATATATCATATTAAATCAAATATAGATCAAATTAATTTATTCATTTGGTCTATTCTTTTAACTGCAATTTTATTATTATTATCACTTCCAGTTTTAGCAGGAGCTATTACTATACTTTTATCAGATCGTAATTTCAGTACTTCTTTTTTTGACCCAGCAGGAGGAGGAGACCCTAT…	16	0	0	0	0	16	0	0	0	0	0	0	0	0	0	0	0	0	0	0	0	0	0	0	0	0	0	0	0	0	0	0	0	0	0	0	0	0	0	0	0	0	0	0	0	0
Zotu312	otu19	Eukaryota(1.00),Arthropoda(0.99),Insecta(0.95),Hymenoptera(0.68),Dryinidae(0.54),Gonatopus(0.54),Gonatopus_ashmeadi(0.33)	TATAAATAATATAAGATTTTGATTACTCCCTCCTTCTTTATTTTTTTTAATTTTAAGTAGATTAATTTCATCAGGTGCTGGAACAGGTTGAACTGTATACCCTCCTTTATCAGGAAATATTTCACATAGAAGAATTGCAGTAGATTTGGCAATTTTTTCTTTACATATTGCAGGGATCTCTTCTATTATAGGTGCTATAAATTTTATTGCAACTATTTTAAATATATATCATATTAAATCAAATATAGATCAAATTAACTTATTCATTTGGTCTATTCTTTTAACTGCAATTTTATTATTATTATCACTTCCAGTTTTAGCAGGGGCTATTACTATACTTTTATCAGATCGTAATTTCAATACTTCTTTTTTTGATCCAGCAGGAGGGGGGGATCCTAT…	15	0	0	0	0	15	0	0	0	0	0	0	0	0	0	0	0	0	0	0	0	0	0	0	0	0	0	0	0	0	0	0	0	0	0	0	0	0	0	0	0	0	0	0	0	0
Zotu313	otu19	Eukaryota(1.00),Arthropoda(0.98),Insecta(0.98),Hymenoptera(0.69),Dryinidae(0.61),Gonatopus(0.61),Gonatopus_ashmeadi(0.45)	TATAAATAATATAAGATTTTGATTACTCCCTCCTTCTTTATTTTTTTTAATTTTAAGCAGATTAATTTCATCAGGTGCTGGAACAGGTTGAACTGTATACCCTCCTTTATCAGGAAATATTTCACATAGAAGAATTGCAGTAGATTTGGCAATTTTTTCTTTACATATTGCAGGGGTCTCTTCTATTATAGGTGCTATAAATTTTATTGCAACTATTTTAAATATATATCATATTAAATCAAATATAGATCAAATTAACTTATTCATTTGGTCTATTCTTTTAACTGCAATTTTATTATTATTATCACTTCCAGTTTTAGCAGGAGCTATTACTATACTTTTATCAGATCGTAATTTCAATACTTCTTTTTTTGACCCAGCAGGAGGAGGGGATCCTAT…	14	0	0	0	0	14	0	0	0	0	0	0	0	0	0	0	0	0	0	0	0	0	0	0	0	0	0	0	0	0	0	0	0	0	0	0	0	0	0	0	0	0	0	0	0	0
Zotu314	otu16	Eukaryota(1.00),Arthropoda(1.00),Insecta(1.00),Hemiptera(1.00),Cicadellidae(1.00),Diplocolenus(0.52),Diplocolenus_abdominalis(0.52)	ATTAAATAATATAAGATTTTGATTATTACCGCCCTCACTTACCCTACTTATAATGAGATCCGTCATTGAAATAGGTGTAGGAACAGGGTGAACTGTATACCCCCCTCTATCAAGAAATATCGCACATGCAGGTGTTAGAGTTGATATATCGATTTTCTCCTTACATCTAGCAGGAATTTCCTCAATCCTAGGGGCGGTAAACTTTATTTCAACTGTTATAAATATACGACCTGCAGGAATAACATTAGATCGAACACCACTATTCGTATGGTCTGTTCTTGTTACCGCAGTTTTGCTTCTTTTATCTCTACCAGTATTAGCAGGAGCTATTACTATACTATTAACTGACCGAAATATTAATACAACATTTTTTGACCCTGCCGGAGGGGGGGACCCAAT…	13	0	0	0	0	0	0	0	0	0	0	0	0	0	0	0	0	0	0	0	0	0	0	0	0	0	0	0	0	0	0	0	0	0	0	0	0	0	0	0	0	0	0	0	0	0
Zotu315	otu7	Eukaryota(1.00),Arthropoda(1.00),Insecta(1.00),Hemiptera(0.98),Cicadellidae(0.98),Diplocolenus(0.97),Diplocolenus_configuratus(0.95)	ATTAAATAATATAAGATTTTGACTATTACCACCTTCACTTACTCTACTTATAATGAGATTTGTTATTGAAATAGGGGTCGGAAAAGGTTGAACTGTATACCCACCTCTATCAAGAAATATCGCACACGCGGGTGTTAGAGTTGATATATCAATCTTCTCACTTCATCTAGCAGGAATTTCTTCAATCCTGGGGGCAGTAAACTTTATTTCTACCGTTATAAATATACGGCCTGCAGGAATAACATTAGACCGAACTCCACTATTTGTATGATCTGTTCTTATTACTGCAGTTTTACATCTTTTATCACTACCAGTGTTAGCAGGAGCTATTACTATACTATTAACTGACCGAAATATTAATACAACGTTCTTTGACCCTGCGGGAGGAGGGGACCCAAT…	12	0	0	0	0	0	0	0	0	0	0	0	0	0	0	0	0	0	0	0	0	0	0	0	0	0	0	0	0	0	0	0	0	0	0	0	0	0	0	0	0	0	0	0	0	0
[truncated: 102 more columns]

## Sheet: S5_COI_distances
Table S5. Evolutionary distances between unique COI haplotypes representing seven identified COI clades
	Clade1_Zotu1	Clade1_Zotu3	Clade1_Zotu8	Clade1_Zotu17	Clade1_Zotu18	Clade2_Zotu9	Clade2_Zotu12	Clade2_Zotu20	Clade2_Zotu34	Clade3_Zotu2	Clade3_Zotu5	Clade3_Zotu25	Clade4_Zotu14	Clade4_Zotu21	Clade5_Zotu6	Clade5_Zotu32	Clade6_Zotu28	Clade7_Zotu10
Clade1_Zotu1		1	1	1	1	9	10	9	11	13	16	12	11	12	6	6	13	9
Clade1_Zotu3	1		2	2	2	8	9	8	10	12	15	11	11	12	7	5	12	8
Clade1_Zotu8	1	2		2	2	10	11	10	12	14	17	13	12	13	7	7	14	10
Clade1_Zotu17	1	2	2		2	10	11	10	12	14	17	13	12	13	7	7	14	10
Clade1_Zotu18	1	2	2	2		10	11	10	12	14	17	13	12	13	7	7	14	10
Clade2_Zotu9	9	8	10	10	10		1	2	2	10	13	9	10	11	7	7	6	10
Clade2_Zotu12	10	9	11	11	11	1		1	1	9	12	8	11	12	8	8	5	11
Clade2_Zotu20	9	8	10	10	10	2	1		2	8	11	7	11	12	7	7	4	10
Clade2_Zotu34	11	10	12	12	12	2	1	2		10	11	9	12	13	9	9	6	12
Clade3_Zotu2	13	12	14	14	14	10	9	8	10		3	1	13	14	11	11	10	12
Clade3_Zotu5	16	15	17	17	17	13	12	11	11	3		4	16	17	14	14	13	15
Clade3_Zotu25	12	11	13	13	13	9	8	7	9	1	4		12	13	10	10	9	11
Clade4_Zotu14	11	11	12	12	12	10	11	11	12	13	16	12		1	5	6	13	7
Clade4_Zotu21	12	12	13	13	13	11	12	12	13	14	17	13	1		6	7	14	8
Clade5_Zotu6	6	7	7	7	7	7	8	7	9	11	14	10	5	6		2	11	5
Clade5_Zotu32	6	5	7	7	7	7	8	7	9	11	14	10	6	7	2		11	5
Clade6_Zotu28	13	12	14	14	14	6	5	4	6	10	13	9	13	14	11	11		12
Clade7_Zotu10	9	8	10	10	10	10	11	10	12	12	15	11	7	8	5	5	12
Numbers indicate the number of nucleotide differences between COI sequences.

## Sheet: S6_16SV4_zOTUs
Table S6. zOTU table - V4 hypervariable region of 16S rRNA gene
zOTU_ID	OTU_assignment	Taxonomy	Class	Sequence	Total	AUC0341	AUC0342	AUC0344	AUC0345	AUC0346	AUC0347	AUC0348	AUC0349	AUC0350	AUC0351	AUC0352	AUC0353	AUC0354	AUC0355	AUC0356	AUC0357	AUC0358	AUC0359	AUC0360	AUC0382	AUC0403	AUC0404	AUC0405	AUC0406	AUC0407	AUC0408	AUC0409	AUC0410	AUC0411	AUC0412	AUC0413	AUC0414	AUC0415	AUC0416	AUC0420	AUC0421	AUC0422	AUC0423	AUC0424	AUC0425	AUC0427	AUC0428	AUC0429	AUC0430
Zotu1	otu1	Bacteria(1.00),Bacteroidota(1.00),Bacteroidia(1.00),Flavobacteriales(1.00),Blattabacteriaceae(1.00),Candidatus_Sulcia(1.00),Candidatus_Sulcia(0.50)	Symbiont	TACAGAGGATACAAGCGTTATCCGGATTTATTGGGTTTAAAGGGTGCGTAGGCGGTTTTTTAAGTCAGTAGTGAAATCTTAAAGCTTAACTTTAAAAGTGCTATTGATACTGAAAAACTAGAGTAAGGTTGGAGTAACTGGAATGTGTGGTGTAGCGGTGAAATGCATAGAGATCACACAGAACACCGATAGCGAAAGCAAGTTACTAACCCTATACTGACGCTGAGTCACGAAAGCATGGGGAGCAAACAGG	4344465	159639	20781	18555	27489	52570	27639	56933	25087	15545	22710	54593	20537	19198	22005	84253	16691	17699	20001	23874	29131	24547	20603	16505	20735	22357	48015	55947	35759	49794	64149	68976	64847	61077	175114	76818	78211	67560	29040	64607	32467	28298	35456	31048	30877
Zotu2	otu2	Bacteria(1.00),Proteobacteria(0.94),Gammaproteobacteria(0.85),Burkholderiales(0.74),Oxalobacteraceae(0.74),Candidatus_Nasuia(0.74),beta_proteobacterium(0.26)	Symbiont	TACGTGGGGTGCTAGCGTTAATCTAAATTATTGGGCGTAAAGCGTGTTAAGGTTGTTTAAAAAGATTTATATTAAATTTTAATTTTTTAAAGTGTATAAATTACTATTAAACTTGAGTGTAGTATAAGAAAATAGAATTTTATGTGTAGCGGTGAAATGTGTTGATATATAAAAGAATGCCGAAGGCGAAAGCAGTTTTCTCGACTATTTTACTGACACTGATACACGAAAGCGTGGGTAGCAAACAGG	1622612	126575	14172	18082	0	0	17820	34963	0	0	0	47250	0	0	0	0	0	0	0	0	16277	0	0	16859	22527	18602	27555	55859	11881	0	55134	59382	52852	36242	0	0	0	40328	21582	0	35442	20798	0	0	0
Zotu3	otu2	Bacteria(0.99),Proteobacteria(0.92),Gammaproteobacteria(0.83),Burkholderiales(0.73),Oxalobacteraceae(0.73),Candidatus_Nasuia(0.72),bacterium_symbiont(0.47)	Symbiont	TACGTGGGGTGCTAGCGTTAATCTAAATTATTGGGCGTAAAGCGTGTTAAGGTTGTTTAAAAAGATTTATATTAAATTTTAATTTTTTAAATTGTATAAATTACTATTAAACTTGAGTGTAGTATAAGAAAATAGAATTTTATGTGTAGCGGTGAAATGTGTTGATATATAAAAGAATGCCGAAGGCGAAAGCAGTTTTCTCGACTATTTTACTGACACTGATACACGAAAGCGTGGGTAGCAAACAGG	1165451	0	0	0	13798	69269	0	0	26016	10266	14798	0	16222	13321	18175	31257	14511	13380	13850	13630	0	14555	11107	0	0	0	0	0	0	25791	0	0	0	0	41974	22321	26506	0	0	38092	0	0	18528	12678	7134
Zotu8	otu7	Bacteria(0.99),Proteobacteria(0.99),Gammaproteobacteria(0.99),Enterobacterales(0.99),Pectobacteriaceae(0.98),Pectobacterium(0.90),bacterium_endosymbiont(0.90)	Symbiont	TACGGAGGGTGCAAGCGTTAATCGGAATGACTGGGCGTAAAGCGCACGCAGGTGGTTTGTTAAGTTGGATGTGAAATCCCCGGGCTTAACCTGGGAACTGCATTCAAAACTGGCAAGCTAGAGTCTCGTAGAGGGGGGTAGAATTCCAGGTGTAGCGGTGAAATGCGTAGAGATCTGGAGGAATACCGGTGGCGAAGGCGGCCCCCTGGACGAAGACTGACGCTCAGGTGCGAAAGCGTGGGGAGCAAACAGG	54984	0	0	0	0	0	0	0	0	0	0	0	0	0	0	0	0	0	0	0	0	0	0	0	0	0	0	0	0	0	0	0	0	0	0	0	0	0	0	0	0	0	0	0	0
Zotu9	otu8	Bacteria(1.00),Proteobacteria(1.00),Gammaproteobacteria(1.00),Diplorickettsiales(1.00),Diplorickettsiaceae(1.00),Diplorickettsia(0.93),Diplorickettsia_massiliensis(0.87)	Symbiont	TACAGAGGGTGCGAGCGTTAATCAGAATGACTGGGCGTAAAGGGCGTGTAGGTGGTTGACTAGGTTTGATGTGAAATCCCCGGGCTTAACCTGGGAATGGCGTCGAAAACGGGTCGACTCGAGTGAGACAGAGGGTTGTGGAATTTCCGGTGTAGCGGTGAAATGCGTAGATATCGGAAAGAACATCAGTGGCGAAGGCGACAACCTGGGTCTTAACTGACACTGAGGCGCGAAGGCGTGGGGAGCAAACAGG	35796	0	0	0	0	0	0	0	0	0	0	0	0	0	0	0	0	0	0	0	0	0	0	0	0	0	0	0	0	0	0	0	0	0	0	0	0	21	35775	0	0	0	0	0	0
Zotu10	otu9	Bacteria(1.00),Proteobacteria(1.00),Alphaproteobacteria(1.00),Rickettsiales(1.00),Rickettsiaceae(1.00),Rickettsia(1.00),Rickettsia_raoultii(0.91)	Symbiont	GACGGAGGGGGCTAGCGTTGTTCGGAATTACTGGGCGTAAAGAGTGCGTAGGCGGTTTAGTAAGTTGGAAGTGAAAGCCCGGGGCTTAACCTCGGAATTGCTTTCAAAACTACTAATCTAGAGTGTAGTAGGGGATGATGGAATTCCTAGTGTAGAGGTGAAATTCTTAGATATTAGGAGGAACACCGGTGGCGAAGGCGGTCATCTGGGCTACAACTGACGCTGATGCACGAAAGCGTGGGGAGCAAACAGG	33530	0	0	0	0	0	0	0	0	0	0	0	0	0	0	0	0	0	0	0	0	0	0	0	0	0	0	0	0	0	0	0	0	0	0	0	0	0	0	0	0	0	0	0	0
Zotu11	otu10	Bacteria(1.00),Proteobacteria(1.00),Gammaproteobacteria(1.00),Enterobacterales(1.00),Morganellaceae(1.00),Arsenophonus(1.00),Arsenophonus_endosymbiont(0.30)	Symbiont	TACGGAGGGTGCGAGCGTTAATCGGAATTACTGGGCGTAAAGGGCACGCAGGCGGTTAATTAAGTTGGGTGTGAAATCCCCGGGCTTAACCTGGGAATAGCATTCAAGACTGGTTAGCTAGAGTCTTGTAGAGGGGGGTAGAATTCCATGTGTAGCGGTGAAATGCGTAGAGATGTGGAGGAATACCGGTGGCGAAGGCGGCCCCCTGGACAAAGACTGACGCTCATGTGCGAAAGCGTGGGGAGCAAACAGG	25698	0	0	0	0	0	0	0	0	0	0	0	0	0	0	0	0	0	0	0	0	0	0	0	0	0	0	0	25698	0	0	0	0	0	0	0	0	0	0	0	0	0	0	0	0
Zotu12	otu9	Bacteria(1.00),Proteobacteria(1.00),Alphaproteobacteria(1.00),Rickettsiales(1.00),Rickettsiaceae(1.00),Rickettsia(1.00),Rickettsia_raoultii(0.71)	Symbiont	GACGGAGGGGGCTAGCGTTGTTCGGAATTACTGGGCGTAAAGAGTGCGTAGGCAGTTTAGTAAGTTGGAAGTGAAAGCCCGGGGCTTAACCTCGGAATTGCTTTCAAAACTACTAATCTAGAGTGTAGTAGGGGATGATGGAATTCCTAGTGTAGAGGTGAAATTCTTAGATATTAGGAGGAACACCGGTGGCGAAGGCGGTCATCTGGGCTACAACTGACGCTGATGCACGAAAGCGTGGGGAGCAAACAGG	24474	0	0	0	0	0	0	0	0	0	0	0	0	0	0	0	0	0	0	0	0	0	0	0	0	0	0	0	0	0	0	0	0	0	0	0	0	0	0	0	0	0	0	0	0
Zotu13	otu11	Bacteria(1.00),Proteobacteria(1.00),Alphaproteobacteria(1.00),Rhodospirillales(0.97),Acetobacteraceae(1.00),Asaia(0.97),Asaia_endosymbiont_of_Phantia_subquadrata(0.97)	Symbiont	TACGAAGGGGGCTAGCGTTGCTCGGAATGACTGGGCGTAAAGGGCGCGTAGGCGGTTTAGACAGTCAGATGTGAAAATCCGGGGCTCAACCCTGGGACGGCATTTGATACGTTTAGGCTAGAGTGTGAGAGAGGGTTGTGGAATTCCCAGTGTAGAGGTGAAATTCGTAGATATTGGGAAGAACACCGGTGGCGAAGGCGGCAACCTGGCTCACTACTGACGCTGAGGCGCGAAAGCGTGGGGAGCAAACAGG	16512	1287	212	77	271	1100	406	753	283	96	412	139	100	202	153	46	462	51	126	95	2161	0	0	0	0	0	0	14	0	0	0	0	0	0	0	0	0	0	0	0	0	127	334	589	415
Zotu15	otu13	Bacteria(1.00),Proteobacteria(1.00),Alphaproteobacteria(1.00),Rickettsiales(0.99),Rickettsiaceae(0.99),Ac37b(0.98),Rickettsiales_bacterium(0.76)	Symbiont	TACGGAGGGGGCTAGCGTTGTTCGGAATTACTGGGCGTAAAGAGCGCGTAGGCGGTTTGTAAAGTTGGAAGTGAAAGCCCGAGGCTTAACCTCGGAATTGCTTACAAAACTCACAAGCTAGAGAGCGATAGGGGATGGTGGAATTCCTAGTGTAGAGGTGAAATTCTTAGATATTAGGAGGAACACCAGTGGCGAAGGCGACCATCTGGGTCGCATCTGACGCTGAGGCGCGAAAGCGTGGGGAGCAAACAGG	12502	0	0	0	0	0	0	0	0	0	0	0	0	0	0	0	0	0	0	0	0	0	0	0	0	0	0	0	0	0	0	0	0	0	0	0	0	0	0	0	0	0	0	0	0
Zotu16	otu7	Bacteria(1.00),Proteobacteria(1.00),Gammaproteobacteria(1.00),Enterobacterales(1.00),Pectobacteriaceae(0.96),Pectobacterium(0.80),bacterium_endosymbiont(0.80)	Symbiont	TACGGAGGGTGCAAGCGTTAATCGGAATGACTGGGCGTAAAGCACACGCAGGCGGTTTGTTAAGTTGGATGTGAAATCCCCGGGCTTAACCTGGGAACTGCATTCAAAACTGGCAAGCTAGAGTCTCGTAGAGGGGGGTAGAATTCCAGGTGTAGCGGTGAAATGCGTAGAGATCTGGAGGAATACCGGTGGCGAAGGCGGCCCCCTGGACGAAGACTGACGCTCAGGTGCGAAAGCGTGGGGAGCAAACAGG	9615	0	0	0	0	0	0	0	0	0	0	0	0	0	0	0	0	0	0	0	0	0	0	0	0	0	0	0	0	0	0	0	0	0	0	0	0	0	0	0	0	0	0	0	0
Zotu18	otu15	Bacteria(1.00),Firmicutes(1.00),Bacilli(1.00),Acholeplasmatales(1.00),Acholeplasmataceae(1.00),Candidatus_Phytoplasma(1.00),Mollicutes_bacterium(0.70)	Symbiont	TACATAGGGGGCAAGCGTTATCCGGAATTATTGGGCGTAAAGGGTGCGTAGGCGGTTTAATAAGTCTATAGTTTAATTTCAGTGCTTAACACTGTTCTGCTATAGAAACTATTAGACTAGAGTGAGATAGAGGCAAGCGGAATTCCATGTGTAGCGGTAAAATGCGTAAATATATGGAGGAACACCAGAGGCGTAGGCGGCTTGCTGGGTCTTTACTGACGCTGAGGCACGAAAGCGTGGGGAGCAAACAGG	7916	0	0	0	0	0	0	0	0	0	0	0	0	0	0	0	0	0	0	0	0	0	0	0	0	0	0	0	0	0	0	0	0	0	0	0	0	0	0	0	0	0	0	0	0
Zotu22	otu10	Bacteria(1.00),Proteobacteria(1.00),Gammaproteobacteria(1.00),Enterobacterales(0.96),Morganellaceae(0.96),Arsenophonus(0.95),Arsenophonus_symbiont(0.43)	Symbiont	TACAGAGGGTGCGAGCGTTAATCGGAATTACTGGGCGTAAAGGGCACGCAGGCGGTTAATTAAGTTGGGTGTGAAATTCCCGGGCTCAACCTGGGAATAGCATTCAAGACTGGCTAGCTAGAGTCTTGTAGAGGGGGGTAGAATTCCATGTGTAGCGGTGAAATGCGTAGAGATGTGGAGGGAATACCGGTGGCGAAGGCGGCCTCCTGGACAAAGACTGACGCTCATGTGCGAAAGCGTGGGGAGCAAACAGG	6310	0	0	0	0	0	0	0	0	0	0	0	0	0	0	0	0	0	0	0	0	0	0	0	0	0	0	0	6310	0	0	0	0	0	0	0	0	0	0	0	0	0	0	0	0
Zotu24	otu10	Bacteria(1.00),Proteobacteria(1.00),Gammaproteobacteria(1.00),Enterobacterales(1.00),Morganellaceae(1.00),Arsenophonus(1.00),Arsenophonus_endosymbiont(0.34)	Symbiont	TACGGAGGGTGCGAGCGTTAATCGGAATTACTAGGCGTAAAGGGCACGCAGGCGGTTAATTAAGTTGGGTGTGAAATCCCCGGGCTTAACCTGGGAATAGCATTCAAGACTGGTTAGCTAGAGTCTTGTAGAGGGGGGTAGAATTCCATGTGTAGCGGTGAAATGCGTAGAGATGTGGAGGAATACCGGTGGCGAAGGCGGCCCCCTGGACAAGGACTGACGCTCATGTGCGAAAGCGTGGGGAGCAAACAGG	5766	0	0	0	0	0	0	0	0	0	0	0	0	0	0	0	0	0	0	0	0	0	0	0	0	0	0	0	5766	0	0	0	0	0	0	0	0	0	0	0	0	0	0	0	0
Zotu36	otu10	Bacteria(1.00),Proteobacteria(1.00),Gammaproteobacteria(1.00),Enterobacterales(0.96),Morganellaceae(0.96),Arsenophonus(0.96),Arsenophonus_endosymbiont(0.22)	Symbiont	TACGGAGGGTGCGAGCGTTAATCGGAATTACTGGGCGTAAAGGGCACGCAGGCGGTTAATTAAGTTGGGTGTGAAATTCCCGGGCTCAACCTGGGAATAGCATTCAAGACTGGCTAGCTAGAGTCTTGTAGAGGGGGGTAGAATTCCATGTGTAGCGGTGAAATGCGTAGAGATGTGGAGGGAATACCGGTGGCGAAGGCGGCCTCCTGGACAAAGACTGACGCTCATGTGCGAAAGCGTGGGGAGCAAACAGG	2168	0	0	0	0	0	0	0	0	0	0	0	0	0	0	0	0	0	0	0	0	0	0	0	0	0	0	0	2168	0	0	0	0	0	0	0	0	0	0	0	0	0	0	0	0
Zotu37	otu28	Bacteria(1.00),Bacteroidota(0.77),Bacteroidia(0.77),Flavobacteriales(0.77),Flavobacteriaceae(0.77),Flavobacterium(0.77),Proasellus_ibericus(0.77)	Symbiont	TACGGAGAGGGCTAGCGTTATTCGGAATTATTGGGCGTAAAGGGCGCGTAGGCTGATTAATAAGTTAAAAGTGAAATCCCGAGGCTTAACCTTGGAATTGCTTTTAAAACTGTTAATCTAGAGATTGAAAGAGGATAGAGGAATTCCTAGTGTAGAGGTAAAATTCGTAAATATTAGGAGGAACACCAGTGGCGAAGGCGTCTATCTGGTTCAAATCTGACGCTGAGGCGCGAAGGCGTGGGGAGCAAACAGG	2147	0	0	0	0	0	0	0	2147	0	0	0	0	0	0	0	0	0	0	0	0	0	0	0	0	0	0	0	0	0	0	0	0	0	0	0	0	0	0	0	0	0	0	0	0
Zotu39	otu29	Bacteria(1.00),Proteobacteria(1.00),Alphaproteobacteria(1.00),Rhizobiales(0.96),Rhizobiaceae(0.96),Ensifer(0.39),Ensifer_sp.(0.21)	Symbiont	TACGAAGGGGGCTAGCGTTGTTCGGAATTACTGGGCGTAAAGCGCACGTAGGCGGATTGATCAGTCAGGGGTGAAATCCCAGAGCTCAACTCTGGAACTGCCTTTGATACTGTCAATCTAGAGTCCAGAAGAGGTGAGTGGAATTCCGAGTGTAGAGGTGAAATTCGTAGATATTCGGAGGAACACCAGTGGCGAAGGCGGCTCACTGGTCTGGTACTGACGCTGAGGTGCGAAAGCGTGGGGAGCAAACAGG	1736	0	0	0	0	0	0	0	0	0	0	0	0	0	0	0	0	0	0	0	0	0	0	0	0	0	0	258	0	22	0	15	35	65	0	0	0	75	0	13	0	0	0	0	0
Zotu43	otu9	Bacteria(1.00),Proteobacteria(1.00),Alphaproteobacteria(1.00),Rickettsiales(1.00),Rickettsiaceae(1.00),Rickettsia(1.00),Rickettsia_raoultii(0.25)	Symbiont	GACGGAGGGGGCTAGCGTTGTTCGGAATTACTGGGCGTAAAGAGTGCGTAGGCGGTTTAGTAAGTTGGAAGTGAAAGCCCGAGGCTTAACCTCGGAATTGCTTTCAAAACTACTAATCTAGAGTGTAGTAGGGGATGATGGAATTCCTAGTGTAGAGGTGAAATTCTTAGATATTAGGAGGAACACCGGTGGCGAAGGCGGTCATCTGGGCTACAACTGACGCTGATGCACGAAAGCGTGGGGAGCAAACAGG	1537	0	0	0	0	1516	0	0	21	0	0	0	0	0	0	0	0	0	0	0	0	0	0	0	0	0	0	0	0	0	0	0	0	0	0	0	0	0	0	0	0	0	0	0	0
Zotu44	otu10	Bacteria(1.00),Proteobacteria(1.00),Gammaproteobacteria(1.00),Enterobacterales(0.97),Morganellaceae(0.96),Arsenophonus(0.95),Arsenophonus_symbiont(0.59)	Symbiont	TACGGAGGGTGCGAGCGTTAATCGGAATTACTGGGCGTAAAGGGCACGCAGGCGGTTAATTAAGTTGGGTGTGAAATTCCCGGGCTCAACCTGGGAATAGCATTCAAGACTGGCTAGCTAGAGTCTTGTAGAGGGGGGTAGAATTCCATGTGTAGCGGTGAAATGCGTAGAGATGTGGAGGAATACCGGTGGCGAAGGCGGCCCCCTGGACAAAGACTGACGCTCATGTGCGAAAGCGTGGGGAGCAAACAGG	1533	0	0	0	0	0	0	0	0	0	0	0	0	0	0	0	0	0	0	0	0	0	0	0	0	0	0	0	1533	0	0	0	0	0	0	0	0	0	0	0	0	0	0	0	0
Zotu48	otu34	Bacteria(1.00),Proteobacteria(1.00),Alphaproteobacteria(1.00),Sphingomonadales(1.00),Sphingomonadaceae(1.00),Sphingomonas(1.00),Sphingomonas_sp.(1.00)	Symbiont	TACGGAGGGAGCTAGCGTTATTCGGAATTACTGGGCGTAAAGCGCACGTAGGCGGCTTTGTAAGTAAGAGGTGAAAGCCCAGAGCTCAACTCTGGAATTGCCTTTTAGACTGCATCGCTTGAATCATGGAGAGGTCAGTGGAATTCCGAGTGTAGAGGTGAAATTCGTAGATATTCGGAAGAACACCAGTGGCGAAGGCGGCTGACTGGACATGTATTGACGCTGAGGTGCGAAAGCGTGGGGAGCAAACAGG	1314	0	0	0	0	0	0	0	0	0	0	0	0	0	0	0	0	0	0	0	0	0	0	0	0	0	12	0	0	0	0	0	21	82	0	0	0	0	0	0	19	0	0	0	0
Zotu59	otu37	Bacteria(1.00),Proteobacteria(1.00),Gammaproteobacteria(1.00),Enterobacterales(1.00),Erwiniaceae(0.86),Pantoea(0.86),uncultured_bacterium(0.40)	Symbiont	TACGGAGGGTGCAAGCGTTAATCGGAATTACTGGGCGTAAAGCGCACGCAGGCGGTCTGTTAAGTCAGATGTGAAATCCCCGGGCTTAACCTGGGAACTGCATTTGAAACTGGCAGGCTTGAGTCTTGTAGAGGGGGGTAGAATTCCAGGTGTAGCGGTGAAATGCGTAGAGATCTGGAGGAATACCGGTGGCGAAGGCGGCCCCCTGGACAAAGACTGACGCTCAGGTGCGAAAGCGTGGGGAGCAAACAGG	1150	430	0	0	0	74	0	0	0	0	0	0	0	0	0	0	0	0	0	0	0	0	0	0	0	0	0	0	0	0	0	0	0	0	0	0	9	0	0	0	0	0	0	0	0
Zotu62	otu9	Bacteria(1.00),Proteobacteria(1.00),Alphaproteobacteria(1.00),Rickettsiales(1.00),Rickettsiaceae(1.00),Rickettsia(1.00),primary_endosymbiont(0.22)	Symbiont	TACGGAGGGGGCTAGCGTTGTTCGGAATTACTGGGCGTAAAGAGTGCGTAGGCAGTTTAGTAAGTTGGAAGTGAAAGCCCGGGGCTTAACCTCGGAATTGCTTTCAAAACTACTAATCTAGAGTGTAGTAGGGGATGATGGAATTCCTAGTGTAGAGGTGAAATTCTTAGATATTAGGAGGAACACCGGTGGCGAAGGCGGTCATCTGGGCTACAACTGACGCTGATGCACGAAAGCGTGGGGAGCAAACAGG	1105	0	0	0	0	0	0	0	0	0	0	0	0	0	0	0	0	0	0	0	0	0	0	0	0	0	0	0	0	0	0	0	0	0	0	0	0	0	0	0	0	0	0	0	0
Zotu69	otu28	Bacteria(1.00),Proteobacteria(1.00),Alphaproteobacteria(1.00),Rickettsiales(1.00),Anaplasmataceae(1.00),Wolbachia(1.00),Wolbachia_endosymbiont_of_Pentastira_rorida(0.78)	Symbiont	TACGGAGAGGGCTAGCGTTATTCGGAATTATTGGGCGTAAAGGGCGCGTAGGCTGGTTAATAAGTTAAAAGTGAAATCCCGAGGCTTAACCTTGGAATTGCTTTTAAAACTATTAATCTAGAGATTGAAAGAGGATAGAGGAATTCCTGATGTAGAGGTAAAATTCGTAAATATTAGGAGGAACACCAGTGGCGAAGGCGTCTATCTGGTTCAAATCTGACGCTGAAGCGCGAAGGCGTGGGGAGCAAACAGG	911	0	0	0	0	0	0	0	0	0	0	0	0	0	0	0	0	0	0	0	0	0	0	0	0	0	0	0	0	0	0	0	0	0	0	0	0	0	0	0	0	0	0	0	0
Zotu91	otu58	Bacteria(1.00),Proteobacteria(1.00),Gammaproteobacteria(1.00),Burkholderiales(1.00),Burkholderiaceae(1.00),Robbsia(1.00),Robbsia_andropogonis(0.99)	Symbiont	TACGTAGGGTGCAAGCGTTAATCGGAATTACTGGGCGTAAAGCGTGCGCAGGCGGTTTGTTAAGACAGATGTGAAATCCCCGGGCTTAACCTGGGAACTGCATTTGTGACTGGCAGGCTAGAGTGTGGCAGAGGGGGGTGGAATTCCGCGTGTAGCAGTGAAATGCGTAGATATGCGGAGGAACATCGATGGCGAAGGCAGCCCCCTGGGCCAACACTGACGCTCATGCACGAAAGCGTGGGGAGCAAACAGG	659	0	0	0	0	0	0	0	0	0	0	0	0	0	0	0	0	0	0	0	0	0	0	0	0	0	0	0	0	0	0	0	0	0	0	0	0	0	0	0	0	0	0	0	0
Zotu93	otu7	Bacteria(1.00),Proteobacteria(1.00),Gammaproteobacteria(1.00),Enterobacterales(1.00),Pectobacteriaceae(0.98),Pectobacterium(0.96),bacterium_endosymbiont(0.96)	Symbiont	TACGGAGGGTGCAAGCGTTAATCGGAATGACTGGGCGTAAAGCGCACGCAGGCGGTTTGTTAAGTTGGATGTGAAATCCCCGGGCTTAACCTGGGAACTGCATTCAAAACTGGCAAGCTAGAGTCTCGTAGAGGGGGGTAGAATTCCAGGTGTAGCGGTGAAATGCGTAGAGATCTGGAGGAATACCGGTGGCGAAGGCGGCCCCCTGGACGAAGACTGACGCTCAGGTGCGAAAGCGTGGGGAGCAAACAGG	399	0	0	0	0	0	0	0	0	0	0	0	0	0	0	0	0	0	0	0	0	0	0	0	0	0	0	0	0	0	0	0	0	0	0	0	0	0	0	0	0	0	0	0	0
Zotu100	otu28	Bacteria(1.00),Proteobacteria(0.97),Alphaproteobacteria(0.97),Rickettsiales(0.97),Anaplasmataceae(0.95),Wolbachia(0.95),Wolbachia_endosymbiont(0.14)	Symbiont	TACGGAGAGGGCTAGCGTTATTCGGAATTATTGGGCGTAAAGGGCGCGTAGGCTGATTAATAAGTTAAAAGTGAAATCCCGAGGCTTAACCTTGGAATTGCTTTTAAAACTATTAATCTAGAGATTGAAAGAGGATAGAGGAATTCCTGATGTAGAGGTAAAATTCGTAAATATTAGGAGGAACACCAGTGGCGAAGGCGTCTATCTGGTTCAAATCTGACGCTGAGGCGCGAAGGCGTGGGGAGCAAACAGG	270	0	0	0	0	0	0	0	0	0	0	0	0	0	0	0	0	0	0	0	0	0	0	0	0	0	0	0	0	0	0	0	0	0	0	0	0	0	0	0	0	0	0	0	0
Zotu103	otu13	Bacteria(1.00),Proteobacteria(1.00),Alphaproteobacteria(1.00),Rickettsiales(1.00),Rickettsiaceae(1.00),Ac37b(0.54),Rickettsiales_bacterium(0.38)	Symbiont	TACGGAGGGGGCTAGCGTTGTTCGGAATTACTGGGCGTAAAGAGCGCGTAGGCGGTTTGTAAAGTTGGAAGTGAAAGCCCGAGGCTTAACCTCGGAATTGCTTACAAAACTCACAAGCTAGAGAGCGATAGGGGATGGTGGAATTCCTAGTGTAGAGGTGAAATTCTTAGATATTAGGAGGAACACCGGTGGCGAAGGCGGTCATCTGGGCTACAACTGACGCTGATGCACGAAAGCGTGGGGAGCAAACAGG	507	0	0	0	0	0	0	0	0	0	0	0	0	0	0	0	0	0	0	0	0	0	0	0	0	0	0	0	0	0	0	0	0	0	0	0	0	0	0	0	0	0	0	0	0
Zotu111	otu13	Bacteria(1.00),Proteobacteria(1.00),Alphaproteobacteria(1.00),Rickettsiales(1.00),Rickettsiaceae(1.00),Ac37b(0.78),Rickettsiales_bacterium(0.61)	Symbiont	TACGGAGGGGGCTAGCGTTGTTCGGAATTACTGGGCGTAAAGAGTGCGTAGGCAGTTTAGTAAGTTGGAAGTGAAAGCCCGAGGCTTAACCTCGGAATTGCTTACAAAACTCACAAGCTAGAGAGCGATAGGGGATGGTGGAATTCCTAGTGTAGAGGTGAAATTCTTAGATATTAGGAGGAACACCAGTGGCGAAGGCGACCATCTGGGTCGCATCTGACGCTGAGGCGCGAAAGCGTGGGGAGCAAACAGG	470	0	0	0	0	0	0	0	0	0	0	0	0	0	0	0	0	0	0	0	0	0	0	0	0	0	0	0	0	0	0	0	0	0	0	0	0	0	0	0	0	0	0	0	0
Zotu131	otu11	Bacteria(1.00),Proteobacteria(1.00),Alphaproteobacteria(1.00),Rhodospirillales(0.96),Acetobacteraceae(1.00),Asaia(0.96),Asaia_endosymbiont_of_Phantia_subquadrata(0.96)	Symbiont	TACGAAGGGGGCTAGCGTTGCTCGGAATGACTGGGCGTAAAGGGCGCGTAGGCGGTTTAGACAGTCAGATGTGAAAATCCGGGGCTCAACCCTGGGACTGCATTTGATACGTTTAGACTAGAGTGTGAGAGAGGGTTGTGGAATTCCCAGTGTAGAGGTGAAATTCGTAGATATTGGGAAGAACACCGGTGGCGAAGGCGGCAACCTGGCTCATGACTGACGCTGAGGCGCGAAAGCGTGGGGAGCAAACAGG	94	0	0	0	0	0	0	0	0	0	0	0	0	0	0	0	0	0	0	0	0	0	0	0	0	0	0	0	0	0	0	0	0	0	0	0	0	43	0	32	0	0	0	0	0
Zotu136	otu78	Bacteria(1.00),Proteobacteria(1.00),Gammaproteobacteria(1.00),Burkholderiales(1.00),Oxalobacteraceae(1.00),Massilia(1.00),uncultured_bacterium(0.95)	Symbiont	TACGTAGGGTGCAAGCGTTAATCGGAATTACTGGGCGTAAAGCGTGCGCAGGCGGTTTTGTAAGTTTGTCGTGAAAGCCCCGGGCTCAACCTGGGAATTGCGATGAAGACTGCAAGGCTTGAATCTGGCAGAGGGGGGTAGAATTCCACGTGTAGCAGTGAAATGCGTAGAGATGTGGAGGAACACCGATGGCGAAGGCAGCCCCCTGGGTCAAGATTGACGCTCATGCACGAAAGCGTGGGGAGCAAACAGG	354	15	0	0	0	0	0	0	0	0	0	0	0	0	0	0	0	0	0	0	0	0	0	0	0	0	0	0	0	0	0	0	0	0	0	0	0	0	0	0	0	0	0	0	0
Zotu162	otu11	Bacteria(1.00),Proteobacteria(0.99),Alphaproteobacteria(0.99),Rhodospirillales(0.97),Acetobacteraceae(0.99),Asaia(0.97),Asaia_endosymbiont_of_Phantia_subquadrata(0.97)	Symbiont	TACAGAGGATACAAGCGTTATCCGGATTTATTGGGTTTAAAGGGTGCGTAGGCGGTTTAGACAGTCAGATGTGAAAATCCGGGGCTCAACCCTGGGACGGCATTTGATACGTTTAGGCTAGAGTGTGAGAGAGGGTTGTGGAATTCCCAGTGTAGAGGTGAAATTCGTAGATATTGGGAAGAACACCGGTGGCGAAGGCGGCAACCTGGCTCACTACTGACGCTGAGGCGCGAAAGCGTGGGGAGCAAACAGG	286	0	0	0	0	0	0	0	0	0	0	0	0	0	0	0	0	0	0	0	0	0	0	0	0	0	0	0	0	0	0	0	0	0	0	0	0	0	0	0	0	0	0	0	0
Zotu183	otu98	Bacteria(1.00),Proteobacteria(1.00),Alphaproteobacteria(1.00),Rhizobiales(1.00),Beijerinckiaceae(1.00),Methylobacterium-Methylorubrum(1.00),Methylobacterium_sp.(0.27)	Symbiont	TACGAAGGGGGCTAGCGTTGCTCGGAATCACTGGGCGTAAAGGGCGCGTAGGCGGCCATTTAAGTCGGGGGTGAAAGCCTGTGGCTCAACCACAGAATTGCCTTCGATACTGGATGGCTTGAGTTCGGTAGAGGTTGGTGGAACTGCGAGTGTAGAGGTGAAATTCGTAGATATTCGCAAGAACACCGGTGGCGAAGGCGGCCAACTGGACCGACACTGACGCTGAGGCGCGAAAGCGTGGGGAGCAAACAGG	242	0	0	0	0	0	0	0	0	0	0	0	0	0	0	0	0	0	0	0	0	0	0	0	0	0	0	0	0	0	0	0	0	0	0	0	0	0	0	0	0	0	0	0	0
Zotu184	otu98	Bacteria(1.00),Proteobacteria(1.00),Alphaproteobacteria(1.00),Rhizobiales(1.00),Beijerinckiaceae(1.00),Methylobacterium-Methylorubrum(1.00),Methylobacterium_cerastii(0.85)	Symbiont	TACGAAGGGGGCTAGCGTTGCTCGGAATCACTGGGCGTAAAGGGCGCGTAGGCGGTCTTTTAAGTCGGGGGTGAAAGCCTGTGGCTCAACCACAGAATTGCCTTCGATACTGGGAGACTTGAGTTCGGTAGAGGTTGGTGGAACTGCGAGTGTAGAGGTGAAATTCGTAGATATTCGCAAGAACACCGGTGGCGAAGGCGGCCAACTGGACCGACACTGACGCTGAGGCGCGAAAGCGTGGGGAGCAAACAGG	242	0	0	0	0	0	0	0	0	0	0	0	0	0	0	0	0	0	0	0	0	0	0	0	0	0	0	0	0	0	0	0	0	0	0	0	0	0	0	0	0	0	0	0	0
Zotu185	otu99	Bacteria(1.00),Proteobacteria(1.00),Gammaproteobacteria(1.00),Pseudomonadales(1.00),Pseudomonadaceae(1.00),Pseudomonas(1.00),Pseudomonas_sp.(0.11)	Symbiont	TACAGAGGGTGCAAGCGTTAATCGGAATTACTGGGCGTAAAGCGCGCGTAGGTGGTTTGTTAAGTTGAATGTGAAATCCCCGGGCTCAACCTGGGAACTGCATCCAAAACTGGCAAGCTAGAGTAGGGCAGAGGGTGGTGGAATTTCCTGTGTAGCGGTGAAATGCGTAGATATAGGAAGGAACACCAGTGGCGAAGGCGACCACCTGGGCTCATACTGACACTGAGGTGCGAAAGCGTGGGGAGCAAACAGG	240	0	0	0	0	0	0	0	0	0	0	0	0	0	0	0	0	0	0	0	0	0	0	0	0	0	0	0	0	0	0	0	0	0	0	0	0	0	0	0	0	0	0	0	0
Zotu187	otu2	Bacteria(0.98),Proteobacteria(0.85),Gammaproteobacteria(0.71),Burkholderiales(0.59),Oxalobacteraceae(0.59),Candidatus_Nasuia(0.58),beta_proteobacterium(0.26)	Symbiont	TACGTGGGGTGCTAGCGTTAATCTAAATTATTGGGCGTAAAGCGTGTTAAGGTTGTTTAAAAAGATTTATATTAAATTTTAATTTTTTAAAGTGTATAAATCACTATTAAACTTGAGTGTAGTATAAGAAAATAGAATTTTATGTGTAGCGGTGAAATGTGTTGATATATAAAAGAATGCCGAAGGCGAAAGCAGTTTTCTCGACTATTTTACTGACGCTGAGTCACGAAAGCATGGGGAGCAAACAGG	239	0	0	0	0	0	0	0	0	0	0	0	0	0	0	0	0	0	0	0	0	0	0	0	0	0	0	0	0	0	239	0	0	0	0	0	0	0	0	0	0	0	0	0	0
Zotu190	otu101	Bacteria(1.00),Firmicutes(1.00),Bacilli(1.00),Entomoplasmatales(1.00),Spiroplasmataceae(1.00),Spiroplasma(1.00),uncultured_Spiroplasma(0.16)	Symbiont	TACATAGGTGGCAAGCGTTATCCGGATTTATTGGGCGTAAAGCGTGCGTAAACGGTTTTGCAAGTCTGAGGTTAAATTTAGGGGCTAAACCCCTAACCGCCTTGGAAACTACATTACTAGAGTATAGGAGAGGTTAGTGGAATTTCATGTGTAGCGGTGGAATGCGTAGATATATGAAGGAACACCAGTGGCGAAGGCGGCTAACTGGCCTATTACTGACGTTGTGGCACGAAAGCGTGGAGAGCAAATAGG	226	0	0	0	0	0	0	0	0	0	0	0	0	0	0	0	0	0	0	0	0	0	0	0	0	0	0	0	0	0	0	0	0	0	0	0	0	0	0	0	0	0	0	0	0
Zotu194	otu103	Bacteria(1.00),Firmicutes(0.68),Bacilli(0.59),RF39(0.35),RF39(0.35),RF39(0.35),uncultured_bacterium(0.53)	Symbiont	TACATAGGTGGCAAGCGTTATCCGGATTTATTGGGCGTAAAGGGTGCGTAGGCGGTTTTATAAGTGTGAGGTTAAATGCTAGAGCTTAACTCTAGTTCGCCTCATATACTGTAAAACTAGAGTGCAGGAGAGGTTAGTAGAATTTCTAGTGTAATGGTGGAATATGTAGATATTAGAAGGAATACCAGTGGCGAAGGCGGCTAACTGGCCTGATACTGACGCTGAGGCACGAAAGCTGGAGGAGCAAATAGG	218	0	0	0	0	0	0	0	0	0	0	0	0	0	0	0	0	0	0	0	0	0	0	0	0	0	0	0	0	0	0	0	0	0	0	0	0	0	0	0	0	0	0	0	0
Zotu210	otu101	Bacteria(1.00),Firmicutes(1.00),Bacilli(1.00),Entomoplasmatales(1.00),Spiroplasmataceae(1.00),Spiroplasma(1.00),Spiroplasma_sp.(1.00)	Symbiont	TACATAGGTGGCAAGCGTTATCCGGATTTATTGGGCGTAAAGCGTGCGTAGACGGTTTTGCAAGTCTGAGGTTAAATTTAGGGGCTCAACCCCTAACCGCCTTGGAAACTACATTACTAGAGTATAGGAGAGGTTAGTGGAATTTCATGTGTAGCGGTGGAATGCGTAGATATATGAAGGAACACCAGTGGCGAAGGCGGCTAACTGGCCTATTACTGACGTTGTGGCACGAAAGCGTGGGGAGCAAATAGG	190	0	0	0	0	0	0	0	0	0	0	0	0	0	0	0	0	0	0	0	0	0	0	0	0	0	0	0	0	0	0	0	0	0	0	0	0	0	0	0	0	0	0	0	0
Zotu221	otu115	unassigned	Other	GACAAGGGAGACGAGTGTTATTCATCTTTAACAGGTATATAGGGTACCTAGACGGTGTGCAATGGCTTACATAAGTACCTGGTACACTTGAGTTTGATATGTGAGAGGAATATGTCGGAATTGTTGGAGGAAAGATGAAATTTTTTGATACCAATAGGACCGGTAACGGCGAAGGCAAACCTCTATGTACATGTACTTGCTATTTCTCTAGTATAAAGAGGAAAAGAGCAATGTACTATAACTGACGTTGAGGGACGAAGGCTCAGATAGTGAAGAGG	172	0	0	0	0	0	0	0	0	0	0	0	0	0	0	0	0	0	0	0	0	0	0	0	0	0	14	27	0	0	0	0	0	0	0	0	0	13	0	0	0	0	0	0	0
Zotu222	otu116	Bacteria(1.00),Proteobacteria(1.00),Gammaproteobacteria(1.00),Enterobacterales(1.00),Morganellaceae(1.00),Buchnera(1.00),uncultured_Enterobacteriaceae(0.98)	Symbiont	TACGGGGGGTGCTAGCGTTAATCGGAATTACTGGGCGTAAAGAGCACGTAGGTGGATTATTAAGTTAGATGTGAAATCCCTGAGCTCAACTTAGGAACTGCATTTAAAACTAATATTCTAGAGTATCGTAGAGGGAGGTAGAATTCCAGGTGTAGCGGTGAAATGCGTAGATATCTGGAGGAATACCTGTGGCGAAAGCGACCTCCTAGACGAATACTGACGCTGAGGTGCGAAAGCATGGGTAGCAAACAGG	180	0	0	0	0	0	0	0	0	0	0	59	0	0	0	0	0	0	0	0	0	0	0	0	0	0	0	0	0	0	0	0	0	86	0	0	0	0	0	0	0	0	0	0	0
Zotu225	otu118	Bacteria(1.00),Proteobacteria(1.00),Gammaproteobacteria(1.00),Pseudomonadales(1.00),Pseudomonadaceae(1.00),Pseudomonas(1.00),Pseudomonas_sp.(0.92)	Symbiont	TACAGAGGGTGCAAGCGTTAATCGGAATTACTGGGCGTAAAGCGCGCGTAGGTGGTTTGTTAAGTTGGATGTGAAATCCCCGGGCTCAACCTGGGAACTGCATTCAAAACTGACTGACTAGAGTATGGTAGAGGGTGGTGGAATTTCCTGTGTAGCGGTGAAATGCGTAGATATAGGAAGGAACACCAGTGGCGAAGGCGACCACCTGGACTAATACTGACACTGAGGTGCGAAAGCGTGGGGAGCAAACAGG	178	0	0	0	0	0	0	0	0	0	0	0	0	0	0	0	0	0	0	0	0	0	0	0	0	0	0	0	0	0	0	0	0	0	0	0	0	0	0	0	0	0	0	0	0
Zotu226	otu28	Bacteria(1.00),Proteobacteria(0.95),Alphaproteobacteria(0.95),Rickettsiales(0.95),Anaplasmataceae(0.94),Wolbachia(0.94),Wolbachia_sp.(0.12)	Symbiont	TACGGAGAGGGCTAGCATTATTCGGAATTATTGGGCGTAAAGGGCGCGTAGGCTGATTAATAAGTTAAAAGTGAAATCCCGAGGCTTGACCTTGGAATTGCTTTTAAAACTATTAATCTACAGATTGAAAGAGGATAGAGGAATTCCTGATGTAGAGGTAAAATTCGTAAATATTAGGAGGAACACCAGTGGCGAAGGCGTCTATCTGGTTCAAATCTGACGCTGAGGCGCGAAGGCGTGGGGAGCAAACAGG	175	0	0	0	0	0	0	0	0	0	0	0	0	0	0	0	0	0	0	0	0	0	0	0	0	0	0	0	0	0	0	0	0	0	0	0	0	0	0	0	0	0	0	0	0
Zotu239	otu124	Bacteria(1.00),Proteobacteria(1.00),Alphaproteobacteria(1.00),Sphingomonadales(1.00),Sphingomonadaceae(1.00),Sphingomonas(1.00),uncultured_bacterium(1.00)	Symbiont	TACGGAGGGGGCTAGCGTTGTTCGGAATTACTGGGCGTAAAGCGTACGTAGGCGGTTTTGTAAGTTAGAGGTGAAAGCCCGGAGCTCAACTTCGGAATTGCCTTTAAGACTGCATCACTTGAACGTCGGAGAGGTGAGTGGAATTCCGAGTGTAGAGGTGAAATTCGTAGATATTCGGAAGAACACCAGTGGCGAAGGCGGCTCACTGGACGACTGTTGACGCTGAGGTACGAAAGCGTGGGGAGCAAACAGG	162	0	0	0	0	0	0	0	0	0	0	0	0	0	0	0	0	0	0	0	0	0	0	0	0	0	0	35	0	0	0	0	0	0	0	0	0	0	0	0	0	0	0	0	0
Zotu241	otu81	Bacteria(1.00),Firmicutes(1.00),Bacilli(1.00),Lactobacillales(1.00),Enterococcaceae(0.98),Enterococcus(0.98),Enterococcus_caccae(0.53)	Symbiont	TACGTAGGTGGCAAGCGTTGTCCGGATTTATTGGGCGTAAAGCGAGCGCAGGCGGTTTCTTAAGTCTGATGTGAAAGCCCCCGGCTCAACCGGGGAGGGTCATTGGAAACTGGGAGACTTGAGTGCAGAAGAGGAGAGTGGAATTCCATGTGTAGCGGTGAAATGCGTAGATATATGGAGGAACACCAGTGGCGAAGGCGACTCTCTGGTCTGTAACTGACGCTGAGGCTCGAAAGCGTGGGGAGCAAACAGG	161	0	0	0	0	0	0	0	0	0	0	0	0	0	0	0	0	0	0	0	0	0	0	0	0	0	0	0	0	0	0	0	0	0	0	0	0	0	0	0	0	0	0	0	0
Zotu247	otu127	Bacteria(1.00),Proteobacteria(1.00),Gammaproteobacteria(1.00),Enterobacterales(1.00),Morganellaceae(1.00),Buchnera(1.00),uncultured_organism(0.06)	Symbiont	TACGGAGGGTGCTAGCGTTAATCAGAATTACTGGGCGTAAAGAGCACGTAGGTGGTTTTTTAAGTCAGATGTGAAATCCCTGGGCTCAACCTAGGAACTGCATTTGAAACTGAAATGCTAGAGTATCGTAGAGGGAGGTAGAATTCTAGGTGTAGCGGTGAAATGCGTAGATATCTGGAGGAATACCCGTGGCGAAAGCGGCCTCCTAAACGAATACTGACACTGAGGTGCGAAAGCGTGGGGAGCAAACAGG	155	0	0	0	0	0	0	0	0	0	0	0	0	0	0	0	0	0	0	0	0	0	0	0	0	0	0	0	0	0	0	0	0	0	0	0	0	0	0	0	0	0	0	0	0
Zotu251	otu127	Bacteria(1.00),Proteobacteria(1.00),Gammaproteobacteria(1.00),Enterobacterales(1.00),Morganellaceae(1.00),Buchnera(1.00),Buchnera_aphidicola(0.86)	Other	TACGGAGGGTGCTAGCGTTAATCAGAATTACTGGGCGTAAAGAGCGCGTAGGTGGTTTTTTAAGTCAGATGTGAAAGCCCTAGGCTTAACCTAGGAACTGCATTTGAAACTGAAAATGCTAGAGTATCGTAGAGGGAGGTAGAATTCTAGGTGTAGCGGTGAAATGCGTAGATATCTGGAGGAATACCTGTGGCGAAAGCGGCCTCCTAAACGAATACTGACACTGAGGCGCGAAAGCGTGGGGAGCAAACAGG	38	17	0	0	0	0	0	0	0	0	0	0	0	0	0	0	0	0	0	0	0	0	0	0	0	0	0	0	0	0	0	0	0	0	0	0	0	0	0	0	0	0	0	0	0
Zotu256	otu129	Bacteria(1.00),Actinobacteriota(1.00),Actinobacteria(1.00),Micrococcales(1.00),Microbacteriaceae(1.00),Agrococcus(0.47),Agrococcus_sp.(0.47)	Other	TACGTAGGGTGCAAGCGTTGTCCGGAATTATTGGGCGTAAAGAGCTCGTAGGCGGTTTGTCGCGTCTGCTGTGAAATCCCGAGGCTCAACCTCGGGCTTGCAGTGGGTACGGGCAGACTAGAGTGCGGTAGGGGAGATTGGAATTCCTGGTGTAGCGGTGGAATGCGCAGATATCAGGAGGAACACCGATGGCGAAGGCAGATCTCTGGGCCGTAACTGACGCTGAGGAGCGAAAGCATGGGGAGCGAACAGG	146	0	0	0	0	0	0	0	0	0	0	0	0	0	0	0	0	0	0	0	0	0	0	0	0	0	0	0	0	0	0	0	0	0	0	0	0	0	0	0	0	0	0	0	0
Zotu272	otu67	Bacteria(1.00),Proteobacteria(1.00),Alphaproteobacteria(1.00),Sphingomonadales(1.00),Sphingomonadaceae(1.00),Sphingomonas(0.48),uncultured_Sphingomonas(0.28)	Other	TACGGAGGGAGCTAGCGTTGTTCGGAATTACTGGGCGTAAAGCGCACGTAGGCGGCTTTGTAAGTTAGAGGTGAAAGCCTGGAGCTCAACTCCAGAATTGCCTTTAAGACTGCATCGCTTGAATCCAGGAGAGGTGAGTGGAATTCCGAGTGTAGAGGTGAAATTCGTAGATATTCGGAAGAACACCAGTGGCGAAGGCGGCTCACTGGACTGGTATTGACGCTGAGGTGCGAAAGCGTGGGGAGCAAACAGG	135	0	0	0	0	0	0	0	0	0	0	0	0	0	0	0	0	0	0	0	0	0	0	0	0	0	0	0	0	0	0	0	0	0	0	0	0	0	0	0	0	0	0	0	0
Zotu279	otu126	Bacteria(1.00),Bacteroidota(1.00),Bacteroidia(1.00),Flavobacteriales(1.00),Blattabacteriaceae(1.00),Candidatus_Sulcia(0.99),Candidatus_Sulcia(0.99)	Symbiont	TACGAAGGATACAAGCGTTATCCGGATTTATTGGGTTTAAAGGGTGCGTAGGCGGTTTTTTAAGTCAGTAGTGAAATCTTAAAGCTTAACTTTAAAATTGCTATTGATACTGAGAAGCTAGAGTTAGTTTGGAGTAGCTGGAATGTGTGGTGTAGCGGTGAAATGTGTAGATATCACACAGAACATCGATCGCGAAAGCAGGTTACTAAGCCTATACTGACGCTGAGGCACGAAAGCATGGGGAGCAAACAGG	28	0	0	0	0	0	0	0	0	0	0	0	0	0	0	0	0	0	0	0	0	0	0	0	0	0	0	14	14	0	0	0	0	0	0	0	0	0	0	0	0	0	0	0	0
Zotu296	otu11	Bacteria(1.00),Proteobacteria(1.00),Alphaproteobacteria(1.00),Rhodospirillales(0.93),Acetobacteraceae(1.00),Asaia(0.94),Asaia_endosymbiont_of_Phantia_subquadrata(0.93)	Symbiont	TACGAAGGGGGCTAGCGTTGCTCGGAATGACTGGGCGTAAAGGGCGCGTAGGCGGTTTAGACAGTCAGATGTGAAAATCCGGGGCTCAACCCTGGGACGGCATTTGATACGTTTAGGCTAGAGTGTGAGAGAGGGTTGTGGAATTCCCAGTGTAGAGGTGAAATTCGTAGATATTGGGAAGAACACCGGTGGCGAAGGCGGCAACCTGGCTCACTACTGACGCTGAGTCACGAAAGCATGGGGAGCAAACAGG	112	0	0	0	0	0	0	0	0	0	0	0	0	0	0	0	0	0	0	0	0	0	0	0	0	0	0	0	0	0	0	0	0	0	0	0	0	0	0	0	0	0	0	0	0
Zotu300	otu147	Bacteria(1.00),Proteobacteria(1.00),Alphaproteobacteria(1.00),Rhizobiales(1.00),Rhizobiaceae(1.00),Allorhizobium-Neorhizobium-Pararhizobium-Rhizobium(1.00),Rhizobium_sp.(0.97)	Symbiont	TACGAAGGGGGCTAGCGTTGTTCGGAATTACTGGGCGTAAAGCGCACGTAGGCGGATATTTAAGTCAGGGGTGAAATCCCAGAGCTCAACTCTGGAACTGCCTTTGATACTGGGTATCTTGAGTATGGAAGAGGTAAGTGGAATTGCGAGTGTAGAGGTGAAATTCGTAGATATTCGCAGGAACACCAGTGGCGAAGGCGGCTTACTGGTCCATAACTGACGCTGAGGTGCGAAAGCGTGGGGAGCAAACAGG	109	0	0	0	0	0	0	0	0	0	0	0	0	0	0	0	0	0	0	0	0	0	0	0	0	0	0	0	0	0	0	0	0	0	0	0	0	0	0	0	0	0	0	0	0
Zotu308	otu127	Bacteria(1.00),Proteobacteria(1.00),Gammaproteobacteria(1.00),Enterobacterales(1.00),Morganellaceae(1.00),Buchnera(1.00),bacterium_endosymbiont(1.00)	Other	TACGGAGGGTGCTAGCGTTAATCAGAATTACTGGGCGTAAAGAGCACGTAGGTGGTTTTTTAAGTCAGATGTGAAATCCCTGGGCTTAACCTAGGAACTGCATTTGAAACTGAAATACTAGAGTATCGTAGAGGGAGGTAGAATTCTAGGTGTAGCGGTGAAATGCGTAGATATCTGGAGGAATACCTGTGGCGAAAGCGGCCTCCTAAACGAATACTGACACTGAGGTGCGAAAGCGTGGGGAGCAAACAGG	105	0	0	0	0	105	0	0	0	0	0	0	0	0	0	0	0	0	0	0	0	0	0	0	0	0	0	0	0	0	0	0	0	0	0	0	0	0	0	0	0	0	0	0	0
Zotu315	otu156	Bacteria(1.00),Proteobacteria(1.00),Gammaproteobacteria(1.00),Burkholderiales(0.99),Sutterellaceae(0.02),Sutterella(0.02),uncultured_bacterium(0.29)	Symbiont	TACGTAGGGTGCTAGCGTTAATCGGAATTACTGGGCGTAAAGAGTGCGCAGGCGGTTATATAAGATAGATGTGAAATCCCTAGGCTTAACCAAGGAACTACATTTATGACTGTATAGCTAGAGTGTATTAGAGAGGGGTAGAATTTTATATGTAGCAGTGAAATGCGTAGATATATAAAGGAATACCAAAGGCGAAGGCAGCCCCTTGGGATAACACTGACGCTCATGCACGAAAGCGTGGGGAGCAAACAGG	43	0	0	0	0	0	0	0	0	0	0	0	26	0	0	0	0	0	0	0	0	0	0	0	0	0	0	0	0	0	0	0	0	0	0	0	0	0	0	0	0	0	0	0	0
Zotu317	otu99	Bacteria(1.00),Proteobacteria(1.00),Gammaproteobacteria(1.00),Pseudomonadales(1.00),Pseudomonadaceae(1.00),Pseudomonas(1.00),Pseudomonas_gingeri(0.81)	Other	TACAGAGGGTGCAAGCGTTAATCGGAATTACTGGGCGTAAAGCGCGCGTAGGTGGTTTGTTAAGTTGAATGTGAAATCCCCGGGCTCAACCTGGGAACTGCATCCAAAACTGGCAAGCTAGAGTAGGGTAGAGGGTGGTGGAATTTCCTGTGTAGCGGTGAAATGCGTAGATATAGGAAGGAACACCAGTGGCGAAGGCGACCACCTGGACTCATACTGACACTGAGGTGCGAAAGCGTGGGGAGCAAACAGG	103	0	0	0	0	0	0	0	0	0	0	0	0	0	0	0	0	0	0	0	0	0	0	0	0	0	0	0	0	0	0	0	0	0	0	0	0	0	0	0	0	0	0	0	0
Zotu322	otu158	Bacteria(1.00),Firmicutes(1.00),Bacilli(1.00),Bacillales(1.00),Planococcaceae(0.82),Lysinibacillus(0.17),Lysinibacillus_sp.(0.11)	Symbiont	TACGTAGGTGGCAAGCGTTGTCCGGAATTATTGGGCGTAAAGCGCGCGCAGGTGGTTCCTTAAGTCTGATGTGAAAGCCCACGGCTCAACCGTGGAGGGTCATTGGAAACTGGGGAACTTGAGTGCAGAAGAGGATAGTGGAATTCCAAGTGTAGCGGTGAAATGCGTAGAGATTTGGAGGAACACCAGTGGCGAAGGCGACTATCTGGTCTGTAACTGACACTGAGGCGCGAAAGCGTGGGGAGCAAACAGG	99	0	0	0	0	0	0	0	0	0	0	0	0	0	0	0	0	0	0	0	0	0	0	0	0	0	0	0	0	0	0	0	0	0	0	0	0	0	0	0	0	0	0	0	0
Zotu324	otu159	Bacteria(1.00),Actinobacteriota(1.00),Actinobacteria(1.00),Corynebacteriales(1.00),Mycobacteriaceae(1.00),Mycobacterium(1.00),uncultured_bacterium(0.62)	Other	TACGTAGGGTCCGAGCGTTGTCCGGAATTACTGGGCGTAAAGAGCTCGTAGGTGGTTTGTCGCGTTGTTCGTGAAAACTCACAGCTCAACTGTGGGCGTGCGGGCGATACGGGCAGACTGGAGTACTGCAGGGGAGACTGGAATTCCTGGTGTAGCGGTGGAATGCGCAGATATCAGGAGGAACACCGGTGGCGAAGGCGGGTCTCTGGGCAGTAACTGACGCTGAGGAGCGAAAGCGTGGGGAGCGAACAGG	98	0	0	0	0	0	0	0	0	0	0	0	0	0	0	0	0	0	0	0	0	0	0	0	0	0	0	0	0	0	0	0	0	0	0	0	0	0	0	0	0	0	0	0	0
Zotu330	otu158	Bacteria(1.00),Firmicutes(1.00),Bacilli(1.00),Bacillales(1.00),Planococcaceae(0.98),Lysinibacillus(0.98),Bacillus_sp.(0.62)	Symbiont	TACGTAGGTGGCAAGCGTTGTCCGGAATTATTGGGCGTAAAGCGCGCGCAGGTGGTTTCTTAAGTCTGATGTGAAAGCCCACGGCTCAACCGTGGAGGGTCATTGGAAACTGGGAAACTTGAGTGCAGAAGAGGATAGTGGAATTCCAAGTGTAGCGGTGAAATGCGTAGAGATTTGGAGGAACACCAGTGGCGAAGGCGACTATCTGGTCTGTAACTGACACTGAGGCGCGAAAGCGTGGGGAGCAAACAGG	93	0	0	0	0	0	0	0	0	0	0	0	0	0	0	0	0	0	0	0	0	0	0	0	0	0	0	0	0	0	0	0	0	0	0	0	0	0	0	0	0	0	0	0	0
Zotu332	otu163	Bacteria(1.00),Proteobacteria(1.00),Alphaproteobacteria(1.00),Rhizobiales(1.00),Beijerinckiaceae(1.00),1174-901-12(1.00),uncultured_Alphaproteobacteria(0.73)	Other	TACGAAGGGGGCTAGCGTTGTTCGGAATCACTGGGCGTAAAGGGTGCGTAGGCGGATTCTTAAGTCAGGGGTGAAATCCCGAGGCTCAACCTCGGAACTGCCTTTGATACTGGGGATCTTGAGTCCGGAAGAGGTGAGTGGAACTGCGAGTGTAGAGGTGAAATTCGTAGATATTCGCAAGAACACCAGTGGCGAAGGCGGCTCACTGGTCCGGAACTGACGCTGAGGCACGACAGCGTGGGGAGCAAACAGG	91	0	0	0	0	0	0	0	0	0	0	0	0	0	0	0	0	0	0	0	0	0	0	0	0	0	0	0	0	0	0	0	0	0	0	0	0	0	0	0	0	0	0	0	0
Zotu335	otu165	Bacteria(1.00),Proteobacteria(1.00),Alphaproteobacteria(1.00),Rhizobiales(1.00),Beijerinckiaceae(1.00),Methylobacterium-Methylorubrum(1.00),uncultured_bacterium(0.34)	Other	TACGAAGGGGGCTAGCGTTGCTCGGAATCACTGGGCGTAAAGGGCGCGTAGGCGGCCATTCAAGTCGGGGGTGAAAGCCTGTGGCTCAACCACAGAATTGCCTTCGATACTGTTTGGCTTGAGTATGGCAGAGGTCAGTGGAACTGCGAGTGTAGAGGTGAAATTCGTAGATATTCGCAAGAACACCAGTGGCGAAGGCGGCTGACTGGGCCATTACTGACGCTGAGGCGCGAAAGCGTGGGGAGCAAACAGG	90	0	0	0	0	0	0	0	0	0	0	0	0	0	0	0	0	0	0	0	0	0	0	0	0	0	0	0	0	0	0	0	0	0	0	0	0	0	0	0	0	0	0	0	0
Zotu342	otu129	Bacteria(1.00),Actinobacteriota(1.00),Actinobacteria(1.00),Micrococcales(1.00),Microbacteriaceae(1.00),Microbacteriaceae(0.77),Frondihabitans_sp.(0.77)	Other	TACGTAGGGTGCAAGCGTTGTCCGGAATTATTGGGCGTAAAGAGCTCGTAGGCGGTTTGTCGCGTCTGCTGTGAAATCTGGGGGCTCAACCCCCAGCCTGCAGTGGGTACGGGCAGACTAGAGTGCGGTAGGGGAGATTGGAATTCCTGGTGTAGCGGTGGAATGCGCAGATATCAGGAGGAACACCGATGGCGAAGGCAGATCTCTGGGCCGTAACTGACGCTGAGGAGCGAAAGCATGGGGAGCGAACAGG	85	0	0	0	0	0	0	0	0	0	0	0	0	0	0	0	0	0	0	0	0	0	0	0	0	0	0	0	0	0	0	0	0	10	0	0	0	0	0	0	0	0	0	0	0
Zotu343	otu168	Bacteria(1.00),Firmicutes(1.00),Bacilli(1.00),Exiguobacterales(0.98),Exiguobacteraceae(0.98),Exiguobacterium(0.98),Exiguobacterium_sp.(0.43)	Symbiont	TACGTAGGTGGCAAGCGTTGTCCGGAATTATTGGGCGTAAAGCGCGCGCAGGCGGCCTTTTAAGTCTGATGTGAAAGCCCCCGGCTCAACCGGGGAGGGTCATTGGAAACTGGAAGGCTTGAGTACAGAAGAGAAGAGTGGAATTCCATGTGTAGCGGTGAAATGCGTAGAGATGTGGAGGAACACCAGTGGCGAAGGCGACTCTTTGGTCTGTAACTGACGCTGAGGCGCGAAAGCGTGGGGAGCAAACAGG	85	0	0	0	0	0	0	0	0	0	0	0	0	0	0	0	0	0	0	0	0	0	0	0	0	0	0	0	0	0	0	0	0	0	0	0	0	0	0	0	0	0	0	0	0
Zotu347	otu147	Bacteria(1.00),Proteobacteria(1.00),Alphaproteobacteria(1.00),Rhizobiales(1.00),Rhizobiaceae(1.00),Allorhizobium-Neorhizobium-Pararhizobium-Rhizobium(1.00),Agrobacterium_radiobacter(0.98)	Symbiont	TACGAAGGGGGCTAGCGTTGTTCGGAATTACTGGGCGTAAAGCGCACGTAGGCGGATATTTAAGTCAGGGGTGAAATCCCAGAGCTCAACTCTGGAACTGCCTTTGATACTGGGTATCTTGAGTATGGAAGAGGTAAGTGGAATTCCGAGTGTAGAGGTGAAATTCGTAGATATTCGGAGGAACACCAGTGGCGAAGGCGGCTTACTGGTCCATTACTGACGCTGAGGTGCGAAAGCGTGGGGAGCAAACAGG	65	0	0	0	0	0	0	0	0	0	0	0	0	0	0	0	0	0	0	0	0	0	0	0	0	0	0	0	0	0	0	0	0	0	0	0	0	11	0	0	0	0	0	0	0
Zotu349	otu171	Bacteria(1.00),Proteobacteria(1.00),Gammaproteobacteria(1.00),Pseudomonadales(1.00),Moraxellaceae(1.00),Acinetobacter(1.00),Acinetobacter_baumannii(1.00)	Symbiont	TACAGAGGGTGCGAGCGTTAATCGGATTTACTGGGCGTAAAGCGTGCGTAGGCGGCTTATTAAGTCGGATGTGAAATCCCCGAGCTTAACTTGGGAATTGCATTCGATACTGGTGAGCTAGAGTATGGGAGAGGATGGTAGAATTCCAGGTGTAGCGGTGAAATGCGTAGAGATCTGGAGGAATACCGATGGCGAAGGCAGCCATCTGGCCTAATACTGACGCTGAGGTACGAAAGCATGGGGAGCAAACAGG	62	0	0	0	0	0	0	0	0	0	0	0	0	0	0	0	0	0	0	0	0	0	0	0	0	0	0	0	0	0	0	0	0	0	0	0	0	0	0	0	0	0	0	0	0
Zotu350	otu37	Bacteria(1.00),Proteobacteria(1.00),Gammaproteobacteria(1.00),Enterobacterales(1.00),Enterobacteriaceae(0.95),Raoultella(0.94),bacterium_enrichment(0.94)	Symbiont	TACGGAGGGTGCAAGCGTTAATCGGAATTACTGGGCGTAAAGCGCACGCAGGCGGTTTGTTAAGTCAGATGTGAAATCCCCGGGCTCAACCTGGGAACTGCATTTGAAACTGGCAAGCTTGAGTCTTGTAGAGGGGGGTAGAATTCCAGGTGTAGCGGTGAAATGCGTAGAGATCTGGAGGAATACCGGTGGCGAAGGCGGCCCCCTGGACAAAGACTGACGCTCAGGTGCGAAAGCGTGGGGAGCAAACAGG	82	0	0	0	0	0	0	0	0	0	0	0	0	0	0	0	0	0	0	0	0	0	0	0	0	0	0	0	0	0	0	0	0	0	0	0	0	0	0	0	0	0	0	0	0
Zotu351	otu172	unassigned	Symbiont	GACAAGGGAGACGAGTGTTATTCATCTTTAACAGGTATATAGGGTACCTAGACGGTGTACAAAGGCTTTAATAAGTACCTATACACTTGAGTTTGATATAGGAGAGGAATATGTCGGAATTGTTGGTGTAAAGATGAAATTTGCTAATACCAATAGGACCGGTGACGGCGAAGGCAAACCTCTATGTACTATAGACATAGGCCAGTAAGAATTACTACTGTTAGGAGCTTGCTTGCTAAAAAAGGGTAATCATGGTTTAATGTCGTACTGACGTTGAGGGACGAAGGCTCAGAGAGTGAAGAGG	81	0	0	0	0	0	0	0	0	0	0	0	0	0	0	0	0	0	0	0	0	0	0	0	0	0	0	0	0	0	0	0	0	0	0	0	0	0	0	0	0	0	0	0	0
Zotu352	otu13	Bacteria(1.00),Proteobacteria(1.00),Alphaproteobacteria(1.00),Rickettsiales(1.00),Rickettsiaceae(1.00),Rickettsia(0.54),metagenome(0.27)	Symbiont	TACGGAGGGGGCTAGCGTTGTTCGGAATTACTGGGCGTAAAGAGCGCGTAGGCGGTTTGTAAAGTTGGAAGTGAAAGCCCGAGGCTTAACCTCGGAATTGCTTTCAAAACTACTAATCTAGAGTGTAGTAGGGGATGATGGAATTCCTAGTGTAGAGGTGAAATTCTTAGATATTAGGAGGAACACCGGTGGCGAAGGCGACCATCTGGGTCGCATCTGACGCTGAGGCGCGAAAGCGTGGGGAGCAAACAGG	81	0	0	0	0	0	0	0	0	0	0	0	0	0	0	0	0	0	0	0	0	0	0	0	0	0	0	0	0	0	0	0	0	0	0	0	0	0	0	0	0	0	0	0	0
Zotu353	otu173	Bacteria(1.00),Verrucomicrobiota(1.00),Chlamydiae(1.00),Chlamydiales(1.00),Simkaniaceae(1.00),Candidatus_Rhabdochlamydia(1.00),Latrodectus_geometricus(0.28)	Other	TACGGAGGGTGCAAGCATTAATCGGAATTATTGGGCGTAAAGGGCGCGTAGGCGGGATTAAAAGTCAGATGTGAAATTCCGAAGCTCAACTTCGGAGCCGCATTTGAAACTGCAATTCTTGAGGGATGGCGGAGGAAACGGAATTCCACGTGTAGCGGTGAAATGCGTAGATATGTGGAAGAACACCTGTGGCGAAAGCGGTTTCCTAGCTTTTACCTGACGCTGAGGCGCGAGAGCAAGGGGAGCAAACAGG	80	0	0	0	0	0	0	0	0	0	0	0	0	0	0	0	0	0	0	0	0	0	0	0	0	0	0	0	0	0	0	0	0	0	0	0	0	0	0	0	0	0	0	0	0
Zotu354	otu58	Bacteria(1.00),Proteobacteria(1.00),Gammaproteobacteria(1.00),Burkholderiales(1.00),Burkholderiaceae(0.99),Robbsia(0.99),Robbsia_andropogonis(0.97)	Symbiont	TACGTAGGGTGCAAGCGTTAATCGGAATTACTGGGCGTAAAGCGTGCGCAGGCGGTTTGTTAAGACAGATGTGAAATCCCCGGGCTTAACCTGGGAACTGCATTTGTGACTGGCAGGCTAGAGTGTGGCAGAGGGGGGTGGAATTCCGCGTGTAGCAGTGAAATGCGTAGATATGCGGAGGAACATCGATGGCGAAGGCAGCCCCCTGGGCCAACACTGACGCTCATGCACGAAAGCATGGGGAGCAAACAGG	79	0	0	0	0	0	0	0	0	0	0	0	0	0	0	0	0	0	0	0	0	0	0	0	0	0	0	0	0	0	0	0	0	0	0	0	0	0	0	0	0	0	0	0	0
Zotu359	otu175	unassigned	Other	GACAAGGGAGACGAGTGTTATTCATCTTTAACAGGTATATAGGGTACCTAGACGGTGTACAAAGGCTTAGATAAGTACCTATTACACTTGAGTTTGATATGTGAGAGGAATATGTCAGAATTATTGGTGGAAAGATGAAATTTGCTAATACTAATAGGACTGATAATGGCGAAGGCAAACCTCTATGTACATGTATTTTGCTTTGTCGGCGTAAAGACAAAAACATTAATACTATAACTGACGTTGAGGGACGAAGGCTCAGAGAGTGAAGAGG	77	0	0	0	0	0	0	0	0	0	0	0	0	0	0	0	0	0	0	0	0	0	0	0	0	0	0	0	0	0	0	0	0	0	0	0	0	0	0	0	0	0	0	0	0
Zotu360	otu176	unassigned	Symbiont	GCCTACAGAGAAAATATATCCGACTTTTGATCGAATTGCTCTTTGAGTTGAGAATTTTCAATCAGTTCCATTCAAATAATAGGTATTTATGTAATGACATTTTTGAGATTGTTGTCCCAGTTTCTTGTCGCAGTAGTTTGAGACCCTTTTTTAAAGCCAAAAAATATTTTAGATCTTAGTTAAAGTGAAAATAATCGATACGACGTGCAGCAACGAAATGTGCATGCAGCAATTAAACAAAACTGGTTACAACCACAAACAGTATATTGAGATAAGCGAAATATTG	77	0	0	0	0	0	0	0	0	0	0	0	0	0	0	0	0	0	0	0	0	0	0	0	0	0	0	0	0	0	0	0	0	0	0	0	0	0	0	0	0	0	0	0	0
Zotu361	otu58	Bacteria(1.00),Proteobacteria(1.00),Gammaproteobacteria(1.00),Burkholderiales(1.00),Burkholderiaceae(1.00),Robbsia(1.00),Robbsia_andropogonis(0.99)	Symbiont	TACGTGGGGTGCTAGCGTTAATCGGAATTACTGGGCGTAAAGCGTGCGCAGGCGGTTTGTTAAGACAGATGTGAAATCCCCGGGCTTAACCTGGGAACTGCATTTGTGACTGGCAGGCTAGAGTGTGGCAGAGGGGGGTGGAATTCCGCGTGTAGCAGTGAAATGCGTAGATATGCGGAGGAACATCGATGGCGAAGGCAGCCCCCTGGGCCAACACTGACGCTCATGCACGAAAGCGTGGGGAGCAAACAGG	77	0	0	0	0	0	0	0	0	0	0	0	0	0	0	0	0	0	0	0	0	0	0	0	0	0	0	0	0	0	0	0	0	0	0	0	0	0	0	0	0	0	0	0	0
Zotu363	otu178	unassigned	Symbiont	AAATCCTGGAAAATTGTGCGAGCGGTAGCGGCAGCGATCGACCAACCGTGAACGAGTGGGGGACACAGTCTTGCCAACTCACAGTACTGGGCTAGCATACGAGTGCAATGGACCTCATTGGCAATCAAGTTGGCAACCCTGACTACAGCCGCTCCCGCTCTCAACGTGCATAAACAGACCCATTTGACTCAATGTAGTTCAAAACCGCTCCCGCTCAAACAACCGCTGCGATTTCTAAAATCGA	76	0	0	0	0	0	0	0	0	0	0	0	0	0	0	0	0	0	0	0	0	0	0	0	0	0	0	0	0	0	0	0	0	0	0	0	0	0	0	0	0	0	0	0	0
Zotu372	otu103	Bacteria(1.00),Firmicutes(0.53),Bacilli(0.48),Entomoplasmatales(0.06),Spiroplasmataceae(0.04),Spiroplasma(0.04),Spiroplasma_sp.(0.01)	Symbiont	TACAGAGGATACAAGCGTTATCCGGATTTATTGGGTTTAAAGGGTGCGTAGGCGGTTTTATAAGTGTGAGGTTAAATGCTAGAGCTTAACTCTAGTTCGCCTCATATACTGTAAAACTAGAGTGCAGGAGAGGTTAGTAGAATTTCTAGTGTAATGGTGGAATATGTAGATATTAGAAGGAATACCAGTGGCGAAGGCGGCTAACTGGCCTGATACTGACGCTGAGGCACGAAAGCTGGAGGAGCAAATAGG	73	0	0	0	0	0	0	0	0	0	0	0	0	0	0	0	0	0	0	0	0	0	0	0	0	0	0	0	0	0	0	0	0	0	0	0	0	0	0	0	0	0	0	0	0
Zotu374	otu19	Bacteria(1.00),Proteobacteria(1.00),Gammaproteobacteria(1.00),Burkholderiales(1.00),Comamonadaceae(1.00),Variovorax(0.97),Variovorax_sp.(0.97)	Symbiont	TACGTAGGGTGCAAGCGTTAATCGGAATTACTGGGCGTAAAGCGTGCGCAGGCGGTTATGTAAGACAGTTGTGAAATCCCCGGGCTCAACCTGGGAACTGCATCTGTGACTGCATAGCTAGAGTACGGTAGAGGGGGATGGAATTCCGCGTGTAGCAGTGAAATGCGTAGATATGCGGAGGAACACCGATGGCGAAGGCAATCCCCTGGACCTGTACTGACGCTCATGCACGAAAGCGTGGGGAGCAAACAGG	29	0	0	0	0	0	0	0	0	0	0	0	0	0	0	0	0	0	0	0	0	0	0	0	0	0	0	0	0	0	0	0	0	0	0	0	0	0	0	0	0	0	0	0	0
Zotu385	otu95	Bacteria(1.00),Proteobacteria(1.00),Alphaproteobacteria(1.00),Rhizobiales(1.00),Xanthobacteraceae(1.00),Bradyrhizobium(0.99),Bradyrhizobium_elkanii(0.27)	Other	TACGAAGGGGGCTAGCGTTGCTCGGAATCACTGGGCGTAAAGGGTGCGTAGGCGGGTCTTTAAGTCAGGGGTGAAATCCTGGAGCTCAACTCCAGAACTGCCTTTGATACTGAGGATCTTGAGTTCGGGAGAGGTGAGTGGAACTGCGAGTGTAGAGGTGAAATTCGTAGATATTCGCAAGAACACCAGTGGCGAAGGCGGCTCACTGGCCCGATACTGACGCTGAGGCACGAAAGCGTGGGGAGCAAACAGG	68	0	0	0	0	0	0	0	0	0	0	0	0	0	0	0	0	0	0	0	0	0	0	0	0	0	0	0	0	0	0	0	0	0	0	0	0	0	0	0	0	0	0	0	0
Zotu388	otu187	Bacteria(1.00),Firmicutes(1.00),Bacilli(1.00),Lactobacillales(1.00),Streptococcaceae(1.00),Lactococcus(1.00),Lactococcus_lactis(1.00)	Symbiont	TACGTAGGTCCCGAGCGTTGTCCGGATTTATTGGGCGTAAAGCGAGCGCAGGTGGTTTATTAAGTCTGGTGTAAAAGGCAGTGGCTCAACCATTGTATGCATTGGAAACTGGTAGACTTGAGTGCAGGAGAGGAGAGTGGAATTCCATGTGTAGCGGTGAAATGCGTAGATATATGGAGGAACACCGGTGGCGAAAGCGGCTCTCTGGCCTGTAACTGACACTGAGGCTCGAAAGCGTGGGGAGCAAACAGG	46	0	0	0	0	0	0	0	0	0	0	0	0	0	0	0	0	46	0	0	0	0	0	0	0	0	0	0	0	0	0	0	0	0	0	0	0	0	0	0	0	0	0	0	0
Zotu391	otu34	Bacteria(1.00),Proteobacteria(1.00),Alphaproteobacteria(1.00),Sphingomonadales(1.00),Sphingomonadaceae(1.00),Sphingomonas(0.99),Sphingomonas_sp.(0.49)	Other	TACGGAGGGAGCTAGCGTTATTCGGAATTACTGGGCGTAAAGCGCACGTAGGCGGCTTTGTAAGTAAGAGGTGAAAGCCCAGAGCTCAACTCTGGAATTGCCTTTTAGACTGCATCGCTTGAATCATGGAGAGGTCAGTGGAATTCCGAGTGTAGAGGTGAAATTCGTAGATATTCGGAAGAACACCAGTGGCGAAGGCGGCTGACTGGACATGTATTGACGCTGAGTCACGAAAGCATGGGGAGCAAACAGG	67	0	0	0	0	0	0	0	0	0	0	0	0	0	0	0	0	0	0	0	0	0	0	0	0	0	0	0	0	0	0	0	0	0	0	0	0	0	0	0	0	0	0	0	0
Zotu392	otu78	Bacteria(1.00),Proteobacteria(1.00),Gammaproteobacteria(1.00),Burkholderiales(1.00),Oxalobacteraceae(1.00),Massilia(0.99),uncultured_bacterium(0.90)	Other	TACGTAGGGTGCAAGCGTTAATCGGAATTACTGGGCGTAAAGCGTGCGCAGGCGGTTTTGTAAGTTTGTCGTGAAAGCCCCGGGCTCAACCTGGGAATTGCGATGAAGACTGCAAGGCTTGAATCTGGCAGAGGGGGGTAGAATTCCACGTGTAGCAGTGAAATGCGTAGAGATGTGGAGGAACACCGATGGCGAAGGCAGCCCCCTGGGTCAAGATTGACGCTCATGCACGAAAGCATGGGGAGCAAACAGG	67	0	0	0	0	0	0	0	0	0	0	0	0	0	0	0	0	0	0	0	0	0	0	0	0	0	0	0	0	0	0	0	0	0	0	0	0	0	0	0	0	0	0	0	0
Zotu398	otu191	Bacteria(1.00),Proteobacteria(1.00),Alphaproteobacteria(1.00),Rhizobiales(1.00),Xanthobacteraceae(1.00),uncultured(1.00),metagenome(0.97)	Other	TACGAAGGGGGCTAGCGTTGCTCGGAATCACTGGGCGTAAAGCGCACGTAGGCGGACTCTTAAGTCGGTGGTGAAATCCTGGAGCTCAACTCCAGAACTGCCTTCGATACTGAGAGTCTCGAGTCCGGGAGAGGTGAGTGGAACTGCGAGTGTAGAGGTGAAATTCGTAGATATTCGCAAGAACACCAGTGGCGAAGGCGGCTCACTGGCCCGGTACTGACGCTGAGGTGCGAAAGCGTGGGGAGCAAACAGG	65	0	0	0	0	0	0	0	0	0	0	0	0	0	0	0	0	0	0	0	0	0	0	0	0	0	0	0	0	0	0	0	0	0	0	0	0	0	0	0	0	0	0	0	0
Zotu399	otu37	Bacteria(1.00),Proteobacteria(1.00),Gammaproteobacteria(1.00),Enterobacterales(1.00),Enterobacteriaceae(0.19),Klebsiella(0.05),Klebsiella_pneumoniae(0.03)	Other	TACGGAGGGTGCAAGCGTTAATCGGAATTACTGGGCGTAAAGCGCACGCAGGCGGTCTGTCAAGTCAGATGTGAAATCCCCGGGCTTAACCTGGGAACTGCATTTGAAACTGGCAGGCTAGAGTCTTGTAGAGGGGGGTAGAATTCCAGGTGTAGCGGTGAAATGCGTAGAGATCTGGAGGAATACCGGTGGCGAAGGCGGCCCCCTGGACAAAGACTGACGCTCAGGTGCGAAAGCGTGGGGAGCAAACAGG	49	0	0	0	0	0	0	0	0	0	0	0	0	0	0	0	0	0	0	0	0	0	0	0	0	0	0	0	0	0	0	0	0	0	0	0	0	0	0	0	0	0	0	0	0
Zotu400	otu192	Bacteria(1.00),Proteobacteria(1.00),Gammaproteobacteria(1.00),Burkholderiales(1.00),Comamonadaceae(1.00),Ramlibacter(0.33),uncultured_bacterium(0.73)	Other	TACGTAGGGTGCAAGCGTTAATCGGAATTACTGGGCGTAAAGCGTGCGCAGGCGGTAATGTAAGACAGATGTGAAATCCCCGGGCTCAACCTGGGAACTGCATTTGTGACTGCATTGCTGGAGTGCGGCAGAGGGGGATGGAATTCCGCGTGTAGCAGTGAAATGCGTAGATATGCGGAGGAACACCGATGGCGAAGGCAATCCCCTGGGCCTGCACTGACGCTCATGCACGAAAGCGTGGGGAGCAAACAGG	64	0	0	0	0	0	0	0	0	0	0	0	0	0	0	0	0	0	0	0	0	0	0	0	0	0	0	0	0	0	0	0	0	0	0	0	0	0	0	0	0	0	0	0	0
Zotu404	otu194	unassigned	Symbiont	GACAAGGGAGACGAGTGTTATTCATCTTAAACAGGTATATTGGGTACCTAGACGGTGTGCAAAGGCTGATATAAGTACCTATTACACTTGAGTTTGATATGTGAGAGGAAGATGTCAGAATTGTTGGTGTAGGGATGAAATCCGTTGATACCAATAGGACTGATAATGGCGAAGGCAAACCTCTATGTACATGCTTACTTAGAAATAACAACTAAAACAATTAGAAGAAGTTATTGCTTAAGTAAACTAAACTGACGTTGAGGGACGAAGGCTTAGAGAGTGAAGAGG	62	0	0	0	0	0	0	0	0	0	0	0	0	0	0	0	0	0	0	0	0	0	0	0	0	0	0	0	0	0	0	0	0	0	0	0	0	0	0	0	0	0	0	0	0
Zotu405	otu101	Bacteria(1.00),Firmicutes(1.00),Bacilli(1.00),Entomoplasmatales(1.00),Spiroplasmataceae(1.00),Spiroplasma(1.00),Spiroplasma_sp.(0.77)	Symbiont	TACAGAGGATACAAGCGTTATCCGGATTTATTGGGCGTAAAGCGTGCGTAAACGGTTTTGCAAGTCTGAGGTTAAATTTAGGGGCTAAACCCCTAACCGCCTTGGAAACTACATTACTAGAGTATAGGAGAGGTTAGTGGAATTTCATGTGTAGCGGTGGAATGCGTAGATATATGAAGGAACACCAGTGGCGAAGGCGGCTAACTGGCCTATTACTGACGTTGTGGCACGAAAGCGTGGAGAGCAAATAGG	62	0	0	0	0	0	0	0	0	0	0	0	0	0	0	0	0	0	0	0	0	0	0	0	0	0	0	0	0	0	0	0	0	0	0	0	0	0	0	0	0	0	0	0	0
Zotu409	otu195	Bacteria(1.00),Proteobacteria(1.00),Betaproteobacteria(0.97),Betaproteobacteria_incertae_sedis(0.96),Candidatus_Vidania(0.96),Vidaniaendosymbiont_of_Stenocranus_major(0.96)	Other	TACGTAAAGTGCAAGCGTTAATCGGATTGATTGGGCGTAAAGGGTGTGTAGGTGGCTTATTATGATGTTTATCAAAAAATGATTATCGTCGTTTAGTAAACATTACTGATAATCTTGAATATATTATAGAGGGAGGTGGAATTTTGCAAGTAGTAGTGAAATGCGTAGATATGCAAAGGAACACCAATGGCGAAGGCAACCTCCTGGGTTTATATTGACGCTAATACACTAAAGCATGGGTAGCAAACAGG	61	0	0	0	0	0	0	0	0	0	0	0	0	0	0	0	0	0	0	0	0	0	0	0	0	0	0	0	0	0	0	0	0	0	0	0	0	0	0	0	0	0	0	0	0
Zotu412	otu67	Bacteria(1.00),Proteobacteria(1.00),Alphaproteobacteria(1.00),Sphingomonadales(1.00),Sphingomonadaceae(1.00),Sphingomonas(1.00),uncultured_bacterium(0.96)	Other	TACGGAGGGAGCTAGCGTTATTCGGAATTACTGGGCGTAAAGCGCACGTAGGCGGCTTTGTAAGTTAGAGGTGAAAGCCCAGAGCTCAACTCTGGAATTGCCTTTGATACTGCATCGCTTGAATCCAGGAGAGGTGAGTGGAATTCCGAGTGTAGAGGTGAAATTCGTAGATATTCGGAAGAACACCAGTGGCGAAGGCGGCTCACTGGACTGGTATTGACGCTGAGGTGCGAAAGCGTGGGGAGCAAACAGG	60	0	0	0	0	0	0	0	0	0	0	0	0	0	0	0	0	0	0	0	0	0	0	0	0	0	0	0	0	0	0	0	0	0	0	0	0	0	0	0	0	0	0	0	0
Zotu414	otu198	Bacteria(1.00),Proteobacteria(1.00),Alphaproteobacteria(1.00),Sphingomonadales(1.00),Sphingomonadaceae(1.00),Sphingomonas(1.00),Sphingomonas_sp.(1.00)	Other	TACGGAGGGGGCTAGCGTTGTTCGGAATTACTGGGCGTAAAGCGCACGTAGGCGGCTTGGTAAGTTAGAGGTGAAAGCCCAGGGCTCAACCCTGGAATTGCCTTTAAGACTGCCGAGCTAGTAGGTGAGAGAGGTGAGTGGAATTCCGAGTGTAGAGGTGAAATTCGTAGATATTCGGAAGAACACCAGTGGCGAAGGCGGCTCACTGGCTCATTCTAGACGCTGAGGTGCGAAAGCGTGGGGAGCAAACAGG	59	0	0	0	0	0	0	0	0	0	0	0	0	0	0	0	0	0	0	0	0	0	0	0	0	0	0	0	0	0	0	0	0	0	0	0	0	0	0	0	0	0	0	0	0
Zotu415	otu163	Bacteria(1.00),Proteobacteria(1.00),Alphaproteobacteria(1.00),Rhizobiales(1.00),Beijerinckiaceae(1.00),1174-901-12(1.00),uncultured_bacterium(1.00)	Other	TACGAAGGGGGCTAGCGTTGTTCGGAATCACTGGGCGTAAAGGGTGCGTAGGCGGGATCTTAAGTCAGGGGTGAAATCCCGAGGCTCAACCTCGGAACTGCCTTTGATACTGGGGTCCTTGAGTCCGGAAGAGGTGAGTGGAACTGCGAGTGTAGAGGTGAAATTCGTAGATATTCGCAAGAACACCGGTGGCGAAGGCGGCTCACTGGTCCGGAACTGACGCTGAGGCACGACAGCGTGGGGAGCAAACAGG	58	8	0	0	0	0	0	0	0	0	0	0	0	0	0	0	0	0	0	0	0	0	0	0	0	0	0	0	0	0	0	0	0	0	0	0	0	0	0	0	0	0	0	0	0
Zotu420	otu127	Bacteria(1.00),Proteobacteria(1.00),Gammaproteobacteria(1.00),Enterobacterales(1.00),Morganellaceae(1.00),Buchnera(1.00),Buchnera_aphidicola(0.56)	Other	TACGGAGGGTGCTAGCGTTAATCAGAATTACTGGGCGTAAAGAGCACGTAGGTGGTTTTTTAAGTCAGATGTGAAATCCCTGGGCTTAACCTAGGAACTGCATTTGAAACTGAAATACTAGAGTATCGTAGAGGGAGGTAGAATTCTAGGTGTAGCGGTGAAATGCGTAGATATCTGGAGGAATACCCGTGGCGAAAGCGGCCTCCTAAACGAATACTGACACTGAGGTGCGAAAGCGTGGGGAGCAAACAGG	58	0	0	0	0	0	0	0	0	0	0	0	0	0	0	0	0	0	0	0	0	0	0	0	0	0	0	0	0	0	0	0	0	0	0	0	0	0	0	0	0	0	0	0	0
Zotu423	otu101	Bacteria(1.00),Firmicutes(1.00),Bacilli(1.00),Entomoplasmatales(1.00),Spiroplasmataceae(1.00),Spiroplasma(1.00),Spiroplasma_sp.(0.85)	Symbiont	TACAGAGGATACAAGCGTTATCCGGATTTATTGGGCGTAAAGCGTGCGTAGACGGTTTTGCAAGTCTGAGGTTAAATTTAGGGGCTCAACCCCTAACCGCCTTGGAAACTACATTACTAGAGTATAGGAGAGGTTAGTGGAATTTCATGTGTAGCGGTGGAATGCGTAGATATATGAAGGAACACCAGTGGCGAAGGCGGCTAACTGGCCTATTACTGACGTTGTGGCACGAAAGCGTGGGGAGCAAATAGG	56	0	0	0	0	0	0	0	0	0	0	0	0	0	0	0	0	0	0	0	0	0	0	0	0	0	0	0	0	0	0	0	0	0	0	0	0	0	0	0	0	0	0	0	0
Zotu426	otu99	Bacteria(1.00),Proteobacteria(1.00),Gammaproteobacteria(1.00),Pseudomonadales(1.00),Pseudomonadaceae(1.00),Pseudomonas(1.00),Pseudomonas_syringae(0.98)	Other	TACAGAGGGTGCAAGCGTTAATCGGAATTACTGGGCGTAAAGCGCGCGTAGGTGGTTTGTTAAGTTGAATGTGAAATCCCCGGGCTCAACCTGGGAACTGCATCCAAAACTGGCAAGCTAGAGTATGGTAGAGGGTGGTGGAATTTCCTGTGTAGCGGTGAAATGCGTAGATATAGGAAGGAACACCAGTGGCGAAGGCGACCACCTGGACTGATACTGACACTGAGGTGCGAAAGCGTGGGGAGCAAACAGG	30	0	0	0	30	0	0	0	0	0	0	0	0	0	0	0	0	0	0	0	0	0	0	0	0	0	0	0	0	0	0	0	0	0	0	0	0	0	0	0	0	0	0	0	0
Zotu430	otu201	Bacteria(1.00),Actinobacteriota(1.00),Actinobacteria(1.00),Micrococcales(1.00),Microbacteriaceae(1.00),Frondihabitans(0.66),endophytic_bacterium(0.66)	Other	TACGTAGGGTGCAAGCGTTGTCCGGAATTATTGGGCGTAAAGAGCTCGTAGGCGGTTTGTCGCGTCTGCTGTGAAATCTGGGGGCTCAACCCCCAGCCTGCAGTGGGTACGGGCAGACTAGAGTGCGGTAGGGGAGATTGGAATTCCTGGTGTAGCGGTGGAATGCGCAGATATCAGGAGGAACACCGATGGCGAAGGCAGATCTCTGGGCCGTTACTGACGCTGAGGAGCGAAAGCATGGGGAGCGAACAGG	55	0	0	0	0	0	0	0	0	0	0	0	0	0	0	0	0	0	0	0	0	0	0	0	0	0	0	0	0	0	0	0	0	0	0	0	0	0	0	0	0	0	0	0	0
Zotu431	otu67	Bacteria(1.00),Proteobacteria(1.00),Alphaproteobacteria(1.00),Sphingomonadales(1.00),Sphingomonadaceae(1.00),Sphingomonas(0.97),Sphingomonas_glacialis(0.91)	Other	TACGGAGGGAGCTAGCGTTATTCGGAATTACTGGGCGTAAAGCGCACGTAGGCGGCTTTGTAAGTTAGAGGTGAAAGCCTGGTGCTCAACACCAGAACTGCCTTTGATACTGCATCGCTTGAATCCAGGAGAGGTGAGTGGAATTCCGAGTGTAGAGGTGAAATTCGTAGATATTCGGAAGAACACCAGTGGCGAAGGCGGCTCACTGGACTGGTATTGACGCTGAGGTGCGAAAGCGTGGGGAGCAAACAGG	55	0	0	0	0	0	0	0	0	0	0	0	0	0	0	0	0	0	0	0	0	0	0	0	0	0	0	0	0	0	0	0	0	0	0	0	0	0	0	0	0	0	0	0	0
Zotu435	otu204	Bacteria(1.00),Proteobacteria(1.00),Gammaproteobacteria(1.00),Enterobacterales(1.00),Morganellaceae(1.00),Candidatus_Hamiltonella(1.00),uncultured_Enterobacteriaceae(1.00)	Other	TACGGAGGGTGCGAGCGTTAATCGGAATAACTGGGCGTAAAGGGCATGTAGGCGGTGAGTTAAGTCAGATGTGAAATCCCCGAGCTCAACTTGGGAATGGCATTTGAAACTGGGTCGCTAGAGTTTTCTAGAGGGGGGTAGAATTCCAGGTGTAGCGGTGAAATGCGTAGATATCTGGAGGAATACCGGTGGCGAAGGCGGCCCCCTGGAGAAAGACTGACGCTGAGGTGCGAAAGCGTGGGGAGCAAACAGG	54	0	0	0	0	0	0	0	0	0	0	0	0	0	0	0	0	0	0	0	0	0	0	0	0	0	0	0	0	0	0	0	0	17	0	0	0	0	0	0	0	0	0	0	0
Zotu436	otu205	Bacteria(1.00),Actinobacteriota(1.00),Actinobacteria(1.00),Frankiales(1.00),Geodermatophilaceae(1.00),Blastococcus(1.00),uncultured_actinobacterium(0.91)	Symbiont	TACGTAGGGTGCAAGCGTTGTCCGGAATTATTGGGCGTAAAGAGCTCGTAGGCGGTTTGTTGCGTCGGCTGTGAAAACCTGAGGCTCAACCTCAGGCCTGCAGTCGATACGAGCAGACTAGAGTGTTGCAGGGGAGACTGGAATTCCTGGTGTAGCGGTGAAATGCGCAGATATCAGGAGGAACACCGGTGGCGAAGGCGGGTCTCTGGGCAACAACTGACGCTGAGGAGCGAAAGCGTGGGGAGCGAACAGG	53	0	0	0	0	0	27	0	0	0	0	0	0	0	0	0	0	0	0	0	0	0	0	0	0	0	0	0	0	0	0	0	0	0	0	0	0	0	0	0	0	0	0	0	0
Zotu437	otu67	Bacteria(1.00),Proteobacteria(1.00),Alphaproteobacteria(1.00),Sphingomonadales(1.00),Sphingomonadaceae(1.00),Altererythrobacter(0.05),Oculatella_atacamensis(0.05)	Symbiont	TACGGAGGGAGCTAGCGTTGTTCGGAATTACTGGGCGTAAAGCGCACGTAGGCGGCTTTGTAAGTTAGAGGTGAAAGCCCGGAGCTCAACTCCGGAACTGCCTTTAAGACTGCATCGCTTGAATCCAGGAGAGGTGAGTGGAATTCCGAGTGTAGAGGTGAAATTCGTAGATATTCGGAAGAACACCAGTGGCGAAGGCGGCTCACTGGACTGGTATTGACGCTGAGGTGCGAAAGCGTGGGGAGCAAACAGG	53	0	0	0	0	0	0	0	0	0	0	0	0	0	0	0	0	0	0	0	0	0	0	0	0	0	0	0	0	0	0	0	0	0	0	0	0	0	0	0	0	0	0	0	0
Zotu440	otu206	Bacteria(1.00),Actinobacteriota(1.00),Thermoleophilia(1.00),Gaiellales(1.00),uncultured(1.00),uncultured(1.00),uncultured_bacterium(1.00)	Other	TACGTAGGGGGCAAGCGTTGTCCGGATTTATTGGGCGTAAAGAGCGTGTAGGCGGTCAGGTAGGTCCGTTGTGAAAACTCGAGGCTCAACCTCGAGACGCCGATGGAAACCATCTGACTAGAGTCCGGAAGAGGAGAGTGGAATTCCTGGTGTAGCGGTGAAATGCGCAGATATCAGGAAGAACACCCGTGGCTAAGGCGGCTCTCTAGTACGGTACTGACGCTGAGACGCGAAAGCGTGGGGAGCGAACAGG	52	0	0	0	0	0	0	0	0	0	0	0	0	0	0	0	0	0	0	0	0	0	0	0	0	0	0	0	0	0	0	0	0	0	0	0	0	0	0	0	0	0	0	0	0
Zotu442	otu67	Bacteria(1.00),Proteobacteria(1.00),Alphaproteobacteria(1.00),Sphingomonadales(1.00),Sphingomonadaceae(1.00),uncultured(0.80),uncultured_bacterium(0.82)	Other	TACGGAGGGAGCTAGCGTTGTTCGGAATTACTGGGCGTAAAGCGCACGTAGGCGGCTTTGTAAGTTAGAGGTGAAAGCCCGGGGCTCAACTCCGGAACTGCCTTTAAGACTGCATCGCTTGAATCCAGGAGAGGTGAGTGGAATTCCGAGTGTAGAGGTGAAATTCGTAGATATTCGGAAGAACACCAGTGGCGAAGGCGGCTCACTGGACTGGTATTGACGCTGAGGTGCGAAAGCGTGGGGAGCAAACAGG	40	0	0	0	0	0	0	0	0	0	0	0	0	0	0	0	0	0	0	0	0	0	0	0	0	0	0	0	0	0	0	19	0	0	0	0	0	0	0	0	0	0	0	0	0
Zotu443	otu165	Bacteria(1.00),Proteobacteria(1.00),Alphaproteobacteria(1.00),Rhizobiales(1.00),Beijerinckiaceae(1.00),Methylobacterium-Methylorubrum(1.00),Methylobacterium_sp.(0.59)	Symbiont	TACGAAGGGGGCTAGCGTTGCTCGGAATCACTGGGCGTAAAGGGCGCGTAGGCGGCCATTCAAGTCGGGGGTGAAAGCCTGTGGCTCAACCACAGAATTGCCTTCGATACTGTTTGGCTTGAGTATGGTAGAGGTTGGTGGAACTGCGAGTGTAGAGGTGAAATTCGTAGATATTCGCAAGAACACCGGTGGCGAAGGCGGCCAACTGGACCATTACTGACGCTGAGGCGCGAAAGCGTGGGGAGCAAACAGG	51	0	0	0	0	0	0	0	0	0	0	0	0	0	0	0	0	0	0	0	0	0	0	0	0	0	0	0	0	0	0	0	0	0	0	0	0	0	0	0	0	0	0	0	0
Zotu445	otu207	Bacteria(1.00),Myxococcota(1.00),Polyangia(1.00),Polyangiales(1.00),BIrii41(1.00),BIrii41(1.00),uncultured_bacterium(0.94)	Other	GACAGAGGGTGCAAACGTTGTTCGGATTTACTGGGCGTAAAGCGCGTGTAGGCGGCTTTGCAAGTCGGATGTGAAAGCCCACGGCTCAACCGTGGAAGTGCATCCGAAACTGCATGGCTCGAGTCTCGGAGAGGAAGGTGGAATGCTTGGTGTAGAGGTGAAATTCGTAGATATCAAGCAGAACACCTGCGGCGAAGGCGGCCTTCTGGACGATGACTGACGCTGAGACGCGAAAGCGTGGGGAGCAAACAGG	51	0	0	0	0	0	0	0	0	0	0	0	0	0	0	0	0	0	0	0	0	0	0	0	0	0	0	0	0	0	0	0	0	0	0	0	0	0	0	0	0	0	0	0	0
Zotu446	otu78	Bacteria(1.00),Proteobacteria(1.00),Gammaproteobacteria(1.00),Burkholderiales(1.00),Oxalobacteraceae(1.00),Massilia(0.99),uncultured_bacterium(0.63)	Other	TACGTAGGGTGCAAGCGTTAATCGGAATTACTGGGCGTAAAGCGTGCGCAGGCGGTTTTGTAAGTCTGTCGTGAAAGCCCCGGGCTCAACCTGGGAATTGCGATGGAGACTGCAAGGCTTGAATCTGGCAGAGGGGGGTAGAATTCCACGTGTAGCAGTGAAATGCGTAGAGATGTGGAGGAACACCGATGGCGAAGGCAGCCCCCTGGGTCAAGATTGACGCTCATGCACGAAAGCGTGGGGAGCAAACAGG	51	0	0	0	0	0	0	0	0	0	0	0	0	0	0	0	0	0	0	0	0	0	0	0	0	0	0	0	0	0	0	0	0	0	0	0	0	0	0	0	0	0	0	0	0
Zotu448	otu208	Bacteria(1.00),Actinobacteriota(1.00),Actinobacteria(1.00),Frankiales(1.00),Nakamurellaceae(1.00),Nakamurella(1.00),uncultured_bacterium(0.78)	Other	TACGTAGGGTGCAAGCGTTGTCCGGAATTATTGGGCGTAAAGAGCTCGTAGGCGGTTTGTCGCGTCGAATGTGAAAACCCGGGGCTCAACCCCGGGCCTGCATTCGATACGGGCAGACTAGAGTTCGGTAGGGGAGTCTGGAATTCCTGGTGTAGCGGTGAAATGCGCAGATATCAGGAGGAACACCGGTGGCGAAGGCGGGACTCTGGGCCGATACTGACGCTGAGGAGCGAAAGCGTGGGGAGCAAACAGG	50	0	0	0	0	0	0	0	0	0	0	0	0	0	0	0	0	0	0	0	0	0	0	0	0	0	0	0	0	0	0	0	0	0	0	0	0	0	0	0	0	0	0	0	0
Zotu450	otu78	Bacteria(1.00),Proteobacteria(1.00),Gammaproteobacteria(1.00),Burkholderiales(1.00),Oxalobacteraceae(1.00),Massilia(1.00),uncultured_bacterium(0.87)	Other	TACAGAGGATACAAGCGTTATCCGGATTTATTGGGTTTAAAGGGTGCGTAGGCGGTTTTGTAAGTTTGTCGTGAAAGCCCCGGGCTCAACCTGGGAATTGCGATGAAGACTGCAAGGCTTGAATCTGGCAGAGGGGGGTAGAATTCCACGTGTAGCAGTGAAATGCGTAGAGATGTGGAGGAACACCGATGGCGAAGGCAGCCCCCTGGGTCAAGATTGACGCTCATGCACGAAAGCGTGGGGAGCAAACAGG	49	0	0	0	0	0	0	0	0	0	0	0	0	0	0	0	0	0	0	0	0	0	0	0	0	0	0	0	0	0	0	0	0	0	0	0	0	0	0	0	0	0	0	0	0
Zotu451	otu209	Bacteria(1.00),Actinobacteriota(1.00)	Other	TACGTAGGGAGCAAGCGTTGTCCGGAATCATTGGGCGTAAAGCGCGCGTAGGCGGCCCTGTAAGTCCGTTGTGAAAGTCAAAGGCTCAACCTTTGAAAGCCGATGGATACTGCAGGGCTAGAGTCCGGAAGAGGCGAGTGGAATTCCTGGTGTAGCGGTGGAATGCGCAGATATCAGGAGGAACACCAATAGCGAAGGCAGCTCGCTGGGACGGTACTGACGCTAAGGCGCGAAAGCGTGGGGAGCGAACAGG	49	0	0	0	0	0	0	0	0	0	0	0	0	0	0	0	0	0	0	0	0	0	0	0	0	0	0	0	0	0	0	0	0	0	0	0	0	0	0	0	0	0	0	0	0
Zotu453	otu210	Bacteria(1.00),Bacteroidota(1.00),Bacteroidia(1.00),Cytophagales(1.00),Hymenobacteraceae(1.00),Hymenobacter(1.00),Hymenobacter_sp.(0.16)	Other	TACGGAGGGTGCGAGCGTTGTCCGGATTTATTGGGTTTAAAGGGTGCGTAGGCGGCTTTTTAAGTCTGGGGTGAAAGCCCGCTGCTCAACAGCGGAACTGCCCTGGATACTGGAGAGCTTGAGTACAGACGAGGTTGGCGGAATGGACGGAGTAGCGGTGAAATGCATAGATACCGTCCAGAACCCCGATTGCGAAGGCAGCTGACTAGGCTGTTACTGACGCTGAGGCACGAAAGCGTGGGGAGCGAACAGG	48	0	0	0	0	0	0	0	0	0	0	0	0	0	0	0	0	0	0	0	0	0	0	0	0	0	0	0	0	0	0	0	0	0	0	0	0	0	0	0	0	0	0	0	0
Zotu454	otu211	Bacteria(1.00),Proteobacteria(1.00),Gammaproteobacteria(1.00),Burkholderiales(1.00),Oxalobacteraceae(1.00),Massilia(1.00),uncultured_Massilia(0.38)	Other	TACGTAGGGTGCAAGCGTTAATCGGAATTACTGGGCGTAAAGCGTGCGCAGGCGGTTTTGTAAGTCTGACGTGAAATCCCCGGGCTCAACCTGGGAATTGCGTTGGAGACTGCAAGGCTGGAGTCTGGCAGAGGGGGGTAGAATTCCACGTGTAGCAGTGAAATGCGTAGAGATGTGGAGGAACACCGATGGCGAAGGCAGCCCCCTGGGTCAAGACTGACGCTCATGCACGAAAGCGTGGGGAGCAAACAGG	48	0	0	0	0	0	0	0	0	0	0	0	0	0	0	0	0	0	0	0	0	0	0	0	0	0	0	0	0	0	0	0	0	0	0	0	0	0	0	0	0	0	0	0	0
Zotu457	otu8	Bacteria(1.00),Proteobacteria(1.00),Gammaproteobacteria(1.00),Diplorickettsiales(1.00),Diplorickettsiaceae(1.00),Rickettsiella(1.00),uncultured_bacterium(0.86)	Other	TACAGAGGGTGCAAGCGTTAATCAGAATGACTGGGCGTAAAGGGCGTGTAGGTGGTTGACTAGGTTTGATGTGAAATCCCCGGGCTTAACCTGGGAATTGCGTCGAAAACGGGTCGACTGGAGTGAGATAGAGGGTTGTGGAATTTCCGGTGTAGCGGTGAAATGCGTAGATATCGGAAAGAACATCAGTGGCGAAGGCGACAACCTGGATCTTAACTGACACTGAGGCGCGAAGGCGTGGGGAGCAAACAGG	47	0	0	0	0	0	0	0	0	0	0	0	0	0	0	0	0	0	0	0	0	0	0	0	0	0	0	0	0	0	0	0	0	0	15	18	0	0	0	0	0	0	0	0	0
Zotu458	otu211	Bacteria(1.00),Proteobacteria(1.00),Gammaproteobacteria(1.00),Burkholderiales(1.00),Oxalobacteraceae(1.00),Massilia(0.98),Massilia_sp.(0.90)	Other	TACGTAGGGTGCAAGCGTTAATCGGAATTACTGGGCGTAAAGCGTGCGCAGGCGGTTTTGTAAGTCTGACGTGAAATCCCCGGGCTCAACCTGGGAATTGCGTTGGAGACTGCAAGGCTAGAATCTGGCAGAGGGGGGTAGAATTCCACGTGTAGCAGTGAAATGCGTAGAGATGTGGAGGAACACCGATGGCGAAGGCAGCCCCCTGGGTCAAGATTGACGCTCATGCACGAAAGCGTGGGGAGCAAACAGG	47	0	0	0	0	0	0	0	0	0	0	0	0	0	0	0	0	0	0	0	0	0	0	0	0	0	0	0	0	0	0	0	0	0	0	0	0	0	0	0	0	0	0	0	0
Zotu463	otu213	Bacteria(1.00),Proteobacteria(1.00),Alphaproteobacteria(1.00),Rhizobiales(1.00),Xanthobacteraceae(1.00),Pseudolabrys(0.74),uncultured_bacterium(0.96)	Other	TACGAAGGGGGCTAGCGTTGCTCGGAATTACTGGGCGTAAAGCGCACGTAGGCGGATTGTTAAGTCGGGGGTGAAATCCTGGAGCTCAACTCCAGAACTGCCTTCGATACTGGCGATCTCGAGTTCGGGAGAGGTGAGTGGAACTGCGAGTGTAGAGGTGAAATTCGTAGATATTCGCAAGAACACCAGTGGCGAAGGCGGCTCACTGGCCCGATACTGACGCTGAGGTGCGAAAGCGTGGGGAGCAAACAGG	45	0	0	0	0	0	0	0	0	0	0	0	0	0	0	0	0	0	0	0	0	0	0	0	0	0	0	0	0	0	0	0	0	0	0	0	0	0	0	0	0	0	0	0	0
Zotu470	otu218	Bacteria(1.00),Proteobacteria(1.00),Gammaproteobacteria(1.00),Burkholderiales(1.00),Alcaligenaceae(1.00),Pigmentiphaga(0.83),metagenome(0.83)	Other	TACGTAGGGTGCAAGCGTTAATCGGAATTACTGGGCGTAAAGCGTGCGCAGGCGGTTCGGAAAGAAAGATGTGAAATCCCAGGGCTCAACCTTGGAACTGCATTTTTAACTCCCGAACTAGAGTATGTCAGAGGGGGGTGGAATTCCACGTGTAGCAGTGAAATGCGTAGATATGTGGAGGAACACCGATGGCGAAGGCAGCCCCCTGGGATAATACTGACGCTCATGCACGAAAGCGTGGGGAGCAAACAGG	44	0	0	0	0	0	0	0	0	0	0	0	0	0	0	0	0	0	0	0	0	0	0	0	0	0	0	0	0	0	0	0	0	0	0	0	0	0	0	0	0	0	0	0	0
Zotu471	otu219	Bacteria(1.00),Actinobacteriota(1.00),Actinobacteria(1.00),Frankiales(1.00),Acidothermaceae(1.00),Acidothermus(1.00),uncultured_bacterium(0.57)	Other	CACGTAGGGCGCAAGCGTTGTCCGGAATTATTGGGCGTAAAGAGCTCGTAGGCGGTCTGTTGCGTCCGCTGTGAAAACTCGGGGCTTAACCCCGAGCCTGCAGTGGATACGGGCAGACTAGAGGTAGGTAGGGGAGAATGGAATTCCCGGTGTAGCGGTGAAATGCGCAGATATCGGGAGGAACACCGGTGGCGAAGGCGGTTCTCTGGGCCTTACCTGACGCTGAGGAGCGAAAGCGTGGGGAGCGAACAGG	44	0	0	0	0	0	0	0	0	0	0	0	0	0	0	0	0	0	0	0	0	0	0	0	0	0	0	0	0	0	0	0	0	0	0	0	0	0	0	0	0	0	0	0	0
Zotu475	otu221	Bacteria(1.00),Actinobacteriota(1.00),Thermoleophilia(1.00),Solirubrobacterales(1.00),Solirubrobacteraceae(1.00),Conexibacter(1.00),uncultured_bacterium(1.00)	Other	TACGTAGGGGGCAAGCGTTGTCCGGAATCATTGGGCGTAAAGAGCGTGTAGGCGGCCTGGTAAGTCCGCTGTGAAAGTCCAGGGCTCAACCCTGGAATGCCGGTGGAAACTGTCAGGCTCGAGTCCGGAAGAGGCGAGTGGAATTCCTGGTGTAGCGGTGAAATGCGCAGATATCAGGAGGAACACCAATGGCGAAGGCAGCTCGCTGGGACGGTACTGACGCTGAGACGCGAAAGCGTGGGGAGCAAACAGG	43	0	0	0	0	0	0	0	0	0	0	0	0	0	0	0	0	0	0	0	0	0	0	0	0	0	0	0	0	0	0	0	0	0	0	0	0	0	0	0	0	0	0	0	0
Zotu486	otu34	Bacteria(1.00),Proteobacteria(1.00),Alphaproteobacteria(1.00),Sphingomonadales(1.00),Sphingomonadaceae(1.00),Sphingomonas(1.00),Sphingomonas_sp.(0.95)	Other	TACGGAGGGAGCTAGCGTTATTCGGAATTACTGGGCGTAAAGCGCACGTAGGCGGCTTTGTAAGTAAGAGGTGAAAGCCTGGAGCTCAACTCCAGAATTGCCTTTTAGACTGCATCGCTTGAATCATGGAGAGGTGAGTGGAATTCCGAGTGTAGAGGTGAAATTCGTAGATATTCGGAAGAACACCAGTGGCGAAGGCGGCTCACTGGACATGTATTGACGCTGAGGTGCGAAAGCGTGGGGAGCAAACAGG	41	0	0	0	0	0	0	0	0	0	0	0	0	0	0	0	0	0	0	0	0	0	0	0	0	0	0	0	0	0	0	0	0	0	0	0	0	0	0	0	0	0	0	0	0
Zotu490	otu226	Bacteria(1.00),Proteobacteria(1.00),Alphaproteobacteria(1.00),Micropepsales(1.00),Micropepsaceae(1.00),uncultured(1.00),uncultured_bacterium(0.85)	Other	TACGAAGGGGGCTAGCGTTGTTCGGAATTACTGGGCGTAAAGCGTGCGCAGGCGGTCTTCCAAGTCAGTGGTGAAAGCCCGGAGCTCAACTCCGGAACTGCCATTGAAACTGTGAGACTCGAGTACGAGAGAGGTGAGTGGAATTCCCAGTGTAGAGGTGAAATTCGTAGATATTGGGAAGAACACCGGTGGCGAAGGCGGCTCACTGGCTCGTTACTGACGCTCAGGCACGACAGCGTGGGGATCAAACAGG	40	0	0	0	0	0	0	0	0	0	0	0	0	0	0	0	0	0	0	0	0	0	0	0	0	0	0	0	0	0	0	0	0	0	0	0	0	0	0	0	0	0	0	0	0
Zotu493	otu159	Bacteria(1.00),Actinobacteriota(1.00),Actinobacteria(1.00),Corynebacteriales(1.00),Mycobacteriaceae(1.00),Mycobacterium(1.00),uncultured_bacterium(0.66)	Other	TACGTAGGGTGCGAGCGTTGTCCGGAATTACTGGGCGTAAAGAGCTCGTAGGTGGTTTGTCGCGTTGTTCGTGAAAACTCACAGCTCAACTGTGGGCGTGCGGGCGATACGGGCAGACTGGAGTACTGCAGGGGAGACTGGAATTCCTGGTGTAGCGGTGGAATGCGCAGATATCAGGAGGAACACCGGTGGCGAAGGCGGGTCTCTGGGCAGTAACTGACGCTGAGGAGCGAAAGCGTGGGGAGCGAACAGG	39	0	0	0	0	0	0	0	0	0	0	0	0	0	0	0	0	0	0	0	0	0	0	0	0	0	0	0	0	0	0	0	0	0	0	0	0	0	0	0	0	0	0	0	0
Zotu495	otu228	Bacteria(1.00),Bacteroidota(1.00),Bacteroidia(1.00),Sphingobacteriales(1.00),Sphingobacteriaceae(1.00),Pedobacter(0.92),Pedobacter_sp.(0.13)	Symbiont	TACGGAGGATCCAAGCGTTATCCGGATTTATTGGGTTTAAAGGGAGCGTAGGCGGTCTGTTAAGTCAGGGGTGAAAGACGGTGGCTCAACCATCGCAGTGCCTTTGATACTGACGGACTTGAATATAGTTGAGGTAGGCGGAATGTGACAAGTAGCGGTGAAATGCATAGATATGTCACAGAACACCAATTGCGAAGGCAGCTTACTAAGCTATGATTGACGCTGAGGCTCGAAAGCGTGGGGATCAAACAGG	38	0	0	0	0	0	0	0	0	0	0	0	0	0	0	0	0	0	0	0	0	0	0	0	0	0	0	0	0	0	0	0	0	0	0	0	0	0	0	0	0	0	0	0	0
Zotu496	otu229	Bacteria(1.00),Proteobacteria(1.00),Gammaproteobacteria(1.00),Burkholderiales(1.00),Comamonadaceae(1.00),Acidovorax(0.12),uncultured_Acidovorax(0.12)	Other	TACGTAGGGTGCAAGCGTTAATCGGAATTACTGGGCGTAAAGCGTGCGCAGGCGGCTTTGCAAGACAGATGTGAAATCCCCGGGCTCAACCTGGGAACTGCATTTGTGACTGCATGGCTAGAGTACGGTAGAGGGGGATGGAATTCCGCGTGTAGCAGTGAAATGCGTAGATATGCGGAGGAACACCGATGGCGAAGGCAATCCCCTGGACCTGTACTGACGCTCATGCACGAAAGCGTGGGGAGCAAACAGG	38	0	0	0	0	0	0	0	0	0	0	0	0	0	0	0	0	0	0	0	0	0	0	0	0	0	0	0	0	0	0	0	0	0	0	0	0	0	0	0	0	0	0	0	0
Zotu501	otu101	Bacteria(1.00),Firmicutes(1.00),Bacilli(1.00),Entomoplasmatales(1.00),Spiroplasmataceae(1.00),Spiroplasma(1.00),Spiroplasma_sp.(1.00)	Symbiont	TACATAGGTGGCAAGCGTTATCCGGATTTATTGGGCGTAAAGCGTGCGTAGACGGTTTTGCAAGTCTGAGGTTAAATTTAGGGGCTCAACCCCTAACCGCCTTGGAAACTACATTACTAGAGTATAGGAGAGGTTAGTGGAATTTCATGTGTAGCGGTGGAATGCGTAGATATATGAAGGAACACCAGTGGCGAAGGCGGCTAACTGGCCTATTACTGACGTTGTGGCACGAAAGCATGGGGAGCAAACAGG	37	0	0	0	0	0	0	0	0	0	0	0	0	0	0	0	0	0	0	0	0	0	0	0	0	0	0	0	0	0	0	0	0	0	0	0	0	0	0	0	0	0	0	0	0
Zotu502	otu232	Bacteria(1.00),Actinobacteriota(1.00)	Other	TACGTAGGGAGCAAGCGTTGTCCGGAATCATTGGGCGTAAAGCGCGCGTAGGTGGCTCCATAAGTCCGTTGTGAAAGTCAAAGGCTCAACCTTTGAAAGCCGATGGATACTGTGGAGCTAGAGTACGGAAGAGGCGAGTGGAATTCCTGGTGTAGCGGTGGAATGCGCAGATATCAGGAGGAACACCAATAGCGAAGGCAGCTCGCTGGGACGTTACTGACACTAAGGCGCGAAAGCGTGGGGAGCGAACAGG	37	0	0	0	0	0	0	0	0	0	0	0	0	0	0	0	0	0	0	0	0	0	0	0	0	0	0	0	0	0	0	0	0	0	0	0	0	0	0	0	0	0	0	0	0
Zotu508	otu101	Bacteria(1.00),Firmicutes(1.00),Bacilli(1.00),Entomoplasmatales(1.00),Spiroplasmataceae(1.00),Spiroplasma(1.00),Spiroplasma_sp.(0.95)	Symbiont	TACATAGGTGGCAAGCGTTATCCGGATTTATTGGGCGTAAAGCGTGCGTAGACGGTTTTGCAAGTCTGAGGTTAAATTTAGGGGCTCAACCCCTAACCGCCTTGGAAACTACATTACTAGAGTATAGGAGAGGTTAGTGGAATTTCATGTGTAGCGGTGGAATGCGTAGATATATGAAGGAACACCAGTGGCGAAGGCGGCTAACTGGCCTATTACTGACGTTGTGGCACGAAAGCGTGGGTAGCAAACAGG	36	0	0	0	0	0	0	0	0	0	0	0	0	0	0	0	0	0	0	0	0	0	0	0	0	0	0	0	0	0	0	0	0	0	0	0	0	0	0	0	0	0	0	0	0
Zotu516	otu235	unassigned	Other	TACGAGTAAGACTGGTGTTATTCATCTTTATTAGGTTTAAAGGGTACCTAGACGGTATGTAGACCCAATACTAATTATTTTTTCAATAATGGGTACATTCATGCTAGAGTTATGAAGAAGAGGAAGATCTAGAGCTATTGGTGTGATTAAGAGATAAAATTTTTTTAAACTAATGGAACCGGTAAGTGAAAACAACCCTTTATTAATAACTGACGTTGAGGGACGAAGGCTTGGGGCACGAATAGG	35	0	0	0	0	0	0	0	0	0	0	0	0	0	0	0	0	0	0	0	0	0	0	0	0	0	16	0	0	0	0	0	0	0	0	0	0	0	0	0	0	0	0	0	0
Zotu517	otu129	Bacteria(1.00),Actinobacteriota(1.00),Actinobacteria(1.00),Micrococcales(1.00),Microbacteriaceae(1.00),Agrococcus(0.13),Agrococcus_sp.(0.12)	Symbiont	TACGTAGGGTGCAAGCGTTGTCCGGAATTATTGGGCGTAAAGAGCTCGTAGGCGGTTTGTCGCGTCTGCTGTGAAATCCCGAGGCTCAACCTCGGGTCTGCAGTGGGTACGGGCAGACTAGAGTGCGGTAGGGGAGATTGGAATTCCTGGTGTAGCGGTGGAATGCGCAGATATCAGGAGGAACACCGATGGCGAAGGCAGATCTCTGGGCCGTAACTGACGCTGAGGAGCGAAAGCATGGGGAGCGAACAGG	35	0	0	0	0	0	0	0	0	0	0	0	0	0	0	0	0	0	0	0	0	0	0	0	0	0	0	0	0	0	0	0	0	0	0	0	0	0	0	0	0	0	0	0	0
Zotu526	otu238	Bacteria(1.00),Actinobacteriota(1.00),Actinobacteria(1.00),Frankiales(1.00),Frankiaceae(1.00),Jatrophihabitans(1.00),Jatrophihabitans_sp.(0.99)	Other	TACGTAGGGTGCAAGCGTTGTCCGGAATTATTGGGCGTAAAGAGCTCGTAGGCGGTCTGTTACGTCGGCTGTGAAAACCTGGGGCTCAACCCCGGGCCTGCAACCGATACGGGCAGACTAGAGTTCGGCAGGGGAGACTGGAATTCCTGGTGTAGCGGTGAAATGCGCAGATATCAGGAGGAACACCGGTGGCGAAGGCGGGTCTCTGGGCCGAAACTGACGCTGAGGAGCGAAAGCGTGGGGAGCAAACAGG	34	0	0	0	0	0	0	0	0	0	0	0	0	0	0	0	0	0	0	0	0	0	0	0	0	0	0	0	0	0	0	0	0	0	0	0	0	0	0	0	0	0	0	0	0
Zotu527	otu239	Bacteria(1.00),Acidobacteriota(1.00),Holophagae(1.00),Subgroup_7(1.00),Subgroup_7(1.00),Subgroup_7(1.00),uncultured_bacterium(1.00)	Other	TACAGAGGGGGCTAGCGTTATTCGGAATTATTGGGCGTAAAGGGCGCGTAGGCGGCCATGCGTGTCTTCCGTGAAATCCCTCGGCTTAACTGAGGACGTGCGGAAGAAACTGCAAGGCTCGAGTCCGGGAGAGGGGGGTGGAATTCCCAGTGTAGCGGTGAAATGCGTAGATATTGGGAGGAACACCGGTGGCGAAGGCGGCCCCCTGGACCGGTACTGACGCTGAGGCGCGAAAGCGTGGGTAGCAAACGGG	34	0	0	0	0	0	0	0	0	0	0	0	0	0	0	0	0	0	0	0	0	0	0	0	0	0	0	0	0	0	0	0	0	0	0	0	0	0	0	0	0	0	0	0	0
Zotu530	otu240	Bacteria(1.00),Proteobacteria(1.00),Gammaproteobacteria(1.00),Burkholderiales(1.00),Comamonadaceae(1.00),Comamonas(0.92),Comamonas_sp.(0.19)	Symbiont	TACGTAGGGTGCAAGCGTTAATCGGAATTACTGGGCGTAAAGCGTGCGCAGGCGGTTTTGTAAGACAGTGGTGAAATCCCCGGGCTCAACCTGGGAACTGCCATTGTGACTGCAAGGCTGGAGTGCGGCAGAGGGGGATGGAATTCCGCGTGTAGCAGTGAAATGCGTAGATATGCGGAGGAACACCGATGGCGAAGGCAATCCCCTGGGCCTGCACTGACGCTCATGCACGAAAGCGTGGGGAGCAAACAGG	33	0	0	0	0	0	0	0	0	0	0	0	0	0	0	0	0	0	0	0	0	0	0	0	0	0	0	0	0	0	0	0	0	0	0	0	0	0	0	0	0	0	0	0	0
Zotu531	otu67	Bacteria(1.00),Proteobacteria(1.00),Alphaproteobacteria(1.00),Sphingomonadales(1.00),Sphingomonadaceae(1.00),Sphingomonas(1.00),uncultured_bacterium(0.42)	Other	TACGGAGGGAGCTAGCGTTATTCGGAATTACTGGGCGTAAAGCGCACGTAGGCGGCTTTGTAAGTAAGAGGTGAAAGCCTGGTGCTCAACACCAGAACTGCCTTTTAGACTGCATCGCTTGAATCCAGGAGAGGTGAGTGGAATTCCGAGTGTAGAGGTGAAATTCGTAGATATTCGGAAGAACACCAGTGGCGAAGGCGGCTCACTGGACTGGTATTGACGCTGAGGTGCGAAAGCGTGGGGAGCAAACAGG	33	0	0	0	0	0	0	0	0	0	0	0	0	0	0	0	0	0	0	0	0	0	0	0	0	0	0	0	0	0	0	0	0	0	0	0	0	0	0	0	0	0	0	0	0
Zotu532	otu67	Bacteria(1.00),Proteobacteria(1.00),Alphaproteobacteria(1.00),Sphingomonadales(1.00),Sphingomonadaceae(1.00),uncultured(0.91),uncultured_Sphingomonadaceae(0.46)	Other	TACGGAGGGAGCTAGCGTTGTTCGGAATTACTGGGCGTAAAGCGCGCGTAGGCGGCTTTGTAAGTTAGAGGTGAAAGCCCGGAGCTCAACTCCGGAACTGCCTTTAAAACTGCATCGCTTGAATCCAGGAGAGGTGAGTGGAATTCCGAGTGTAGAGGTGAAATTCGTAGATATTCGGAAGAACACCAGTGGCGAAGGCGGCTCACTGGACTGGTATTGACGCTGAGGTGCGAAAGCGTGGGGAGCAAACAGG	33	0	0	0	0	0	0	0	0	0	0	0	0	0	0	0	0	0	0	0	0	0	0	0	0	0	0	0	0	0	0	0	0	0	0	0	0	0	0	0	0	0	0	0	0
Zotu540	otu244	unassigned	Other	GACAAGGGAGACGAGTGTTATTCATCTTTAACAGGTATATAGGGTACCTAGACGGTGTGCAATGGCTTAAATAAGTACCTGGTACACTTGAGTTTGATATGTGAGAGGAATATGTCGGAATTGTTGGAGGAAAGATGAAATTTGTTAATACCAATAGGACTGATAACGGCGAAGGCAAACCTCTATGTACATGTACTTGCTATTTCTGTTTTTATTATAGCAAAATAGCAATGTACTATAACTGACGTTGAGGGACGAAGGCTCAGAGAGTGAAGAGG	31	0	0	0	0	0	0	0	0	0	0	0	0	0	0	0	0	0	0	0	0	0	0	0	0	0	0	13	0	0	0	0	0	0	0	0	0	0	0	0	0	0	0	0	0
Zotu542	otu95	Bacteria(1.00),Proteobacteria(1.00),Alphaproteobacteria(1.00),Rhizobiales(1.00),Xanthobacteraceae(1.00),Bradyrhizobium(0.94),Bradyrhizobium_elkanii(0.34)	Other	TACAGAGGATACAAGCGTTATCCGGATTTATTGGGTTTAAAGGGTGCGTAGGCGGGTCTTTAAGTCAGGGGTGAAATCCTGGAGCTCAACTCCAGAACTGCCTTTGATACTGAAGATCTTGAGTTCGGGAGAGGTGAGTGGAACTGCGAGTGTAGAGGTGAAATTCGTAGATATTCGCAAGAACACCAGTGGCGAAGGCGGCTCACTGGCCCGATACTGACGCTGAGGCACGAAAGCGTGGGGAGCAAACAGG	31	0	0	0	0	0	0	0	0	0	0	0	0	0	0	0	0	0	0	0	0	0	0	0	0	0	0	0	0	0	0	0	0	0	0	0	0	0	0	0	0	0	0	0	0
Zotu543	otu245	Bacteria(1.00),Firmicutes(1.00),Bacilli(1.00),Bacillales(1.00),Bacillaceae(1.00),Bacillus(1.00),bacterium_YTN085701-1(1.00)	Other	TACGTAGGTGGCAAGCGTTATCCGGAATTATTGGGCGTAAAGCGCGCGCAGGTGGTTTCTTAAGTCTGATGTGAAAGCCCACGGCTCAACCGTGGAGGGTCATTGGAAACTGGGAGACTTGAGTGCAGAAGAGGAAAGTGGAATTCCATGTGTAGCGGTGAAATGCGTAGAGATATGGAGGAACACCAGTGGCGAAGGCGACTTTCTGGTCTGTAACTGACACTGAGGCGCGAAAGCGTGGGGAGCAAACAGG	31	0	0	0	0	0	0	0	0	0	0	0	0	0	0	0	0	0	0	0	0	0	0	0	0	0	0	0	0	0	0	0	0	0	0	0	0	0	0	0	0	0	0	0	0
Zotu556	otu248	Bacteria(1.00),Bacteroidota(1.00),Bacteroidia(1.00),Cytophagales(1.00),Hymenobacteraceae(1.00),Hymenobacter(1.00),Hymenobacter_sp.(0.30)	Other	TACGGAGGGTGCGAGCGTTGTCCGGATTTATTGGGTTTAAAGGGTGCGTAGGCGGCCGCGTAAGTCTGGGGTGAAAGCCCGTTGCTCAACAACGGAACTGCCCTGGAAACTGCGCGGCTTGAGTCCAGACGAGGTTGGCGGAATGGGCGGTGTAGCGGTGAAATGCATAGATACCGTCCAGAACACCGATTGCGAAGGCAGCTGACTAGGCTGGTACTGACGCTGAGGCACGAAAGCGTGGGGAGCGAACAGG	29	0	0	0	0	0	0	0	0	0	0	0	0	0	0	0	0	0	0	0	0	0	0	0	0	0	0	0	0	0	0	0	0	29	0	0	0	0	0	0	0	0	0	0	0
Zotu559	otu7	Bacteria(1.00),Proteobacteria(1.00),Gammaproteobacteria(1.00),Enterobacterales(1.00),Pectobacteriaceae(0.95),Pectobacterium(0.85),bacterium_endosymbiont(0.83)	Other	TACGGAGGGTGCAAGCGTTAATCGGAATGACTGGGCGTAAAGCGCACGCAGGCGGTTTGTTAAGTTGGATGTGAAATCCCCGGGCTTAACCTGGGAACTGCATTCAAAACTGGCAAGCTAGAGTCTCGTAGAAGGGGGTAGAATTCCAGGTGTAGCGGTGAAATGCGTAGAGATCTGGAGGAATACCGGTGGCGAAGGCGGCCCCCTGGACGAAGACTGACGCTCAGGTGCGAAAGCGTGGGGAGCAAACAGG	29	0	0	0	0	0	0	0	0	0	0	0	0	0	0	0	0	0	0	0	0	0	0	0	0	0	0	0	0	0	0	0	0	0	0	0	0	0	0	0	0	0	0	0	0
Zotu571	otu254	Bacteria(1.00),Proteobacteria(1.00),Alphaproteobacteria(1.00),Rhizobiales(1.00),Rhizobiaceae(1.00),Aureimonas(0.97),Aurantimonas_sp.(0.60)	Other	TACGAAGGGGGCTAGCGTTGTTCGGAATTACTGGGCGTAAAGCGCACGTAGGCGGACATTTAAGTCAGGGGTGAAATCCCGGGGCTCAACCCCGGAACGGCCTTTGATACTGGGTGTCTTGAGTTCGGAAGAGGTGAGTGGAATTGCGAGTGTAGAGGTGAAATTCGTAGATATTCGCAGGAACACCAGTGGCGAAGGCGGCTCACTGGTCCGATACTGACGCTGAGGTGCGAAAGCGTGGGGAGCAAACAGG	28	0	0	0	0	0	0	0	0	0	0	0	0	0	0	0	0	0	0	0	0	0	0	0	0	0	0	0	0	0	0	0	0	0	0	0	0	0	0	0	0	0	0	0	0
Zotu572	otu255	Bacteria(1.00),Proteobacteria(1.00),Alphaproteobacteria(1.00),Rhizobiales(1.00),Devosiaceae(1.00),Arsenicitalea(0.90),Devosia_sp.(0.89)	Other	TACGAAGGGGGCTAGCGTTGTTCGGATTTACTGGGCGTAAAGCGCACGTAGGCGGATCGTTAAGTTAGGGGTGAAATCCTGGAGCTCAACTCCAGAACTGCCTCTAATACTGGCGATCTAGAGTCCGGAAGAGGTGAGTGGAACTCCTAGTGTAGAGGTGGAATTCGTAGATATTAGGAAGAACACCAGTGGCGAAGGCGGCTCACTGGTCCGGTACTGACGCTGAGGTGCGAAAGCGTGGGGAGCAAACAGG	28	0	0	0	0	0	0	0	0	0	0	0	0	0	0	0	0	0	0	0	0	0	0	0	0	0	0	0	0	0	0	0	0	0	0	0	0	0	0	0	0	0	0	0	0
Zotu575	otu13	Bacteria(0.92),Proteobacteria(0.90),Alphaproteobacteria(0.66),Rickettsiales(0.64),Rickettsiaceae(0.64),Ac37b(0.60),Rickettsiales_bacterium(0.37)	Other	TACGGAGGGTGCAAGCGTTAATCGGAATGACTGGGCGTAAAGCGCACGCAGGTGGTTTGTAAAGTTGGAAGTGAAAGCCCGAGGCTTAACCTCGGAATTGCTTACAAAACTCACAAGCTAGAGAGCGATAGGGGATGGTGGAATTCCTAGTGTAGAGGTGAAATTCTTAGATATTAGGAGGAACACCAGTGGCGAAGGCGGCCCCCTGGACGAAGACTGACGCTCAGGTGCGAAAGCGTGGGGAGCAAACAGG	28	0	0	0	0	0	0	0	0	0	0	0	0	0	0	0	0	0	0	0	0	0	0	0	0	0	0	0	0	0	0	0	0	0	0	0	0	0	0	0	0	0	0	0	0
Zotu583	otu67	Bacteria(1.00),Proteobacteria(1.00),Alphaproteobacteria(1.00),Sphingomonadales(1.00),Sphingomonadaceae(1.00),Sphingomonas(0.61),uncultured_bacterium(0.62)	Other	TACGGAGGGAGCTAGCGTTGTTCGGAATTACTGGGCGTAAAGCGCGCGTAGGCGGCTTTGTAAGTTAGAGGTGAAAGCCCGGGGCTCAACCCCGGAATTGCCTTTAAGACTGCATCGCTTGAATCCAGGAGAGGTGAGTGGAATTCCGAGTGTAGAGGTGAAATTCGTAGATATTCGGAAGAACACCAGTGGCGAAGGCGGCTCACTGGACTGGTATTGACGCTGAGGTGCGAAAGCGTGGGGAGCAAACAGG	27	0	0	0	0	0	0	0	0	0	0	0	0	0	0	0	0	0	0	0	0	0	0	0	0	0	0	27	0	0	0	0	0	0	0	0	0	0	0	0	0	0	0	0	0
Zotu584	otu153	Bacteria(1.00),Bacteroidota(1.00),Bacteroidia(1.00),Bacteroidales(1.00),Dysgonomonadaceae(1.00),Dysgonomonas(1.00),uncultured_bacterium(0.44)	Other	TACGGAGGATGCGAGCGTTATCCGGATTTATTGGGTTTAAAGGGTGCGTAGGCGGGAGATTAAGTCAGCGGTGAAAGTTTGAGGCTCAACCTTAAAATTGCCGTTGAAACTGGTTTTCTTGAGTATATTTGAAGTAGGCGGAATTCGTGGTGTAGCGGTGAAATGCATAGATATCACGAAGAACTCCAATTGCGCAGGCAGCTTACTAAACTATAACTGACGCTGAGGCACGAAAGCGTGGGTATCAAACAGG	27	0	0	0	0	0	0	0	0	0	0	0	0	0	0	0	0	0	0	0	0	0	0	0	0	0	0	0	0	0	0	0	0	0	0	27	0	0	0	0	0	0	0	0	0
Zotu587	otu103	Bacteria(1.00),Firmicutes(0.56),Bacilli(0.49),RF39(0.39),RF39(0.39),RF39(0.39),uncultured_bacterium(0.48)	Symbiont	TACAGAGGATACAAGCGTTATCCGGATTTATTGGGCGTAAAGGGTGCGTAGGCGGTTTTATAAGTGTGAGGTTAAATGCTAGAGCTTAACTCTAGTTCGCCTCATATACTGTAAAACTAGAGTGCAGGAGAGGTTAGTAGAATTTCTAGTGTAATGGTGGAATATGTAGATATTAGAAGGAATACCAGTGGCGAAGGCGGCTAACTGGCCTGATACTGACGCTGAGGCACGAAAGCTGGAGGAGCAAATAGG	27	0	0	0	0	0	0	0	0	0	0	0	0	0	0	0	0	0	0	0	0	0	0	0	0	0	0	0	0	0	0	0	0	0	0	0	0	0	0	0	0	0	0	0	0
Zotu588	otu260	Bacteria(1.00),Proteobacteria(1.00),Alphaproteobacteria(1.00),Acetobacterales(0.78),Acetobacteraceae(0.78),Roseomonas(0.75),Roseomonas_sp.(0.54)	Other	TACGAAGGGGGCTAGCGTTACTCGGAATTACTGGGCGTAAAGGGCGCGTAGGCGGCGCTCCAAGTTAGGCGTGAAAGTCCTGGGCTCAACCTGGGAACTGCGCTTGATACTGGAGTGCTTGAGGATGGAAGAGGGTCGTGGAATTCCCAGTGTAGAGGTGAAATTCGTAGATATTGGGAAGAACACCGGTGGCGAAGGCGGCGACCTGGTCCATTACTGACGCTGAGGCGCGACAGCGTGGGGAGCAAACAGG	27	0	0	0	0	0	0	0	0	0	0	0	0	0	0	0	0	0	0	0	0	0	0	0	0	0	0	0	0	0	0	0	0	0	0	0	0	0	0	0	0	0	0	0	0
Zotu590	otu261	Bacteria(1.00),Firmicutes(1.00),Bacilli(1.00),Acholeplasmatales(1.00),Acholeplasmataceae(1.00),Candidatus_Phytoplasma(1.00),Withania_somnifera(1.00)	Symbiont	TACATAGGGGGCAAGCGTTATCCGGAATTATTGGGCGTAAAGGGTGCGTAGGCGGTTAAATAAGTTTATGGTCTAAGTGCAATGCTCAACATTGTGATGCTATAAAAACTGTTTAGCTAGAGTAAGATAGAGGCAAGTGGAATTCCATGTGTAGTGGTAAAATGCGTAAATATATGGAGGAACACCAGTAGCGAAGGCGGCTTGCTGGGTCTTTACTGACGCTGAGGCACGAAAGCGTGGGGAGCAAACAGG	27	0	0	0	0	0	0	0	0	0	0	0	0	0	0	0	0	0	0	0	0	0	0	0	0	0	0	0	0	0	0	0	0	0	0	0	0	0	0	0	0	0	0	0	0
Zotu592	otu262	unassigned	Other	AACGTGGGAGGCAAGCGTTATTGATCTTAAATGGGTCTAAAGGGTCCGTAAAACGGTAAATTAAGCGATGATTTTCCTAAAGAATCATTTTAATTATATCGAACTAATTTACTAGAGTCTTATAGAGGAACAGAGGAATTGCAAGAGTAAGGATGAAATCTATTGATACTTGTAGGACCGCCAACGGCGAAGGCATCGTTCTAGGTAAAGACTGACGTTGAGGGACTAAGGCGTTGGGAGCGAAAAGG	27	0	0	0	0	0	0	0	0	0	0	0	0	0	0	0	0	0	0	0	0	0	0	0	0	0	0	0	0	0	0	0	0	0	0	0	0	0	0	0	0	0	0	0	0
Zotu593	otu263	Bacteria(1.00),Proteobacteria(1.00),Alphaproteobacteria(1.00),Acetobacterales(1.00),Acetobacteraceae(1.00),Acidiphilium(1.00),Acetobacteraceae_bacterium(0.47)	Other	TACGAAGGGGGCTAGCGTTGCTCGGAATGACTGGGCGTAAAGGGCGCGTAGGCGGAATGCTTTGTCGGGCGTGAAATTCCAGGGCTTAACCTTGGGACTGCGTTCGAGACGGGTATTCTAGAGTGGAGAAGAGGGTCGTGGAATTCCCAGTGTAGAGGTGAAATTCGTAGATATTGGGAAGAACACCGGTGGCGAAGGCGGCGACCTGGTCTTTTACTGACGCTGAGGCGCGAAAGCGTGGGGAGCAAACAGG	27	0	0	0	0	0	0	0	0	0	0	0	0	0	0	0	0	0	0	0	0	0	0	0	0	0	0	0	0	0	0	0	0	0	0	0	0	0	0	0	0	0	0	0	0
Zotu594	otu264	Bacteria(1.00),Proteobacteria(1.00),Gammaproteobacteria(1.00),Enterobacterales(0.97),Morganellaceae(0.82),Candidatus_Curculioniphilus(0.40),Candidatus_Curculioniphilus(0.40)	Other	TACGGAGGGTGCTAGCGTTAATCGGAATTACTGGGCGTAAAGAGCACGTAGGCGGTTTAATAAGTCAGATGTGAAATCCCCAGGCTTAACCTGGGAATTGCATTTGAAACTAATAAACTAGAGTTTCGTAGAGGGTGGTAGAATTCCAGGTGTAGCGGTGAAATGCGTAGAGATCTGGAGGAATATCAGTGGCGAAGGCGACCTCCTGGACGAAAACTGACGCTCAGGTGCGAAAGCATAGGGAGCAAACAGG	27	0	0	0	0	0	0	0	0	0	0	0	0	0	0	0	0	0	0	0	0	0	0	0	0	0	0	0	0	0	0	0	0	0	0	0	0	0	0	0	0	0	0	0	0
Zotu595	otu265	Bacteria(1.00),Proteobacteria(1.00),Gammaproteobacteria(1.00),Xanthomonadales(1.00),Rhodanobacteraceae(1.00),Luteibacter(1.00),Luteibacter_sp.(1.00)	Other	TACGGAGGGTGCAAGCGTTAATCGGAATTACTGGGCGTAAAGCGTGCGTAGGCGGTTCGTTAAGTCTGTTGTGAAAGCCCCGGGCTCAACCTGGGAATGGCAATGGATACTGGCGAGCTAGAGTGTGTCAGAGGATGGTGGAATTCCCGGTGTAGCGGTGAAATGCGTAGAGATCGGGAGGAACATCAGTGGCGAAGGCGGCCATCTGGGACAACACTGACGCTGAGGCACGAAAGCGTGGGGAGCAAACAGG	27	0	0	0	0	0	0	0	0	0	0	0	0	0	0	0	0	0	0	0	0	0	0	0	0	0	0	0	0	0	0	0	0	0	0	0	0	0	0	0	0	0	0	0	0
Zotu607	otu270	unassigned	Other	GACAAGGGAGACGAGTGTTATTCATCTTTAACAGGTATATAGGGTACCTAGACGGTGTACAAAGGCTTAGATAAGTACCTGTTACACTTGAGTTTGATATGTGAGAGGAATATGTCAGAATTATTGGTGGAAAGATGAAATTTGCTAATACTAATAGGACTGATAACGGCGAAGGCAAACCTCTATGTACATGTATTTTTATTATTGTTAACGTGTTAACTCGTTTACAAATAATTAGAAAAAAAAAATACTATAACTGACGTTGAGGGACGAAGGCTCAGAGAGTGAAGAGG	26	0	0	0	0	0	0	0	0	0	0	0	0	0	0	0	0	0	0	0	0	0	0	0	0	0	0	0	0	0	0	0	0	0	0	0	0	0	0	0	0	0	0	0	0
Zotu608	otu271	Bacteria(1.00),Proteobacteria(1.00),Gammaproteobacteria(0.99),Burkholderiales(0.91),Oxalobacteraceae(0.89),Candidatus_Nasuia(0.84),bacterium_symbiont(0.81)	Other	TACGTGGGGTGCAAGCGTTAATCAGAATTATTGGGCGTAAAGTGTGATACGGTTGTTTAAAAAGATTTATATTAAATTTTTAATTTTAAATTAAAAAGTGTATAAATTACTATTGAACTAGAGTTTAGTATGGGAAAATAGAATTTTATATGTAGCAGTGAAATGCGCTGATATATAAAGGAATGCCGAAAGCGAAAGCATTTTTCTTGGCTAAAACTGACACTTATTCACGAAAGCGTGGGTAGCAAACAGG	26	0	0	0	0	0	0	0	0	0	0	0	0	0	0	0	0	0	0	0	0	0	0	0	0	0	0	0	0	0	0	0	0	0	0	0	0	0	0	0	0	0	0	0	0
Zotu609	otu232	Bacteria(1.00),Actinobacteriota(1.00)	Other	TACGTAGGGTGCAAGCGTTGTCCGGAATCATTGGGCGTAAAGCGCGCGTAGGTGGCTTTGTAAGTCCGTTGTGAAAGTCAAAGGCTCAACCTTTGAATGCCGATGGATACTGCGGAGCTAGAGTACGGAAGAGGCGAGTGGAATTCCTGGTGTAGCGGTGGAATGCGCAGATATCAGGAGGAACACCAATAGCGAAGGCAGCTCGCTGGGACGTTACTGACACTAAGGCGCGAAAGCGTGGGGAGCGAACAGG	26	0	0	0	0	0	0	0	0	0	0	0	0	0	0	0	0	0	0	0	0	0	0	0	0	0	0	0	0	0	0	0	0	0	0	0	0	0	0	0	0	0	0	0	0
Zotu610	otu272	Bacteria(1.00),Actinobacteriota(1.00),Acidimicrobiia(1.00),IMCC26256(1.00),IMCC26256(1.00),IMCC26256(1.00),uncultured_bacterium(0.52)	Other	TACGTAGGGGGCAAGCGTTGTCCGGATTTATTGGGCGTAAAGAGCTCGTAGGCGGTTTGGTAAGTCTGGTGTGAAATCTCCACGCTCAACGTGGAGGGGCCACCCGATACTGCCATGACTGGAGTCCGGTAGAGGAGTGTGGAATTCCCGGTGTAGCGGTGAAATGCGCAGATATCGGGAGGAACACCCGTAGCGAAGGCGGCACTCTGGGCCGGTACTGACGCTGAGGAGCGAAAGCGTGGGGAGCAAACAGG	26	0	0	0	0	0	0	0	0	0	0	0	0	0	0	0	0	0	0	0	0	0	0	0	0	0	0	0	0	0	0	0	0	0	0	0	0	0	0	0	0	0	0	0	0
Zotu621	otu276	Bacteria(1.00),Myxococcota(1.00),Polyangia(1.00),Polyangiales(1.00),Polyangiaceae(1.00),Aetherobacter(0.96),uncultured_bacterium(1.00)	Other	GACAGAGGGTGCAAACGTTGTTCGGAATTACTGGGCGTAAAGCGCGTGTAGGCTGCTTCGCAAGTCGGATGTGAAAGCCCTGGGCTCAACCCAGGAAGTGCATTCGAAACTGCAGAGCTGGAGTCCTGGAGAGGAAGGCGGAATTCTCGGTGTAGAGGTGAAATTCGTAGATATCGAGAGGAACACCGGTGGCGAAGGCGGCCTTCTGGACAGTGACTGACGCTGAGACGCGAAAGCGTGGGGAGCAAACAGG	25	0	0	0	0	0	0	0	0	0	0	0	0	0	0	0	0	0	0	0	0	0	0	0	0	0	0	0	0	0	0	0	0	0	0	0	0	0	0	0	0	0	0	0	0
Zotu622	otu277	Bacteria(1.00),Chloroflexi(1.00)	Other	TACGTAGGTGACAAGCGTTGTCCGGATTTACTGGGCGTAAAGAGCGCGCAGGCGGTCGATCAAGTCGAGTGTGAAAGCCCCCGGCTCAACTGGGGAGGGTCATTCGATACTGATCGACTCGAAGGCAGGAGAGGGTAGTGGAATTCCCGGTGTAGTGGTGAAATGCGTAGATATCGGGAGGAACACCAGTGGCGAAGGCGACTACCTGGCCTGTTCTTGACGCTGAGGCGCGAAAGCTAGGGGAGCAAACGGG	25	0	0	0	0	0	0	0	0	0	0	0	0	0	0	0	0	0	0	0	0	0	0	0	0	0	0	0	0	0	0	0	0	0	0	0	0	0	0	0	0	0	0	0	0
Zotu623	otu278	Bacteria(1.00),Acidobacteriota(1.00),Vicinamibacteria(1.00),Vicinamibacterales(1.00),uncultured(0.92),uncultured(0.92),uncultured_bacterium(0.54)	Other	TACGGGGGGGGCAAGCGTTGTTCGGAATTACTGGGCGTAAAGGGCTCGTAGGCGGCCAACTAAGTCGGATGTGAAATCCCCAGGCTTAACCTGGGAACTGCATCCGATACTGGATGGCTTGAATCCGGGAGAGGGATGCAGAATTCCAGGTGTAGCGGTGAAATGCGTAGATATCTGGAGGAATACCGGTGGCGAAGGCGGCATCCTGGACCGGCATTGACGCTGAGGAGCGAAAGCTAGGGGAGCAAACGGG	25	0	0	0	0	0	0	0	0	0	0	0	0	0	0	0	0	0	0	0	0	0	0	0	0	0	0	0	0	0	0	0	0	0	0	0	0	0	0	0	0	0	0	0	0
Zotu631	otu23	Bacteria(1.00),Proteobacteria(1.00),Gammaproteobacteria(1.00),Enterobacterales(1.00),Yersiniaceae(0.91),Serratia(0.72),Serratia_sp.(0.08)	Other	TACGGAGGGTGCAAGCGTTAATCGGAATTACTGGGCGTAAAGCGCACGCAGGCGGTTTGTTAAGTTAGATGTGAAATCCCCGAGCTTAACTTGGGAACTGCATTTGAAACTGGCAAGCTAGAGTCTTGTAGAGGGGGGTAGAATTCCAGGTGTAGCGGTGAAATGCGTAGAGATCTGGAGGAATACCGGTGGCGAAGGCGGCCCCCTGGACAAAGACTGACGCTCAGGTGCGAAAGCGTGGGGAGCAAACAGG	13	0	0	0	0	0	0	0	0	0	0	0	0	0	0	0	0	0	0	0	0	0	0	0	0	0	0	0	0	0	0	0	0	0	0	0	0	0	0	0	0	0	0	0	0
Zotu633	otu99	Bacteria(1.00),Proteobacteria(1.00),Gammaproteobacteria(1.00),Pseudomonadales(1.00),Pseudomonadaceae(1.00),Pseudomonas(1.00),Pseudomonas_putida(0.52)	Symbiont	TACAGAGGGTGCAAGCGTTAATCGGAATTACTGGGCGTAAAGCGCGCGTAGGTGGTTTGTTAAGTTGGATGTGAAATCCCCGGGCTCAACCTGGGAACTGCATCCAAAACTGGCAAGCTAGAGTAGGGCAGAGGGTGGTGGAATTTCCTGTGTAGCGGTGAAATGCGTAGATATAGGAAGGAACACCAGTGGCGAAGGCGACCACCTGGGCTCATACTGACACTGAGGTGCGAAAGCGTGGGGAGCAAACAGG	24	0	0	0	0	0	0	0	0	0	0	0	0	0	0	0	0	0	0	0	0	0	0	0	0	0	0	0	0	0	0	0	0	0	0	0	0	0	0	0	0	0	0	0	0
Zotu634	otu283	Bacteria(1.00),Firmicutes(1.00),Bacilli(1.00),Bacillales(1.00),Bacillaceae(1.00),Bacillus(1.00),Bacillus_hwajinpoensis(0.98)	Other	TACGTAGGTGGCAAGCGTTGTCCGGAATTATTGGGCGTAAAGCGCGCGCAGGCGGTCTTTTAAGTCTGATGTGAAAGCCCACGGCTCAACCGTGGAGGGTCATTGGAAACTGGAGGACTTGAGTGCAGAAGAGGAGAGTGGAATTCCACGTGTAGCGGTGAAATGCGTAGATATGTGGAGGAACACCAGTGGCGAAGGCGGCTCTCTGGTCTGTAACTGACGCTGAGGCGCGAAAGCGTGGGGAGCAAACAGG	24	0	0	0	0	0	0	0	0	0	0	0	0	0	0	0	0	0	0	0	0	0	0	0	0	0	0	0	0	0	0	0	0	0	0	0	0	0	0	0	0	0	0	0	0
Zotu635	otu284	Bacteria(1.00),Acidobacteriota(1.00)	Other	TACGAGGGGGGCAAGCGTTGTTCGGAATTATTGGGCGTAAAGGGCGCGTAGGCGGTTTGGCAAGTTTCGTGTGAAATCTTCGGGCTCAACTCGAAGTCTGCACGGAAAACTGCCGGGCTTGAGTATGGGAGAGGTGAGTGGAATTTCCGGTGTAGCGGTGAAATGCGTAGATATCGGAAGGAACACCTGTGGCGAAAGCGGCTCACTGGACCATTACTGACGCTGAGGCGCGAAAGCTAGGGGAGCAAACAGG	24	0	0	0	0	0	0	0	0	0	0	0	0	0	0	0	0	0	0	0	0	0	0	0	0	0	0	0	0	0	0	0	0	0	0	0	0	0	0	0	0	0	0	0	0
Zotu646	otu290	Bacteria(1.00),Bacteroidota(1.00),Bacteroidia(1.00),Cytophagales(1.00),Hymenobacteraceae(1.00),Hymenobacter(1.00),uncultured_bacterium(0.99)	Other	TACGGAGGGTGCGAGCGTTGTCCGGATTTATTGGGTTTAAAGGGTGCGTAGGCGGTCCATTAAGTCTGGGGTGAAAGCCCGCTGCTCAACAGCGGAACTGCCCTGGATACTGGCGGACTTGAGTACAGACGAGGTTGGCGGAATGGACAGAGTAGCGGTGAAATGCATAGATACTGTCCAGAACCCCGATTGCGAAGGCAGCTGACTAGGCTGTTACTGACGCTGAGGCACGAAAGCGTGGGGAGCGAACAGG	23	0	0	0	0	0	0	0	0	0	0	0	0	0	0	0	0	0	0	0	0	0	0	0	0	0	0	0	0	0	0	0	0	0	0	0	0	0	0	0	0	0	0	0	0
Zotu647	otu175	unassigned	Other	GACAAGGGAGACGAGTGTTATTCATCTTTAACAGGTATATAGGGTACCTAGACGGTGTACAAAGGCTTAGATAAGTACCTGTTACACTTGAGTTTGATATGTGAGAGGAATATGTCAGAATTATTGGTGGAAAGATGAAATTTGCTAATACTAATAGGACTGATAACGGCGAAGGCAAACCTCTATGTACATGTATTTTGCTTTGTCGGCGTAAAGACAAAAACATTAATACTATAACTGACGTTGAGGGACGAAGGCTCAGAGAGTGAAGAGG	23	0	0	0	0	0	0	0	0	0	0	0	0	0	0	0	0	0	0	0	0	0	0	0	0	0	0	0	0	0	0	0	0	0	0	0	0	0	0	0	0	0	0	0	0
Zotu648	otu129	Bacteria(1.00),Actinobacteriota(1.00),Actinobacteria(1.00),Micrococcales(1.00),Microbacteriaceae(1.00),Rathayibacter(1.00),uncultured_bacterium(1.00)	Other	TACGTAGGGTGCAAGCGTTGTCCGGAATTATTGGGCGTAAAGAGCTCGTAGGCGGTTTGTCGCGTCTGCTGTGAAAACCCGAGGCTCAACCTCGGGCCTGCAGTGGGTACGGGCAGACTAGAGTGCGGTAGGGGAGAATGGAATTCCTGGTGTAGCGGTGGAATGCGCAGATATCAGGAGGAACACCGATGGCGAAGGCAGTTCTCTGGGCCGTTACTGACGCTGAGGAGCGAAAGCGTGGGGAGCGAACAGG	23	0	0	0	0	0	0	0	0	0	0	0	0	0	0	0	0	0	0	0	0	0	0	0	0	0	0	0	0	0	0	0	0	0	0	0	0	0	0	0	0	0	0	0	0
Zotu651	otu292	Bacteria(1.00),Proteobacteria(1.00),Alphaproteobacteria(1.00),Rhizobiales(1.00),Rhizobiaceae(1.00),Allorhizobium-Neorhizobium-Pararhizobium-Rhizobium(0.98),uncultured_Rhizobium(0.31)	Other	TACGAAGGGGGCTAGCGTTGTTCGGATTTACTGGGCGTAAAGCGCACGTAGGCGGATCGATCAGTCAGGGGTGAAATCCCAGAGCTCAACTCTGGAACTGCCTTTGATACTGTCGATCTGGAGTATGGAAGAGGTGAGTGGAATTCCGAGTGTAGAGGTGAAATTCGTAGATATTCGGAGGAACACCAGTGGCGAAGGCGGCTCACTGGTCCATTACTGACGCTGAGGTGCGAAAGCGTGGGGAGCAAACAGG	23	0	0	0	0	0	0	0	0	0	0	0	0	0	0	0	0	0	0	0	0	0	0	0	0	0	0	0	0	0	0	0	0	0	0	0	0	0	0	0	0	0	0	0	0
Zotu652	otu293	Bacteria(1.00),Bdellovibrionota(1.00),Oligoflexia(1.00),Oligoflexales(1.00),uncultured(1.00),uncultured(1.00),metagenome(0.43)	Other	TACGAGAGGTGCAAGCGTTGTTCGGAATGACTGGGCGTAAAGCGCACGTAGGTGGATTCGCAAGTAGGATGTGAAAGCCCCAGGCTCAACCTGGGAATGGCACCCTAAACTACGGATCTTGAATGCTTAAGAGGTTGGTGGAATTCCTGGTGTAGGAGTGAAATCCGTAGATATCAGGAGGAATATCGGAGGCGAAGGCGGCCAACTGGTGATGCATTGACACTAAGGTGCGAAAGCGTGGGGAGCAAACAGG	23	0	0	0	0	0	0	0	0	0	0	0	0	0	0	0	0	0	0	0	0	0	0	0	0	0	0	0	0	0	0	0	0	0	0	0	0	0	0	0	0	0	0	0	0
Zotu659	otu145	Bacteria(1.00),Proteobacteria(1.00),Alphaproteobacteria(1.00),Caulobacterales(1.00),Caulobacteraceae(1.00),Brevundimonas(1.00),Alphaproteobacteria_bacterium(0.92)	Other	TACGAAGGGGGCTAGCGTTGCTCGGAATTACTGGGCGTAAAGGGAGCGTAGGCGGACATTTAAGTCAGAGGTGAAATCCCGGAGCTTAACTTCGGAACTGCCTTTGATACTGGGTGTCTTGAGTGTGAGAGAGGTATGTGGAACTCCGAGTGTAGAGGTGAAATTCGTAGATATTCGGAAGAACACCAGTGGCGAAGGCGACATACTGGCTCATTACTGACGCTGAGGCTCGAAAGCGTGGGGAGCAAACAGG	22	0	0	0	0	0	0	0	0	0	0	0	0	0	0	0	0	0	0	0	0	0	0	0	0	0	0	0	0	0	0	22	0	0	0	0	0	0	0	0	0	0	0	0	0
Zotu660	otu129	Bacteria(1.00),Actinobacteriota(1.00),Actinobacteria(1.00),Micrococcales(1.00),Microbacteriaceae(1.00),Frigoribacterium(0.26),Cryocola_sp.(0.26)	Other	TACGTAGGGTGCAAGCGTTGTCCGGAATTATTGGGCGTAAAGAGCTCGTAGGCGGTTTGTCGCGTCTGCTGTGAAATCTGGAGGCTCAACCTCCAGCCTGCAGTGGGTACGGGCAGACTAGAGTGCGGTAGGGGAGATTGGAATTCCTGGTGTAGCGGTGGAATGCGCAGATATCAGGAGGAACACCGATGGCGAAGGCAGATCTCTGGGCCGTAACTGACGCTGAGGAGCGAAAGCATGGGGAGCGAACAGG	22	0	0	0	0	0	0	0	0	0	0	0	0	0	0	0	0	0	0	0	0	0	0	0	0	0	0	0	0	0	0	0	0	0	0	0	0	0	0	0	0	0	0	0	0
Zotu663	otu127	Bacteria(1.00),Proteobacteria(1.00),Gammaproteobacteria(1.00),Enterobacterales(1.00),Morganellaceae(1.00),Buchnera(1.00),bacterium_endosymbiont(0.15)	Other	TACGGAGGGTGCTAGCGTTAATCAGAATTACTGGGCGTAAAGAGCACGTAGGTGGTTTTTTAAGTCAGATGTGAAATCCCTAGGCTTAACCTAGGAACTGCATTTGAAACTGAAAATGCTAGAGTATCGTAGAGGGAGGTAGAATTCTAGGTGTAGCGGTGAAATGCGTAGATATCTGGAGGAATACCTGTGGCGAAAGCGGCCTCCTAAACGAATACTGACACTGAGGTGCGAAAGCGTGGGGAGCAAACAGG	22	0	0	0	0	0	0	0	0	0	0	0	0	0	0	0	0	0	0	0	0	0	0	0	0	0	0	0	0	0	0	0	0	0	0	0	0	0	0	0	0	0	0	0	0
Zotu665	otu299	Bacteria(1.00),Proteobacteria(1.00),Gammaproteobacteria(1.00),Orbales(1.00),Orbaceae(1.00),Gilliamella(1.00),Serratia_symbiotica(1.00)	Other	TACGGAGGGTGCGAGCGTTAATCGGAATAACTGGGCGTAAAGGGCATGCAGGCGGGTCATTAAGTTAGGTGTGAAATCCCCGGGCTCAACCTGGGAACTGCACTTAAAACTGGTGGTCTGGAGTATTGTAGAGGAAGGTAGAATTCCACGTGTAGCGGTGAAATGCGTAGAGATGTGGAGGAATACCGGTGGCGAAGGCGGCCTTCTGGACAAATACTGACGCTGAGATGCGAAAGCGTGGGGAGCAAACAGG	22	0	0	0	0	0	0	0	0	0	0	0	0	0	0	0	0	0	0	0	0	0	0	0	0	0	0	0	0	0	0	0	0	0	0	0	0	0	0	0	0	0	0	0	0
Zotu666	otu300	Bacteria(1.00),Acidobacteriota(1.00),Vicinamibacteria(1.00),Vicinamibacterales(1.00),uncultured(1.00),uncultured(1.00),uncultured_bacterium(0.11)	Other	TACAGGGGGGGCAAGCGTTGTTCGGAATTACTGGGCGTAAAGGGCTCGTAGGTGGCCAACTAAGTCAGACGTGAAATCCCTCAGCTTAACTGGGGAACTGCGTCTGATACTGGATGGCTTGAGATTGGGAGAGGGATGCGGAATTCCAGGTGTAGCGGTGAAATGCGTAGATATCTGGAGGAACACCGGTGGCGAAGGCGGCATCCTGGACCAACACTGACACTGAGGAGCGAAAGCCAGGGGAGCAAACGGG	22	0	0	0	0	0	0	0	0	0	0	0	0	0	0	0	0	0	0	0	0	0	0	0	0	0	0	0	0	0	0	0	0	0	0	0	0	0	0	0	0	0	0	0	0
Zotu678	otu304	Bacteria(1.00),Actinobacteriota(1.00),Actinobacteria(1.00),Micrococcales(1.00),Dermacoccaceae(1.00),Dermacoccaceae(1.00),Dermacoccus_nishinomiyaensis(1.00)	Symbiont	TACGTAGGGTGCGAGCGTTGTCCGGAATTATTGGGCGTAAAGAGCTTGTAGGCGGTTTGTCGCGTCTGCTGTGAAAGACCGGGGCTTAACTCCGGTTCTGCAGTGGGTACGGGCAGACTAGAGTGTGGTAGGGGAGACTGGAATTCCTGGTGTAGCGGTGAAATGCGCAGATATCAGGAGGAACACCGATGGCGAAGGCAGGTCTCTGGGCCATTACTGACGCTGAGAAGCGAAAGCATGGGGAGCGAACAGG	21	0	0	0	0	0	0	0	0	0	0	0	0	0	0	0	0	0	0	0	0	0	0	0	0	0	0	0	0	0	0	0	0	0	0	0	0	0	0	0	0	0	0	0	0
Zotu679	otu240	Bacteria(1.00),Proteobacteria(1.00),Gammaproteobacteria(1.00),Burkholderiales(1.00),Comamonadaceae(1.00),Comamonas(0.99),uncultured_bacterium(1.00)	Other	TACGTAGGGTGCAAGCGTTAATCGGAATTACTGGGCGTAAAGCGTGCGCAGGCGGTTTTGTAAGACAGAGGTGAAATCCCCGGGCTCAACCTGGGAACTGCCTTTGTGACTGCAAGGCTAGAGTACGGCAGAGGGGGGTGGAATTCCGCGTGTAGCAGTGAAATGCGTAGATATGCGGAGGAACACCGATGGCGAAGGCAACCCCCTGGGCCTGTACTGACGCTCATGCACGAAAGCGTGGGGAGCAAACAGG	21	0	0	0	0	0	0	0	0	0	0	0	0	0	0	0	0	0	0	0	0	0	0	0	0	0	0	0	0	0	0	0	0	0	0	0	0	0	0	0	0	0	0	0	0
Zotu681	otu147	Bacteria(1.00),Proteobacteria(1.00),Alphaproteobacteria(1.00),Rhizobiales(1.00),Rhizobiaceae(1.00),Allorhizobium-Neorhizobium-Pararhizobium-Rhizobium(0.62),Rhizobium_mesosinicum(0.60)	Other	TACGAAGGGGGCTAGCGTTGTTCGGAATTACTGGGCGTAAAGCGCACGTAGGCGGACATTTAAGTCAGGGGTGAAATCCCAGAGCTCAACTCTGGAACTGCCTTTGATACTGGGTGTCTTGAGTATGGAAGAGGTGAGTGGAATTCCGAGTGTAGAGGTGAAATTCGTAGATATTCGGAGGAACACCAGTGGCGAAGGCGGCTCACTGGTCCATTACTGACGCTGAGGTGCGAAAGCGTGGGGAGCAAACAGG	21	0	0	0	0	0	0	0	0	0	0	0	0	0	0	0	0	0	0	0	0	0	0	0	0	0	0	0	0	0	0	0	0	0	0	0	0	0	0	0	0	0	0	0	0
Zotu682	otu305	Bacteria(1.00),Proteobacteria(1.00),Alphaproteobacteria(1.00),Rhizobiales(1.00),Hyphomicrobiaceae(1.00),Hyphomicrobium(1.00),uncultured_bacterium(1.00)	Other	TACGAAGGGGACTAGCGTTGTTCGGAATTACTGGGCGTAAAGCGCACGTAGGCGGATTTGTAAGTCAGGGGTGAAATCCCGGGGCTCAACCTCGGAACTGCCTTTGATACTGCAAGTCTCGAGTCCGATAGAGGTGGGTGGAATTCCTAGTGTAGAGGTGAAATTCGTAGATATTAGGAAGAACACCGGTGGCGAAGGCGGCCCACTGGATCGGTACTGACGCTGAGGTGCGAAAGCGTGGGGAGCAAACAGG	21	0	0	0	0	0	0	0	0	0	0	0	0	0	0	0	0	0	0	0	0	0	0	0	0	0	0	0	0	0	0	0	0	0	0	0	0	0	0	0	0	0	0	0	0
Zotu691	otu90	Bacteria(1.00),Proteobacteria(1.00),Gammaproteobacteria(1.00),Pseudomonadales(1.00),Pseudomonadaceae(1.00),Pseudomonas(1.00),Pseudomonas_aeruginosa(0.16)	Symbiont	TACGAAGGGTGCAAGCGTTAATCGGAATTACTGGGCGTAAAGCGCGCGTAGGTGGTTCAGTAAGTTGGATGTGAAATCCCCGGGCTCAACCTGGGAACTGCATCCAAAACTGCTGAGCTAGAGTACGGTAGAGGGTGGTGGAATTTCCTGTGTAGCGGTGAAATGCGTAGATATAGGAAGGAACACCAGTGGCGAAGGCGACCACCTGGACTGATACTGACACTGAGGTGCGAAAGCGTGGGGAGCAAACAGG	20	0	0	0	0	0	0	0	0	0	0	0	0	0	0	0	0	0	0	0	0	0	0	0	0	0	0	0	0	0	0	0	0	0	0	0	0	0	0	0	0	0	0	0	0
Zotu692	otu309	Bacteria(1.00),Fusobacteriota(1.00),Fusobacteriia(1.00),Fusobacteriales(1.00),Leptotrichiaceae(1.00),Leptotrichia(1.00),uncultured_bacterium(1.00)	Other	TACGTATGTCGCAAGCGTTATCCGGAATTATTGGGCATAAAGGGCATCTAGGCGGCCAGACAAGTCTGGGGTGAAAACTTGCGGCTCAACCGCAAGCCTGCCCTGGAAACTGTTTGGCTAGAGTGCTGGAGAGGTGGACGGAACTGCACGAGTAGAGGTGAAATTCGTAGATATGTGCAGGAATGCCGATGATGAAGATAGTTCACTGGACGGCAACTGACGCTGAAGTGCGAAAGCTAGGGGAGCGAACAGG	20	0	0	0	0	0	0	0	0	0	0	0	0	0	0	0	0	0	0	0	0	0	0	0	0	0	0	0	0	0	0	0	0	0	0	0	0	0	0	0	0	0	0	0	0
Zotu693	otu205	Bacteria(1.00),Actinobacteriota(1.00),Actinobacteria(1.00),Frankiales(1.00),Geodermatophilaceae(1.00),Blastococcus(1.00),uncultured_Blastococcus(0.87)	Other	TACGTAGGGTGCAAGCGTTGTCCGGAATTATTGGGCGTAAAGAGCTCGTAGGCGGTTTGTTGCGTCGGCTGTGAAATCCCGAGGCTCAACCTCGGGTCTGCAGTCGATACGAGCAAACTAGAGTGTTGCAGGGGAGACTGGAATTCCTGGTGTAGCGGTGAAATGCGCAGATATCAGGAGGAACACCGGTGGCGAAGGCGGGTCTCTGGGCAACAACTGACGCTGAGGAGCGAAAGCGTGGGGAGCGAACAGG	20	0	0	0	0	0	0	0	0	0	0	0	0	0	0	0	0	0	0	0	0	0	0	0	0	0	0	0	0	0	0	0	0	0	0	0	0	0	0	0	0	0	0	0	0
Zotu698	otu98	Bacteria(1.00),Proteobacteria(1.00),Alphaproteobacteria(1.00),Rhizobiales(1.00),Beijerinckiaceae(1.00),Methylobacterium-Methylorubrum(0.99),Methylobacterium_brachythecii(0.01)	Other	TACGAAGGGGGCTAGCGTTGCTCGGAATCACTGGGCGTAAAGGGCGCGTAGGCGGCCATTTAAGTCGGGGGTGAAAGCCTGTGGCTCAACCACAGAATTGCCTTCGATACTGGATGGCTTGAGTTCGGTAGAGGTTGGTGGAACTGCGAGTGTAGAGGTGAAATTCGTAGATATTCGCAAGAACACCGGTGGCGAAGGCGGCCAACTGGACCGACACTGACGCTGAGGCGCGAAAGCATGGGGAGCAAACAGG	20	0	0	0	0	0	0	0	0	0	0	0	0	0	0	0	0	0	0	0	0	0	0	0	0	0	0	0	0	0	0	0	0	0	0	0	0	0	0	0	0	0	0	0	0
Zotu699	otu312	Bacteria(1.00),Actinobacteriota(1.00),Thermoleophilia(1.00),Gaiellales(1.00),Gaiellaceae(0.99),Gaiella(0.99),uncultured_bacterium(1.00)	Other	TACGTAGGGGGCAAGCGTTGTCCGGATTTATTGGGCGTAAAGAGCGTGTAGGCGGCCAGGTAGGTGGGTTGTGAAAACTGGAGGCTCAACCTTCAGACGTCGACCCAAACCCCCTGGCTAGAGTCCGGAAGAGGAGAGTGGAATTCCTGGTGTAGCGGTGAAATGCGCAGATATCAGGAAGAACACCCGTGGCGAAGGCGGCTCTCTGGGACGGTACTGACGCTGAGACGCGAAAGCGTGGGGAGCGAACAGG	20	0	0	0	0	0	0	0	0	0	0	0	0	0	0	0	0	0	0	0	0	0	0	0	0	0	0	0	0	0	0	0	0	0	0	0	0	0	0	0	0	0	0	0	0
Zotu711	otu276	Bacteria(1.00),Myxococcota(1.00),Polyangia(1.00),Polyangiales(1.00),Polyangiaceae(1.00),Aetherobacter(0.99),uncultured_bacterium(0.98)	Other	GACAGAGGGTGCAAACGTTGTTCGGAATTACTGGGCGTAAAGCGCGTGTAGGCTGCTTGGCAAGTCGGATGTGAAAGCCCTGGGCTCAACCCAGGAAGTGCATTCGAAACTGCAGAGCTGGAGTCCTGGAGAGGAAGGCGGAATTCTCGGTGTAGAGGTGAAATTCGTAGATATCGAGAGGAACACCGGTGGCGAAGGCGGCCTTCTGGACAGTGACTGACGCTGAGACGCGAAAGCGTGGGGAGCAAACAGG	19	0	0	0	0	0	0	0	0	0	0	0	0	0	0	0	0	0	0	0	0	0	0	0	0	0	0	0	0	0	0	0	0	0	0	0	0	0	0	0	0	0	0	0	0
Zotu715	otu317	Bacteria(1.00),Actinobacteriota(1.00),Actinobacteria(1.00),Propionibacteriales(1.00),Nocardioidaceae(1.00),Nocardioides(1.00),uncultured_Aeromicrobium(1.00)	Other	TACGTAGGGTCCGAGCGTTGTCCGGAATTATTGGGCGTAAAGGGCTCGTAGGCGGTTTGTCGCGTCGGGAGTGAAAACTCAGGGCTCAACCCTGAGCGTGCTTCCGATACGGGCAGACTAGAGGTATGCAGGGGAGAACGGAATTCCTGGTGTAGCGGTGGAATGCGCAGATATCAGGAGGAACACCGGTGGCGAAGGCGGTTCTCTGGGCATTACCTGACGCTGAGGAGCGAAAGCATGGGGAGCGAACAGG	19	0	0	0	0	0	0	0	0	0	0	0	0	0	0	0	0	0	0	0	0	0	0	0	0	0	0	0	0	0	0	0	0	0	0	0	0	0	0	0	0	0	0	0	0
Zotu716	otu318	Bacteria(1.00),Acidobacteriota(1.00),Acidobacteriae(1.00),Bryobacterales(1.00),Bryobacteraceae(1.00),Bryobacter(1.00),metagenome(1.00)	Other	TACGTAGGCAGCAAGCGTTGTTCGGAATTACTGGGCGTAAAGAGTACGTAGGTGGTTTGCCAAGTCCGATGTGAAATCTCCTGGCTTAACTGGGAGGGTGCGTTAGATACTGGCAGGCTTGAGTGTGGGAGAGGAGAGCGGAATTCCTGGTGTAGCGGTGAAATGCGTAGATATCAGGAGGAACGCCTGTGGTGTAGACGGCTCTCTGGACCATTACTGACACTGAGGTACGAAAGCGTGGGTAGCAAACAGG	19	0	0	0	0	0	0	0	0	0	0	0	0	0	0	0	0	0	0	0	0	0	0	0	0	0	0	0	0	0	0	0	0	0	0	0	0	0	0	0	0	0	0	0	0
Zotu717	otu229	Bacteria(1.00),Proteobacteria(1.00),Gammaproteobacteria(1.00),Burkholderiales(1.00),Comamonadaceae(1.00),Rhodoferax(0.95),Albidiferax_ferrireducens(0.29)	Other	TACGTAGGGTGCAAGCGTTAATCGGAATTACTGGGCGTAAAGCGTGCGCAGGCGGTGATGTAAGACAGATGTGAAATCCCCGGGCTCAACCTGGGACCTGCATTTGTGACTGCATCGCTAGAGTACGGTAGAGGGGGATGGAATTCCGCGTGTAGCAGTGAAATGCGTAGATATGCGGAGGAACACCGATGGCGAAGGCAATCCCCTGGACCTGTACTGACGCTCATGCACGAAAGCGTGGGGAGCAAACAGG	19	0	0	0	0	0	0	0	0	0	0	0	0	0	0	0	0	0	0	0	0	0	0	0	0	0	0	0	0	0	0	0	0	0	0	0	0	0	0	0	0	0	0	0	0
Zotu727	otu323	unassigned	Symbiont	GACAAGGGAGACGAGTGTTATTCATCTTTAACAGGTATATAGGGTACCTAGACGGTGTACAAAGGCTTTAAAAGGACCTGATACACTAGAGTTTGATATGTGAGAGGATGATGTCAGAATTGTTGGTGGAGAAATGAAATCCTTTGATACCAATAAGACTGGTAACGGCGAAGGCAAACCTTTATGTACAAGTACTTTTTTAAGGTTAGCTGAGATTTTTAGCAAACGGTTTAATTCTTTTGAGTAAGTTTAGATTTTTAGTTAAGGATTTTGGCCATTTTAAATAAGGACTATAACTGACGTTGAGGGACGAAGGCTCAGGGAGTGAAGAGG	18	0	0	0	0	0	0	0	0	0	0	0	0	0	0	0	0	0	0	0	0	0	0	0	0	0	0	0	0	0	0	0	0	0	0	0	0	0	0	0	0	0	0	0	0
Zotu730	otu325	Bacteria(1.00),Bacteroidota(1.00),Bacteroidia(1.00),Flavobacteriales(1.00),Blattabacteriaceae(1.00),Candidatus_Brownia(0.95),uncultured_bacterium(0.96)	Other	TACGGAGGATACAAGCGTTATCCGGATTTATTGGGTTTAAAGGGTGCGTAGGCGGTCTTTTAAGTCAGTAGTGAAATCTTACAGCTTAACTGTTAAAACTGCTATTGATACTGATAGACTAGAGTAAGATTGGAGTAACTGGAATGTGTGGTGTAGCGGTGAAATGCATAGATATCACACAGAACACCAATCGCGAAGGCAGGTTATTAAATCTTGACTGACGCTGAGGCACGAAAGCGTGGGGAGCAAATAGG	18	0	0	0	0	0	0	0	0	0	0	0	0	0	0	0	0	0	0	0	0	0	0	0	0	0	0	0	0	0	0	0	0	0	0	0	0	0	0	0	0	0	0	0	0
Zotu732	otu159	Bacteria(1.00),Actinobacteriota(1.00),Actinobacteria(1.00),Corynebacteriales(1.00),Mycobacteriaceae(1.00),Mycobacterium(1.00),Mycobacterium_sp.(1.00)	Other	TACGTAGGGTGCGAGCGTTGTCCGGAATTACTGGGCGTAAAGAGCTCGTAGGTGGTTTGTCGCGTTGTTCGTGAAAACTCACAGCTTAACTGTGGGCGTGCGGGCGATACGGGCAGACTGGAGTACTGCAGGGGAGACTGGAATTCCTGGTGTAGCGGTGGAATGCGCAGATATCAGGAGGAACACCGGTGGCGAAGGCGGGTCTCTGGGCAGTAACTGACGCTGAGGAGCGAAAGCGTGGGGAGCGAACAGG	18	0	0	0	0	0	0	0	0	0	0	0	0	0	0	0	0	0	0	0	0	0	0	0	0	0	0	0	0	0	0	0	0	0	0	0	0	0	0	0	0	0	0	0	0
Zotu733	otu327	Bacteria(1.00),Actinobacteriota(1.00),Actinobacteria(1.00),Frankiales(1.00),Sporichthyaceae(1.00),uncultured(1.00),uncultured_bacterium(1.00)	Other	TACGTAGGGTGCAAGCGTTGTCCGGAATTATTGGGCGTAAAGAGCTCGTAGGCGGTTTGTCACGTCGGATGTGAAACCCTGAGGCTCAACCTCAGGCCTGCATTCGATACGGGCAGACTAGAATTCGGCAGGGGAGACTGGAATTCCTGGTGTAGCGGTGAAATGCGCAGATATCAGGAGGAACACCGGTGGCGAAGGCGGGTCTCTGGGCCGATATTGACGCTGAGGAGCGAAAGCGTGGGGAGCAAACAGG	18	0	0	0	0	0	0	0	0	0	0	0	0	0	0	0	0	0	0	0	0	0	0	0	0	0	0	0	0	0	0	0	0	0	0	0	0	0	0	0	0	0	0	0	0
Zotu737	otu330	unassigned	Other	TACGAGAGGGGTAAGCATTATTCATCATTAATGGGTCTAAAGGGTACGTAGGCTGTATCATAAGACTGGAAGGTATCGAACTAAATGAATAAGAGCTTTTCAGTAACTGTGAAACTAGAGTGTAATGGAGGAAAGAGGAACTCCGAGAGTAGGGATGGAATCTGTTGATCCTCGGAAGACCGCTTAAGGCGAAGGCTTCTTTCTAACTAAACACTGACGCTGAGGTACGAAAGTATGGGGAGCAAAACGG	17	0	0	0	0	0	0	0	0	17	0	0	0	0	0	0	0	0	0	0	0	0	0	0	0	0	0	0	0	0	0	0	0	0	0	0	0	0	0	0	0	0	0	0	0
Zotu742	otu270	unassigned	Other	GACAAGGGAGACGAGTGTTATTCATCTTTAACAGGTATATAGGGTACCTAGACGGTGTACAAAGGCTTAGATAAGTACCTGCTACACTTGAGTTTGATATGTGAGAGGAATATGTCAGAATTATTGGTGGAAAGATGAAATTTGCTAATACTAATAGGACTGATAACGGCGAAGGCAAACCTCTATGTACATGTATTTTTATTATTGGTAACGTGTTAAATCGTTTACCAATAATTAGATAAGAAAAATACTATAACTGACGTTGAGGGACGAAGGCTCAGAGAGTGAAGAGG	17	0	0	0	0	0	0	0	0	0	0	0	0	0	0	0	0	0	0	0	0	0	0	0	0	0	0	17	0	0	0	0	0	0	0	0	0	0	0	0	0	0	0	0	0
Zotu743	otu169	Bacteria(1.00),Bacteroidota(1.00),Bacteroidia(1.00),Flavobacteriales(1.00),Blattabacteriaceae(1.00),Candidatus_Sulcia(0.85),Candidatus_Sulcia(0.81)	Other	TACAGAGGATACAAGCGTTATCCGGATTTATTGGGTTTAAAGGGTGCGTAGGCGGTTTTTTAAGTCAGTAGTGAAATCTTAAAGCTTAACTTTAAAATGGCTATTGATACTGAGAGACTTGAGTTAGGTTGGAGTAGCTGGAATGTGTGGTGTAGCGGTGAAATGCATAGATATCACACAGAACACCGATCGCGAAAGCAAGTTACTAAGCCTAGACTGACGCTGAGGCACGAAAGCGTGGGGAGCAAACAGG	17	0	0	0	0	0	0	0	0	0	0	0	0	0	0	0	0	0	0	0	0	0	0	0	0	0	0	0	0	0	0	0	17	0	0	0	0	0	0	0	0	0	0	0	0
Zotu748	otu333	Bacteria(1.00),Cyanobacteria(1.00),Cyanobacteriia(1.00),Cyanobacteriales(1.00),Nostocaceae(1.00),Calothrix_PCC-6303(0.99),uncultured_bacterium(0.26)	Other	TACGGAGGATGCAAGCGTTATCCGGAATGATTGGGCGTAAAGCGTCCGCAGGTGGTTATGTATGTCTGCTGTTAAATCGTGCAGCTTAACTGCATCAAGGCGGTGGAAACTACATGACTAGAGTACGTTCGGGGCAGAGGGAATTCCCAGTGTAGCGGTGAAATGCGTAGAGATTGGGAAGAACATCGGTGGCGAAAGCGCTCTGCTAGGCCTGTACTGACACTGAGGGACGAAAGCTAGGGGAGCGAATGGG	17	0	0	0	0	0	0	0	0	0	0	0	0	0	0	0	0	0	0	0	0	0	0	0	0	0	0	0	0	0	0	0	0	0	0	0	0	0	0	0	0	0	0	0	0
Zotu749	otu334	Bacteria(1.00),Deinococcota(1.00),Deinococci(1.00),Deinococcales(1.00),Deinococcaceae(1.00),Deinococcus(1.00),Deinococcus_sp.(0.20)	Other	TACGGAGGGTGCAAGCGTTACCCGGAATCACTGGGCGTAAAGGGCGTGTAGGCGGGAACTTAAGTCTGGTTTTAAAGACCGGGGCTCAACCTCGGGAATGGACTGGATACTGGGTTTCTTGATCTCTGGAGAGGTAACCGGAATTTCTGGTGTAGCGGTGGAATGCGTAGATACCAGAAGGAACACCAATGGCGAAGGCAGGTTACTGGACAGAAGATGACGCTGAGGCGCGAAAGTGTGGGGAGCGAACCGG	17	0	0	0	0	0	0	0	0	0	0	0	0	0	0	0	0	0	0	0	0	0	0	0	0	0	0	0	0	0	0	0	0	0	0	0	0	0	0	0	0	0	0	0	0
Zotu750	otu89	Bacteria(1.00),Actinobacteriota(1.00),Actinobacteria(1.00),Corynebacteriales(1.00),Corynebacteriaceae(1.00),Corynebacterium(1.00),uncultured_bacterium(0.99)	Other	TACGTAGGGTGCGAGCGTTGTCCGGAATTACTGGGCGTAAAGGGCTCGTAGGTGGTTTGTCGCGTCGTCTGTGAAATTCTGGGGCTTAACTCCGGGCGTGCAGGCGATACGGGCATAACTTGAGTGCTGTAGGGGTAACTGGAATTCCTGGTGTAGCGGTGAAATGCGCAGATATCAGGAGGAACACCGATGGCGAAGGCAGGTTACTGGGCAGTTACTGACGCTGAGGAGCGAAAGCATGGGTAGCGAACAGG	17	0	0	0	0	0	0	0	0	0	0	0	0	0	0	0	0	0	0	0	0	0	0	0	0	0	0	0	0	0	0	0	0	0	0	0	0	0	0	0	0	0	0	0	0
Zotu753	otu336	Bacteria(1.00),Proteobacteria(1.00),Gammaproteobacteria(1.00),Burkholderiales(1.00),Oxalobacteraceae(1.00),Duganella(1.00),Duganella_sp.(1.00)	Other	TACGTAGGGTGCAAGCGTTAATCGGAATTACTGGGCGTAAAGCGTGCGCAGGCGGTTTTGTAAGACTGTCGTGAAATCCCCGGGCTCAACCTGGGAATGGCGATGGTGACTGCAAGGCTAGAGTTTGGCAGAGGGGGGTAGAATTCCACGTGTAGCAGTGAAATGCGTAGATATGTGGAGGAACACCGATGGCGAAGGCAGCCCCCTGGGTCAAAACTGACGCTCATGCACGAAAGCGTGGGGAGCAAACAGG	17	0	0	0	0	0	0	0	0	0	0	0	0	0	0	0	0	0	0	0	0	0	0	0	0	0	0	0	0	0	0	0	0	0	0	0	0	0	0	0	0	0	0	0	0
Zotu754	otu221	Bacteria(1.00),Actinobacteriota(1.00),Thermoleophilia(1.00),Solirubrobacterales(1.00),Solirubrobacteraceae(1.00),Conexibacter(0.99),uncultured_bacterium(1.00)	Other	TACGTAGGGGGCAAGCGTTGTCCGGAATCATTGGGCGTAAAGAGCGTGTAGGCGGCTCGGTAAGTCCGCTGTGAAAGTCCAGGGCTCAACCCTGGAATGCCGGTGGAAACTGTCGAGCTAGAGTCCGGAAGAGGCGAGTGGAATTCCTGGTGTAGCGGTGAAATGCGCAGATATCAGGAGGAACACCAATGGCGAAGGCAGCTCGCTGGGACGGTACTGACGCTGAGACGCGAAAGCGTGGGGAGCAAACAGG	17	0	0	0	0	0	0	0	0	0	0	0	0	0	0	0	0	0	0	0	0	0	0	0	0	0	0	0	0	0	0	0	0	0	0	0	0	0	0	0	0	0	0	0	0
Zotu755	otu37	Bacteria(1.00),Proteobacteria(1.00),Gammaproteobacteria(1.00),Enterobacterales(1.00),Enterobacteriaceae(0.30),Enterobacter(0.30),Enterobacter_cloacae(0.09)	Other	TACGGAGGGTGCAAGCGTTAATCGGAATTACTGGGCGTAAAGCGCACGCAGGCGGTCTGTCAAGTCGGATGTGAAATCCCCGGGCTCAACCTGGGAACTGCATTCGAAACTGGCAGACTAGAGTCTTGTAGAGGGGGGTAGAATTCCAGGTGTAGCGGTGAAATGCGTAGAGATCTGGAGGAATACCGGTGGCGAAGGCGGCCCCCTGGACAAAGACTGACGCTCAGGTGCGAAAGCGTGGGGAGCAAACAGG	17	0	0	0	0	0	0	0	0	0	0	0	0	0	0	0	0	0	0	0	0	0	0	0	0	0	0	0	0	0	0	0	0	0	0	0	0	0	0	0	0	0	0	0	0
Zotu756	otu337	Bacteria(1.00),Proteobacteria(1.00),Alphaproteobacteria(1.00),Micropepsales(1.00),Micropepsaceae(1.00),uncultured(1.00),metagenome(0.83)	Other	TACGAAGGGGGCTAGCGTTGTTCGGAATTACTGGGCGTAAAGCGCGCGCAGGTGGCTATCCAAGTCAGTGGTGAAAGCCCGGAGCTCAACTCCGGAACTGCCATTGAAACTGTTTAGCTTGAGGACGAGAGAGGTGAGTGGAATTCCCAGTGTAGAGGTGAAATTCGTAGATATTGGGAAGAACACCGGTGGCGAAGGCGGCTCACTGGCTCGTTTCTGACGCTCAGGCGCGACAGCGTGGGGATCAAACAGG	17	0	0	0	0	0	0	0	0	0	0	0	0	0	0	0	0	0	0	0	0	0	0	0	0	0	0	0	0	0	0	0	0	0	0	0	0	0	0	0	0	0	0	0	0
Zotu762	otu340	Bacteria(1.00),Actinobacteriota(1.00),Actinobacteria(1.00),Micromonosporales(1.00),Micromonosporaceae(1.00),Asanoa(0.24),Asanoa_siamensis(0.21)	Other	GACGTAGGGCGCGAGCGTTGTCCGGATTTATTGGGCGTAAAGAGCTCGTAGGCGGCTTGTCGCGTCGACTGTGAAATCCCGTGGCTCAACTGCGGGCTTGCAGCCGATACGGGCAGGCTAGAGTTCGGTAGGGGAGACTGGAATTCCTGGTGTAGCGGTGAAATGCGCAGATATCAGGAGGAACACCGGTGGCGAAGGCGGGTCTCTGGGCCGATACTGACGCTGAGGAGCGAAAGCGTGGGGAGCGAACAGG	16	0	0	0	0	0	0	0	0	0	0	0	0	0	0	0	0	0	0	0	0	0	0	0	0	0	0	16	0	0	0	0	0	0	0	0	0	0	0	0	0	0	0	0	0
Zotu764	otu266	Bacteria(1.00),Proteobacteria(1.00),Gammaproteobacteria(1.00),Burkholderiales(1.00),Neisseriaceae(1.00),uncultured(1.00),uncultured_bacterium(1.00)	Other	TACGTAGGGTGCAAGCGTTAATCGGAATTATTGGGCGTAAAGCGAGTGCAGACGGTTACTTAAGCCAGATGTGAAATCCCCAAGCTTAACTTGGGACGTGCATTTGGAACTGGGTGACTAGAGTGTGTCAGAGGGAGGTAGAATTCCACATGTAGCGGTGGAATGCGTAGAGATGTGGAGGAATACCGATGGCGAAGGCAGCCTCCTGGGATAACACTGACGTTGAGGCTCGAAAGCGTGGGGAGCAAACAGG	16	0	0	0	0	0	0	0	0	0	0	0	0	0	0	0	0	0	0	0	0	0	0	0	0	0	0	0	0	0	0	0	0	0	0	0	0	0	0	0	0	0	0	0	0
Zotu766	otu342	Bacteria(1.00),Cyanobacteria(0.94),Cyanobacteriia(0.94),Cyanobacteriales(0.63),Phormidiaceae(0.31),uncultured(0.26),uncultured_cyanobacterium(0.12)	Other	GACGGGGGATGCGAGCGTTATCCGGAATGATTGGGCGTAAAGGGTCCGCAGGTGGCCCGGTCAGTCCGCTGTCAAAACCTGGGGCTCAACCCTGGAGAGGCGGCGGAGACCACCGGGCTTGAGTCCGGTAGGGGCAGAGGGAATTCCCGGTGGAGCGGTGAAATGCGTAGAGATCGGGAAGAACGCCAAGGGCGAAGGCACTCTGCTAGGCCTGATTTCGCGACTGACACTCAGGGACGAGAGCCAGGGGAGCGAATGGG	16	0	0	0	0	0	0	0	0	0	0	0	0	0	0	0	0	0	0	0	0	0	0	0	0	0	0	0	0	0	0	0	0	0	0	0	0	0	0	0	0	0	0	0	0
Zotu769	otu127	Bacteria(1.00),Proteobacteria(1.00),Gammaproteobacteria(1.00),Enterobacterales(1.00),Morganellaceae(1.00),Buchnera(1.00),Buchnera_aphidicola(0.75)	Other	TACGGAGGGTGCTAGCGTTAATCAGAATTACTGGGCGTAAAGAGCACGTAGGTGGTTTTTTAAGTCAGATGTGAAATCCCTAGGCTTAACCTAGGAACTGCATTTGAAACTGAAATACTAGAGTATCGTAGAGGGAGGTAGAATTCTAGGTGTAGCGGTGAAATGCGTAGATATCTGGAGGAATACCCGTGGCGAAAGCGGCCTCCTAAACGAATACTGACACTGAGGTGCGAAAGCGTGGGGAGCAAACAGG	16	0	0	0	0	0	0	0	0	0	0	0	0	0	0	0	0	0	0	0	0	0	0	0	0	0	0	0	0	0	0	0	0	0	0	0	0	0	0	0	0	0	0	0	0
Zotu770	otu127	Bacteria(1.00),Proteobacteria(1.00),Gammaproteobacteria(1.00),Enterobacterales(1.00),Morganellaceae(1.00),Buchnera(1.00),Buchnera_aphidicola(0.88)	Other	TACGGAGGGTGCTAGCGTTAATCAGAATTACTGGGCGTAAAGAGCACGTAGGTGGTTTTTTAAGTCAGATGTGAAATCCCTGGGCTCAACCTAGGAACTGCATTTGAAACTGAAATGCTAGAGTATCGTAGAGGGAGGTAGAATTCTAGGTGTAGCGGTGAAATGCGTAGATATCTGGAGGAATACCCGTGGCGAAAGCGGCCTCCTAAACGAATACTGACACTGAGGTGCGAAAGCATGGGGAGCAAACAGG	16	0	0	0	0	0	0	0	0	0	0	0	0	0	0	0	0	0	0	0	0	0	0	0	0	0	0	0	0	0	0	0	0	0	0	0	0	0	0	0	0	0	0	0	0
Zotu771	otu343	Bacteria(1.00),Acidobacteriota(1.00),Acidobacteriae(1.00),Solibacterales(1.00),Solibacteraceae(1.00),Candidatus_Solibacter(1.00),uncultured_bacterium(0.98)	Other	TACGTAGGCAGCGAGCGTTGTTCGGAGTTACTGGGCGTAAAGGGTGTGTAGGCGGTTCTTTAAGTTTGGTGTGAAATCTCCCGGCTCAACCGGGAGGGTGCGCCGAATACTGAGGGACTAGAGTGCGGGAGAGGAAAGTGGAATTCCTGGTGTAGCGGTGAAATGCGTAGATATCAGGAGGAACACCGGTGGTGTAGACGGCTTTCTGGACCGTAACTGACGCTGAGACACGAAAGCGTGGGTAGCAAACAGG	16	0	0	0	0	0	0	0	0	0	0	0	0	0	0	0	0	0	0	0	0	0	0	0	0	0	0	0	0	0	0	0	0	0	0	0	0	0	0	0	0	0	0	0	0
Zotu772	otu344	unassigned	Other	AACGGAGGGGGCTAGTGTTATTCGTGTTGACTGGGCGTAAAGGGTACGTAGGTGGCGAAGTGAGCTTTAAGTCAAAAACTGGCGTTGCGTCTTTTCGGCTTAACATTTTTTACTCCTTTGCTTGAGTTCTTAGGGCGATATTCGTATTCCTCATGTAGCAGTGAAATTCGTTGATATGTGGAAGACGGACGAAGGCGAAGGCGAGTATCGACTTGGTTCTGACACTAAGGTACTAAGGTTTGGGGAGCAAAAGGG	16	0	0	0	0	0	0	0	0	0	0	0	0	0	0	0	0	0	0	0	0	0	0	0	0	0	0	0	0	0	0	0	0	0	0	0	0	0	0	0	0	0	0	0	0
Zotu784	otu7	Bacteria(1.00),Proteobacteria(1.00),Gammaproteobacteria(1.00),Enterobacterales(1.00),Pectobacteriaceae(0.98),Pectobacterium(0.57),bacterium_endosymbiont(0.55)	Other	TACGGAGGGTGCAAGCGTTAATCGGAATGACTGGGCGTAAAGCGCACGCAGGCGGTTTGTTAAGTTGGATGTGAAATCCCCGGGCTTAACCTGGGAACTGCATTCAAAACTGACAAGCTAGAGTCTCGTAGAGGGGGGTAGAATTCCAGGTGTAGCGGTGAAATGCGTAGAGATCTGGAGGAATACCGGTGGCGAAGGCGGCCCCCTGGACGAAGACTGACGCTCAGGTGCGAAAGCGTGGGGAGCAAACAGG	15	0	0	0	0	0	0	0	0	0	0	0	0	0	0	0	0	0	0	0	0	0	0	0	0	0	0	0	0	0	0	0	0	0	0	0	0	0	0	0	0	0	0	0	0
Zotu785	otu317	Bacteria(1.00),Actinobacteriota(1.00),Actinobacteria(1.00),Propionibacteriales(1.00),Nocardioidaceae(1.00),Aeromicrobium(0.92),uncultured_bacterium(0.43)	Other	TACGTAGGGTCCGAGCGTTGTCCGGAATTATTGGGCGTAAAGGGCTCGTAGGCGGTTTGTCGCGTCGGGAGTGAAAACTCAGGGCTCAACCCTGAGCGTGCTTCCGATACGGGCAGACTAGAGGTATTCAGGGGAGAACGGAATTCCTGGTGTAGCGGTGGAATGCGCAGATATCAGGAGGAACACCGGTGGCGAAGGCGGTTCTCTGGGAATTACCTGACGCTGAGGAGCGAAAGCATGGGGAGCGAACAGG	15	0	0	0	0	0	0	0	0	0	0	0	0	0	0	0	0	0	0	0	0	0	0	0	0	0	0	0	0	0	0	0	0	0	0	0	0	0	0	0	0	0	0	0	0
Zotu786	otu103	Bacteria(1.00),Bacteroidota(0.52),Bacteroidia(0.51),Flavobacteriales(0.39),Blattabacteriaceae(0.39),Candidatus_Sulcia(0.39),uncultured_Candidatus(0.09)	Other	TACAGAGGATACAAGCGTTATCCGGATTTATTGGGTTTAAAGGGTGCGTAGGCGGTTTTATAAGTGTGAGGTTAAATGCTAGAGCTTAACTCTAGTTCGCCTCATATACTGTAAAACTAGAGTGCAGGAGAGGTTAGTAGAATTTCTAGTGTAATGGTGGAATATGTAGATATTAGAAGGAATACCAGTGGCGAAGGCGGCTAACTGGCCTGATACTGACGCTGAGTCACGAAAGCATGGGGAGCAAACAGG	15	0	0	0	0	0	0	0	0	0	0	0	0	0	0	0	0	0	0	0	0	0	0	0	0	0	0	0	0	0	0	0	0	0	0	0	0	0	0	0	0	0	0	0	0
Zotu791	otu351	Bacteria(1.00),Acidobacteriota(1.00),Acidobacteriae(1.00),Acidobacteriales(1.00),uncultured(1.00),uncultured(1.00),uncultured_bacterium(0.17)	Other	TACGAGGGGGGCAAGCGTTGTTCGGAATTATTGGGCGTAAAGGGCGCGTAGGCGGTGCGGTAAGTCACCTGTGAAACCTCTAGGCTCAACCTAGAGCCTGCAGGCGAAACTGCCGTGCTTGAGGGTGGGAGAGGTGCGTGGAATTCCCGGTGTAGCGGTGAAATGCGTAGATATCGGGAGGAACACCTGTGGCGAAAGCGGCGCACTGGACCACTTCTGACGCTGAGGCGCGAAAGCTAGGGGAGCAAACAGG	15	0	0	0	0	0	0	0	0	0	0	0	0	0	0	0	0	0	0	0	0	0	0	0	0	0	0	0	0	0	0	0	0	0	0	0	0	0	0	0	0	0	0	0	0
Zotu806	otu158	Bacteria(1.00),Firmicutes(1.00),Bacilli(1.00),Bacillales(1.00),Planococcaceae(0.99),Solibacillus(0.99),Solibacillus_silvestris(0.45)	Other	TACGTAGGTGGCAAGCGTTGTCCGGAATTATTGGGCGTAAAGCGCGCGCAGGTGGTTCCTTAAGTCTGATGTGAAAGCCCCCGGCTCAACCGGGGAGGGCATTGGAAACTGGGGAACTTGAGTGCAGAAGAGGATAGTGGAATTCCAAGTGTAGCGGTGAAATGCGTAGAGATTTGGAGGAACACCAGTGGCGAAGGCGACTGTCTGGTCTGTAACTGACACTGAGGCGCGAAAGCGTGGGGAGCAAACAGG	14	0	0	0	0	0	0	0	0	0	0	0	0	0	0	0	0	0	0	0	0	0	0	0	0	0	0	0	0	0	0	0	0	0	0	0	0	0	0	0	0	0	0	0	0
Zotu810	otu359	Bacteria(1.00),Myxococcota(1.00),Myxococcia(1.00),Myxococcales(1.00),Myxococcaceae(1.00),Aggregicoccus(0.50),Aggregicoccus_edonensis(0.50)	Other	TACAGAGGGTGCAAGCGTTGTTCGGAATTATTGGGCGTAAAGCGCGTGTAGGCGGCTTTGCAAGTCGGGTGTGAAAGCCCTCGGCTCAACCGAGGAAGTGCGCCCGAAACTGCAGAGCTTGAGTGCCGGAGAGGATGGCGGAATTCCCCAAGTAGAGGTGAAATTCGTAGATATGGGGAGGAACACCGGTGGCGAAGGCGGCCATCTGGACGGTCACTGACGCTGAGACGCGAAAGCGTGGGGAGCAAACAGG	14	0	0	0	0	0	0	0	0	0	0	0	0	0	0	0	0	0	0	0	0	0	0	0	0	0	0	0	0	0	0	0	0	0	0	0	0	0	0	0	0	0	0	0	0
Zotu813	otu85	Bacteria(1.00),Proteobacteria(1.00),Alphaproteobacteria(1.00),Rhizobiales(1.00),Beijerinckiaceae(1.00),Methylobacterium-Methylorubrum(1.00),uncultured_bacterium(0.96)	Other	TACGAAGGGGGCTAGCGTTGCTCGGAATCACTGGGCGTAAAGGGCGCGTAGGCGGCGTTTTAAGTCGGGGGTGAAAGCCTGTGGCTCAACCACAGAATGGCCTTCGATACTGGGACGCTTGAGTATGGTAGAGGTTGGTGGAACTGCGAGTGTAGAGGTGAAATTCGTAGATATTCGCAAGAACACCGGTGGCGAAGGCGGCCAACTGGACCATTACTGACGCTGAGTCACGAAAGCATGGGGAGCAAACAGG	14	0	0	0	0	0	0	0	0	0	0	0	0	0	0	0	0	0	0	0	0	0	0	0	0	0	0	0	0	0	0	0	0	0	0	0	0	0	0	0	0	0	0	0	0
Zotu814	otu165	Bacteria(1.00),Proteobacteria(1.00),Alphaproteobacteria(1.00),Rhizobiales(1.00),Beijerinckiaceae(1.00),Methylobacterium-Methylorubrum(1.00),Methylobacterium_sp.(0.90)	Other	TACGAAGGGGGCTAGCGTTGCTCGGAATCACTGGGCGTAAAGGGCGCGTAGGCGGCCATTCAAGTCGGGGGTGAAAGCCTGTGGCTCAACCACAGAATTGCCTTCGATACTGTTTGGCTTGAGTATGGTAGAGGTCAGTGGAACTGCGAGTGTAGAGGTGAAATTCGTAGATATTCGCAAGAACACCAGTGGCGAAGGCGGCTGACTGGACCATTACTGACGCTGAGGCGCGAAAGCGTGGGGAGCAAACAGG	14	0	0	0	0	0	0	0	0	0	0	0	0	0	0	0	0	0	0	0	0	0	0	0	0	0	0	0	0	0	0	0	0	0	0	0	0	0	0	0	0	0	0	0	0
Zotu815	otu362	Bacteria(1.00),Proteobacteria(1.00),Gammaproteobacteria(1.00),Burkholderiales(1.00),Nitrosomonadaceae(0.98),Nitrosospira(0.98),uncultured_bacterium(0.24)	Other	TACGTAGGGTGCGAGCGTTAATCGGAATTACTGGGCGTAAAGCGTGCGCAGGCGGTTTTGTAAGTCAGATGTGAAATCCCCGGGCTTAACCTGGGAACTGCGTTTGAAACTACAAGGCTAGAGTGTGGCAGAGGGGGGTGGAATTCCACGTGTAGCAGTGAAATGCGTAGAGATGTGGAGGAACACCGATGGCGAAGGCAGCCCCCTGGGTTAACACTGACGCTCAGGCACGAAAGCGTGGGGAGCAAACAGG	14	0	0	0	0	0	0	0	0	0	0	0	0	0	0	0	0	0	0	0	0	0	0	0	0	0	0	0	0	0	0	0	0	0	0	0	0	0	0	0	0	0	0	0	0
Zotu816	otu363	Bacteria(1.00),Actinobacteriota(1.00),Thermoleophilia(1.00),Gaiellales(1.00),uncultured(1.00),uncultured(1.00),uncultured_bacterium(1.00)	Other	TACGTAGGGACCAAGCGTTGTCCGGAATCATTGGGCGTAAAGAGCGTGTAGGCGGCTTGTTAAGTCTTGCGTGAAATCTCGGGGCTCAACCCCGAGCGGTCGTGAGAAACTGGCAGGCTAGAGTGCGGGAGAGGAGAGTGGAATTCCTGGTGTAGCGGTGAAATGCGCAGATATCAGGAAGAACACCCGTGGCGAAGGCGGCTCTCTGGAACGCAACTGACGCTGAGACGCGAAAGCGTGGGGAGCAAACAGG	14	0	0	0	0	0	0	0	0	0	0	0	0	0	0	0	0	0	0	0	0	0	0	0	0	0	0	0	0	0	0	0	0	0	0	0	0	0	0	0	0	0	0	0	0
Zotu817	otu364	Bacteria(1.00),Actinobacteriota(1.00),Thermoleophilia(1.00),Gaiellales(1.00),uncultured(1.00),uncultured(1.00),bacterium_Ellin6517(0.01)	Other	TACGTAGGGACCGAGCGTTGTCCGGAATCATTGGGCGTAAAGAGCGTGTAGGCGGCTGACTAAGTCCTGCGTGAAATTTCGGGGCTCAACCCCGAACGGTCGTGGGAAACTGGTCGGCTAGAGTGCGGGAGAGGAGAGTGGAATTCCTGGTGTAGCGGTGAAATGCGCAGATATCAGGAAGAACACCCGTGGCGAAGGCGGCTCTCTGGAACGCAACTGACGCTGAGACGCGAAAGCGTGGGGAGCAAACAGG	14	0	0	0	0	0	0	0	0	0	0	0	0	0	0	0	0	0	0	0	0	0	0	0	0	0	0	0	0	0	0	0	0	0	0	0	0	0	0	0	0	0	0	0	0
Zotu818	otu365	Bacteria(1.00),Proteobacteria(1.00),Alphaproteobacteria(1.00),Rhizobiales(1.00),Xanthobacteraceae(1.00),Rhodoplanes(0.92),metagenome(0.23)	Other	TACGAAGGGGGCTAGCGTTGCTCGGAATCACTGGGCGTAAAGCGCACGTAGGCGGCTTTCTAAGTCAGGGGTGAAATCCTGGAGCTCAACTCCAGAACTGCCTTTGATACTGGGAAGCTCGAGTCCGGAAGAGGTGAGTGGAACTCCGAGTGTAGAGGTGAAATTCGTAGATATTCGGAAGAACACCAGTGGCGAAGGCGGCTCACTGGTCCGGTACTGACGCTGAGGTGCGAAAGCGTGGGGAGCAAACAGG	14	0	0	0	0	0	0	0	0	0	0	0	0	0	0	0	0	0	0	0	0	0	0	0	0	0	0	0	0	0	0	0	0	0	0	0	0	0	0	0	0	0	0	0	0
Zotu825	otu368	Bacteria(1.00),Proteobacteria(1.00),Gammaproteobacteria(1.00),Burkholderiales(1.00),Nitrosomonadaceae(1.00),mle1-7(1.00),metagenome(0.97)	Other	TACGTAGGGTGCGAGCGTTAATCGGAATTACTGGGCGTAAAGCGTGCGTAGGCGGTTTTTCAAGCTTGATGTGAAAGCCCCGGGCTTAACCTGGGAATGGCATTGAGGACTGAGAGGCTAGAGTGCGGCAGAGGGAGGTGGAATTCCACGTGTAGCAGTGAAATGCGTAGAGATGTGGAGGAACACCGATGGCGAAGGCAGCCTCCTGGGCCGACACTGACGCTGAGGGCACGAAAGCGTGGGGAGCAAACAGG	13	0	0	0	0	0	0	0	0	0	0	0	0	0	0	0	0	0	0	0	0	0	0	0	0	0	0	0	0	0	0	0	0	0	0	13	0	0	0	0	0	0	0	0	0
Zotu828	otu253	Bacteria(1.00),Actinobacteriota(1.00),Actinobacteria(1.00),Actinomycetales(1.00),Actinomycetaceae(1.00),Actinomyces(1.00),uncultured_bacterium(0.98)	Symbiont	TACGTAGGGCGCGAGCGTTGTCCGGAATTATTGGGCGTAAAGAGCTCGTAGGCGGCTGGTCGCGTCTGTCGTGAAATCCTCTGGCTTAACTGGGGGCTTGCGGTGGGTACGGGCCGGCTTGAGTGCGGTAGGGGAGACTGGAACTCCTGGTGTAGCGGTGGAATGCGCAGATATCAGGAAGAACACCGGTGGCGAAGGCGGGTCTCTGGGCCGTTACTGACGCTGAGGAGCGAAAGCGTGGGGAGCGAACAGG	13	0	0	0	0	0	0	0	0	0	0	0	0	0	0	0	0	0	0	0	0	0	0	0	0	0	0	0	0	0	0	0	0	0	0	0	0	0	0	0	0	0	0	0	0
Zotu833	otu159	Bacteria(1.00),Actinobacteriota(1.00),Actinobacteria(1.00),Corynebacteriales(1.00),Mycobacteriaceae(1.00),Mycobacterium(1.00),uncultured_Mycobacteriaceae(0.74)	Other	TACGTAGGGTCCGAGCGTTGTCCGGAATTACTGGGCGTAAAGAGCTCGTAGGTGGTTTGTCACGTTGTTCGTGAAAACCCACAACTCAATTGTGGGCGTGCGGGCGATACGGGCAGACTAGAGTACTGCAGGGGAGACTGGAATTCCTGGTGTAGCGGTGGAATGCGCAGATATCAGGAGGAACACCGGTGGCGAAGGCGGGTCTCTGGGCAGTAACTGACGCTGAGGAGCGAAAGCGTGGGGAGCGAACAGG	13	0	0	0	0	0	0	0	0	0	0	0	0	0	0	0	0	0	0	0	0	0	0	0	0	0	0	0	0	0	0	0	0	0	0	0	0	0	0	0	0	0	0	0	0
Zotu834	otu373	Bacteria(1.00),Proteobacteria(1.00),Alphaproteobacteria(1.00),Micropepsales(1.00),Micropepsaceae(1.00),uncultured(1.00),uncultured_proteobacterium(0.61)	Other	TACGAAGGGGGCTAGCGTTGTTCGGAATTACTGGGCGTAAAGCGTGCGCAGGCGGCCATCCAAGTCAGTGGTGAAAGCCCGGAGCTCAACTCCGGAATTGCCATTGAAACTGTTTGGCTCGAGTACGAGAGAGGTGAGTGGAATTCCCAGTGTAGAGGTGAAATTCGTAGATATTGGGAAGAACACCGGTGGCGAAGGCGGCTCACTGGCTCGTAACTGACGCTCATGCACGACAGCGTGGGGATCAAACAGG	13	0	0	0	0	0	0	0	0	0	0	0	0	0	0	0	0	0	0	0	0	0	0	0	0	0	0	0	0	0	0	0	0	0	0	0	0	0	0	0	0	0	0	0	0
Zotu835	otu374	Bacteria(1.00),Actinobacteriota(1.00),Actinobacteria(1.00),Pseudonocardiales(1.00),Pseudonocardiaceae(1.00),Actinomycetospora(0.98),uncultured_bacterium(0.88)	Other	TACGTAGGGTGCGAGCGTTGTCCGGAATTATTGGGCGTAAAGAGCTCGTAGGCGGTGTGTCGCGTCGGCCGTGAAAACCTGGGGCTCAACTCTGGGCGTGCGGTCGATACGGGCATCACTTGAGTTCGGCAGGGGAGACTGGAATTCCTGGTGTAGCGGTGAAATGCGCAGATATCAGGAGGAACACCGGTGGCGAAGGCGGGTCTCTGGGCCGATACTGACGCTGAGGAGCGAAAGCATGGGTAGCGAACAGG	13	0	0	0	0	0	0	0	0	0	0	0	0	0	0	0	0	0	0	0	0	0	0	0	0	0	0	0	0	0	0	0	0	0	0	0	0	0	0	0	0	0	0	0	0
Zotu841	otu29	Bacteria(1.00),Proteobacteria(1.00),Alphaproteobacteria(1.00),Rhizobiales(0.99),Rhizobiaceae(0.99),Allorhizobium-Neorhizobium-Pararhizobium-Rhizobium(0.47),Rhizobium_sp.(0.20)	Other	TACGAAGGGGGCTAGCGTTGTTCGGAATTACTGGGCGTAAAGCGCACGTAGGCGGATTGATCAGTCAGGGGTGAAATCCCAGAGCTCAACTCTGGAACTGCCTTTGATACTGTCAATCTAGAGTCCAGAAGAGGTGAGTGGAATTCCGAGTGTAGAGGTGAAATTCGTAGATATTCGGAGGAACACCAGTGGCGAAGGCGGCTCACTGGTCTGGTACTGACGCTGAGGTGCGAAAGCATGGGGAGCAAACAGG	12	0	0	0	0	0	0	0	0	0	0	0	0	0	0	0	0	0	0	0	0	0	0	0	0	0	0	0	0	0	0	12	0	0	0	0	0	0	0	0	0	0	0	0	0
Zotu842	otu376	Bacteria(1.00),Planctomycetota(1.00),Planctomycetes(1.00),Isosphaerales(1.00),Isosphaeraceae(1.00),Isosphaera(0.76),uncultured_bacterium(0.99)	Other	GACGAACCGTGCGAACGTTATTCGGAATCACTGGGCTTAAAGCGCGTGTAGGCGGATGGGAACGTCGGTCTTTGAAAGCCCCCGGCTCAACCGGGGAAGCGGAGCCGAAACGACCGATCTGGAGGGACGTAGGGGGACCTGGAACTTCCGGTGGAGCGGTGAAATGCGTTGAGATCGGAAGGAACGCCCGTGGCGAAAGCGAGGTCCTGGACGTCTGCTGACGCTGAGACGCGAAAGCTAGGGGAGCAAACGGG	12	0	0	0	0	0	0	0	0	0	0	0	0	0	0	0	0	0	0	0	0	0	0	0	0	0	0	0	0	0	0	0	0	0	0	12	0	0	0	0	0	0	0	0	0
Zotu844	otu378	unassigned	Other	GACAAGGGAGACGAGTGTTATTCATCTTTAACAGGTATATAGGGTACCTAGACGGTGTGCAATGGCTTAAATAAGTACCTGGTACACTTGAGTTTGATATGTGAGAGGAATATGTCGGAATTGTTGGAGGAAAGATGAAATTTGTTAATACCAATAGGACTGATAACGGCGAAGGCAAACCTCTATGTACATGTACTTGCTATTTCTAAATTAGAAGAAATTTCTCTTATAAAAGATAGATCTTATATAAAAAAAGAGGAAAACAGCAATGTGCTATAACTGACGTTGAGGGACGAAGGCTCAGAGAGTGAAGAGG	12	0	0	0	0	0	0	0	0	0	0	0	0	0	0	0	0	0	0	0	0	0	0	0	0	0	0	0	0	0	0	0	0	0	0	0	0	0	0	0	0	0	0	0	0
Zotu846	otu158	Bacteria(1.00),Firmicutes(1.00),Bacilli(1.00),Bacillales(1.00),Planococcaceae(0.84),Lysinibacillus(0.68),bacterium(0.19)	Other	TACGTAGGTGGCAAGCGTTGTCCGGAATTATTGGGCGTAAAGCGCGCGCAGGTGGTTTCTTAAGTCTGATGTGAAAGCCCACGGCTCAACCGTGGAGGGTCATTGGAAACTGGGGAACTTGAGTGCAGAAGAGGATAGTGGAATTCCAAGTGTAGCGGTGAAATGCGTAGAGATTTGGAGGAACACCAGTGGCGAAGGCGACTATCTGGTCTGTAACTGACACTGAGGCGCGAAAGCGTGGGGAGCAAACAGG	12	0	0	0	0	0	0	0	0	0	0	0	0	0	0	0	0	0	0	0	0	0	0	0	0	0	0	0	0	0	0	0	0	0	0	0	0	0	0	0	0	0	0	0	0
Zotu848	otu380	Bacteria(1.00),Actinobacteriota(1.00),Actinobacteria(1.00),Corynebacteriales(1.00),Mycobacteriaceae(1.00),Mycobacterium(1.00),Mycobacterium_genavense(0.60)	Other	TACGTAGGGTGCGAGCGTTGTCCGGAATTACTGGGCGTAAAGAGCTCGTAGGTGGTTTGTCGCGTTGTTCGTGAAAACCGGGGGCTTAACCTCTGGCGTGCGGGCGATACGGGCAGACTGGAGTACTGCAGGGGAGACTGGAATTCCTGGTGTAGCGGTGGAATGCGCAGATATCAGGAGGAACACCGGTGGCGAAGGCGGGTCTCTGGGCAGTAACTGACGCTGAGGAGCGAAAGCGTGGGGAGCGAACAGG	12	0	0	0	0	0	0	0	0	0	0	0	0	0	0	0	0	0	0	0	0	0	0	0	0	0	0	0	0	0	0	0	0	0	0	0	0	0	0	0	0	0	0	0	0
Zotu849	otu381	Bacteria(1.00),Actinobacteriota(1.00),Thermoleophilia(1.00),Solirubrobacterales(1.00),Solirubrobacteraceae(1.00),Patulibacter(1.00),Bactoderma_rosea(0.99)	Other	TACGTAGGGCGCGAGCGTTGTCCGGAATCATTGGGCGTAAAGCGCGTGTAGGCGGCTGAGTAAGTCTGCTGTGAAAGTCCAGGGCTCAACCCTGGAATGTCGGCGGATACTGCTCAGCTGGAGTACGGGAGGGGCGAGTGGAATTCCTGGTGTAGCGGTGGAATGCGCAGATATCAGGAGGAACACCTATGGCGAAGGCAGCTCGCTGGAACGTTACTGACGCTGAGACGCGAAAGCGTGGGGAGCAAACAGG	12	0	0	0	0	0	0	0	0	0	0	0	0	0	0	0	0	0	0	0	0	0	0	0	0	0	0	0	0	0	0	0	0	0	0	0	0	0	0	0	0	0	0	0	0
Zotu850	otu382	Bacteria(1.00),Actinobacteriota(1.00)	Other	TACGTAGGGAGCGAGCGTTGTCCGGAATCATTGGGCGTAAAGAGCATGTAGGTGGATCAATTAGTCTGCTGTGAAAGTCAAAGGCTCAACCTTTGAAAGCCGGTGGATACTGTTGATCTAGAGTACGGAAGAGGCGAGTGGAATTCCTGGTGTAGCGGTGGAATGCGCAGATATCAGGAGGAACACCAATAGCGAAGGCAGCTCGCTGGGACGTTACTGACACTGAGATGCGAAAGCGTGGGGAGCAAACAGG	12	0	0	0	0	0	0	0	0	0	0	0	0	0	0	0	0	0	0	0	0	0	0	0	0	0	0	0	0	0	0	0	0	0	0	0	0	0	0	0	0	0	0	0	0
Zotu863	otu99	Bacteria(1.00),Proteobacteria(1.00),Gammaproteobacteria(1.00),Pseudomonadales(0.99),Pseudomonadaceae(0.99),Pseudomonas(0.99),Pseudomonas_syringae(0.80)	Other	TACAGAGGGTGCAAGCGTTAATCGGAATTACTGGGCGTAAAGCGCGCGTAGGTGGTTTGTTAAGTTGAATGTGAAATCCCTGGGCTCAACCTGGGAACTGCATCCAAAACTGGCAAGCTAGAGTATGGTAGAGGGTGGTGGAATTTCCTGTGTAGCGGTGAAATGCGTAGATATAGGAAGGAACACCAGTGGCGAAGGCGACCACCTGGACTGATACTGACACTGAGGTGCGAAAGCGTGGGGAGCAAACAGG	11	0	0	0	11	0	0	0	0	0	0	0	0	0	0	0	0	0	0	0	0	0	0	0	0	0	0	0	0	0	0	0	0	0	0	0	0	0	0	0	0	0	0	0	0
Zotu865	otu391	unassigned	Other	GACAAGGGAGACGAGTGTTATTCATCTTTAACAGGTATATAGGGTACCTAGACGGTGTACAAAGGCTTAGATAAGTACCTATTACACTTGAGTTTGATATGTGAGAGGAATATGTCAGAATTATTGGTGGAAAGATGAAATTTGCTAATACTAATAGGACTGATAACGGCGAAGGCAAACCTCTATGTACATGTGTTTTTATTACTGTTAACTCGTTAACAATAATAAGCGAAAAATACGATAACTGACGTTGAGGGACGAAGGCTCAGAGAGTGAAGAGG	11	0	0	0	0	0	0	0	0	0	0	0	0	0	0	0	0	0	0	0	0	0	0	0	0	0	0	0	0	11	0	0	0	0	0	0	0	0	0	0	0	0	0	0	0
Zotu866	otu392	Bacteria(1.00),Actinobacteriota(1.00),Actinobacteria(1.00),Micrococcales(1.00),Cellulomonadaceae(1.00),Cellulomonas(1.00),uncultured_bacterium(0.91)	Other	TACGTAGGGCGCAAGCGTTGTCCGGAATTATTGGGCGTAAAGAGCTCGTAGGCGGTTTGTCGCGTCTGCTGTGAAAACCTAAGGCTCAACCTTGGGCTTGCAGTGGGTACGGGCAGACTAGAGTGCGGTAGGGGTGACTGGAATTCCTGGTGTAGCGGTGGAATGCGCAGATATCAGGAGGAACACCGATGGCGAAGGCAGGTCACTGGGCCGCAACTGACGCTGAGGAGCGAAAGCATGGGGAGCGAACAGG	11	0	0	0	0	0	0	0	0	0	0	0	0	0	0	0	0	0	0	0	0	0	0	0	0	0	0	0	0	0	0	11	0	0	0	0	0	0	0	0	0	0	0	0	0
Zotu869	otu394	unassigned	Other	TACGAGTAAGACTAGTGTTATTCATCTTTATTAGGTTTAAAGGGTACCTAGACGGTATGTAGACCCATAAGGCGTAAGGCTTGTCCAGCGTGAAATATAGGTTTACCTGTATATTCGGTACATTCATACTAGAGTTATGAAGAAGAGGCAGATTTAGAGCTATTAGTGTAATTAAGAGATGAAATATTTTTAAACTAATGGAACTGGTGAGTGAAAACAGCCCTCTATTAATAACTGACGTTGAGGGACGAAGGCTTAGGTCGCGAATAGG	11	0	0	0	0	0	0	0	0	0	0	0	0	0	0	0	0	0	0	0	0	0	0	0	0	0	0	0	0	0	0	0	0	0	0	0	0	0	0	0	0	0	0	0	0
Zotu870	otu68	Bacteria(1.00),Proteobacteria(1.00),Gammaproteobacteria(1.00),Pseudomonadales(1.00),Moraxellaceae(1.00),Acinetobacter(1.00),proteobacterium_symbiont(0.75)	Other	TACAGAGGGTGCGAGCGTTAATCGGATTTACTGGGCGTAAAGCGTGCGTAGGTGGCCAATTAAGTCAAATGTGAAATCCCCGAGCTTAACTTGGGAATTGCATTCGATACTGGTTGGCTAGAGTATGGGAGAGGATGGTAGAATTCCAGGTGTAGCGGTGAAATGCGTAGAGATCTGGAGGAATACCGATGGCGAAGGCAGCCATCTGGCCTAATACTGACACTGAGGTACGAAAGCATGGGGAGCAAACAGG	11	0	0	0	0	0	0	0	0	0	0	0	0	0	0	0	0	0	0	0	0	0	0	0	0	0	0	0	0	0	0	0	0	0	0	0	0	0	0	0	0	0	0	0	0
Zotu871	otu81	Bacteria(1.00),Firmicutes(1.00),Bacilli(1.00),Lactobacillales(1.00),Enterococcaceae(1.00),Enterococcus(1.00),Enterococcus_caccae(0.46)	Other	TACGTAGGTGGCAAGCGTTGTCCGGATTTATTGGGCGTAAAGCGAGCGCAGGCGGTTTCTTAAGTCTGATGTGAAAGCCCCCGGCTCAACCGGGGAGGGTCATTGGAAACTGGGAGACTTGAGTGCAGAAGAGGAGAGTGGAATTCCATGTGTAGCGGTGAAATGCGTAGATATATGGAGGAACACCAGTGGCGAAGGCGACTCTCTGGTCTGTAACTGACGCTGAGTCACGAAAGCATGGGGAGCAAACAGG	11	0	0	0	0	0	0	0	0	0	0	0	0	0	0	0	0	0	0	0	0	0	0	0	0	0	0	0	0	0	0	0	0	0	0	0	0	0	0	0	0	0	0	0	0
Zotu872	otu395	Bacteria(1.00),Actinobacteriota(1.00),Actinobacteria(1.00),Corynebacteriales(1.00),Nocardiaceae(1.00),Rhodococcus(1.00),Rhodococcus_fascians(1.00)	Other	TACGTAGGGTGCGAGCGTTGTCCGGAATTACTGGGCGTAAAGAGTTCGTAGGCGGTTTGTCGCGTCGTTTGTGAAAACCCGGGGCTCAACTTCGGGCTTGCAGGCGATACGGGCAGACTTGAGTGTTTCAGGGGAGACTGGAATTCCTGGTGTAGCGGTGAAATGCGCAGATATCAGGAGGAACACCGGTGGCGAAGGCGGGTCTCTGGGAAACAACTGACGCTGAGGAACGAAAGCGTGGGTAGCAAACAGG	11	0	0	0	0	0	0	0	0	0	0	0	0	0	0	0	0	0	0	0	0	0	0	0	0	0	0	0	0	0	0	0	0	0	0	0	0	0	0	0	0	0	0	0	0
Zotu874	otu396	unassigned	Other	TACGGAGGGGACAAGCATTATTCGTAAGGATTGGGCGTAAAGGGCGCGTAGGCGGTTTTTAAAAGGTCTTATGTAAAAGCCACTGAAAAAAGAGGAGGAAGCATAATATAAACAAAGAAACTAGAGTAAAGAAGATGTATTTAGAAGGGCTACCCTAGAGGTAAAATTCATTTTAAAGTAGCCCGACTGACAGTTGGCGAAGGCAAAATACAAGTGATACTGACGCTAAAGCACGAAGGTTTAGGGAGCAAATCGG	11	0	0	0	0	0	0	0	0	0	0	0	0	0	0	0	0	0	0	0	0	0	0	0	0	0	0	0	0	0	0	0	0	0	0	0	0	0	0	0	0	0	0	0	0
Zotu876	otu397	Bacteria(1.00),Deinococcota(1.00),Deinococci(1.00),Thermales(1.00),Thermaceae(1.00),Thermus(1.00),uncultured_bacterium(0.87)	Other	TACGGAGGGCGCGAGCGTTACCCGGATTTACTGGGCGTAAAGGGCGTGTAGGCGGCCTGGGGCGTCCCATGTGAAAGGCCACGGCTCAACCGTGGAGGAGCGTGGGATACGCTCAGGCTAGAGGGTGGGAGAGGGTGGTGGAATTCCCGGAGTAGCGGTGAAATGCGCAGATACCGGGAGGAACGCCGATGGCGAAGGCAGCCACCTGGTCCACTTCTGACGCTGAGGCGCGAAAGCGTGGGGAGCAAACCGG	11	0	0	0	0	0	0	0	0	0	0	0	0	0	0	0	0	0	0	0	0	0	0	0	0	0	0	0	0	0	0	0	0	0	0	0	0	0	0	0	0	0	0	0	0
Zotu879	otu399	Bacteria(1.00),Proteobacteria(1.00),Alphaproteobacteria(1.00),uncultured(1.00),uncultured(1.00),uncultured(1.00),uncultured_Alphaproteobacteria(1.00)	Other	TACGGAGGGGGCTAGCGTTGTTCGGAATTACTGGGCGTAAAGGGCGCGTAGGCGGCGCGATAAGTTGGGCGTGAAAGGCCCGGGCTCAACCCGGGGACTGCGCTTGATACTGTCGCGCTGTGAGTCCGGGAGAGGATGGCGGAATTCCCAGTGTAGAGGTGAAATTCGTAGATATTGGGAAGAACACCGGTGGCGAAGGCGGCCATCTGGACCGGCACTGACGCTGAGGCGCGAAAGCGTGGGGAGCAAACAGG	11	0	0	0	0	0	0	0	0	0	0	0	0	0	0	0	0	0	0	0	0	0	0	0	0	0	0	0	0	0	0	0	0	0	0	0	0	0	0	0	0	0	0	0	0
Zotu880	otu400	Bacteria(1.00),Actinobacteriota(1.00),Actinobacteria(1.00),Propionibacteriales(1.00),Nocardioidaceae(1.00),Marmoricola(0.99),uncultured_bacterium(0.99)	Other	TACGTAGGGTGCGAGCGTTGTCCGGAATTATTGGGCGTAAAGGGCTCGTAGGCGGTCTGTTGCGTCAGGAGTGAAAACTCGGGGCTTAACCCCGAGCCTGCTTCTGATACGGGCAGACTAGAGGTATGCAGGGGAGAACGGAATTCCTGGTGTAGCGGTGAAATGCGCAGATATCAGGAGGAACACCGGTGGCGAAGGCGGTTCTCTGGGCATTACCTGACGCTGAGGAGCGAAAGTGTGGGGAGCGAACAGG	11	0	0	0	0	0	0	0	0	0	0	0	0	0	0	0	0	0	0	0	0	0	0	0	0	0	0	0	0	0	0	0	0	0	0	0	0	0	0	0	0	0	0	0	0
Zotu881	otu401	Bacteria(1.00),Chloroflexi(1.00),TK10(1.00),TK10(1.00),TK10(1.00),TK10(1.00),uncultured_bacterium(0.99)	Other	TACGTAGGGTGCGAGCGTTGCCCGGATTTATTGGGCGTAAAGGGCGCGTAGGCGGCTCGACACGTCCGTTGTGAAATCGCCCGGCTCAACTGGGCGGGGTCAGCGGATACGGTCGAGCTTGAGCAAGCTAGGGGGCAATGGAATTCCCGGTGTAGTGGTGGAATGCGTAGATATCGGGAGGAACACCAGTGGCGAAGGCGGTTGCCTGGGGCTTTGCTGACGCTGATGCGCGAAAGCGTGGGGAGCGATCCGG	11	0	0	0	0	0	0	0	0	0	0	0	0	0	0	0	0	0	0	0	0	0	0	0	0	0	0	0	0	0	0	0	0	0	0	0	0	0	0	0	0	0	0	0	0
Zotu882	otu402	Bacteria(1.00),Verrucomicrobiota(1.00),Verrucomicrobiae(1.00),Chthoniobacterales(1.00),Chthoniobacteraceae(1.00),Candidatus_Udaeobacter(1.00),uncultured_bacterium(0.95)	Other	TACAGAGGTCCCGAGCGTTGTTCGGATTCATTGGGCGTAAAGGGTGCGTAGGTGGCGCCGTAAGTGGGGTGTGAAATCCCGGGGCTTAACCCCGGGACTGCATTCCATACTGCGGTGCTTGAGGACTGGAGAGGAGACTGGAATTTACGGTGTAGCAGTGAAATGCGTAGAGATCGTAAGGAAGACCAGTGGCGAAGGCGGGTCTCTGGACAGTTCCTGACACTGAGGCACGAAGGCCAGGGGAGCAAACGGG	11	0	0	0	0	0	0	0	0	0	0	0	0	0	0	0	0	0	0	0	0	0	0	0	0	0	0	0	0	0	0	0	0	0	0	0	0	0	0	0	0	0	0	0	0
Zotu888	otu404	Bacteria(1.00),Gemmatimonadota(1.00),Gemmatimonadetes(1.00),Gemmatimonadales(1.00),Gemmatimonadaceae(1.00),Roseisolibacter(0.66),uncultured_Gemmatimonadetes(0.45)	Other	TACGGAGGGTGCGAGCGTTGTCCGGAATCACTGGGCGTAAAGGGCGCGTAGGTGGCCCCTTAAGTGTGTGGTGAAAGCCCGGGGCTCAACCCCGGGTCGGCCATGCAGACTGGGGGGCTGGAGCACTGTAGAGGCAGGCGGAATTCCGGGTGTAGCGGTGGAATGCGTAGAGATCCGGAAGAACACCGGTGGCGAAGGCGGCCTGCTGGGCAGTTGCTGACACTGAGGCGCGACAGCGTGGGGAGCAAACAGG	10	10	0	0	0	0	0	0	0	0	0	0	0	0	0	0	0	0	0	0	0	0	0	0	0	0	0	0	0	0	0	0	0	0	0	0	0	0	0	0	0	0	0	0	0
Zotu889	otu405	Bacteria(1.00),Proteobacteria(1.00),Gammaproteobacteria(1.00),Burkholderiales(1.00),Burkholderiaceae(0.97),Lautropia(0.26),uncultured_beta(0.06)	Other	TACGTAGGGTGCAAGCGTTAATCGGAATTACTGGGCGTAAAGCGTGCGCAGGCGGTTTCGCAAGACGGATGTGAAATCCCCGGGCTCAACCTGGGAACTGCATTCGTGACTGCGAGGCTAGAGTGTGTCAGAGGGAGGTGGAATTCCGCGTGTAGCAGTGAAATGCGTAGAGATGCGGAGGAACACCGATGGCGAAGGCAGCCTCCTGGGACGGCACTGACGCTCAGGCACGAAAGCGTGGGGAGCAAACAGG	10	0	0	0	0	0	10	0	0	0	0	0	0	0	0	0	0	0	0	0	0	0	0	0	0	0	0	0	0	0	0	0	0	0	0	0	0	0	0	0	0	0	0	0	0
Zotu891	otu407	Bacteria(1.00),Bacteroidota(1.00),Bacteroidia(1.00),Cytophagales(1.00),Cytophagaceae(0.97),Siphonobacter(0.97),uncultured_bacterium(0.97)	Other	TACGGAGGGTGCAAGCGTTGTCCGGATTTATTGGGTTTAAAGGGTGCGCAGGCGGCTTGATAAGTTCGTGGTGAAAGACGGTCGCTCAACGATTGCAGTGCCATGAATACTGTCAGGCTTGAATAGCGTCGAGGCGGGCGGAATTGACCGTGTAGCGGTGAAATGCATAGATATGGTCAAGAACTCCGATTGCGAAGGCAGCCCGCTGGGCGCTGATTGACGCTCAGGCACGAGAGTGTGGGGATCAAACAGG	10	0	0	0	0	0	0	0	0	0	0	0	0	0	0	0	0	0	0	0	0	0	0	0	0	0	0	10	0	0	0	0	0	0	0	0	0	0	0	0	0	0	0	0	0
Zotu892	otu228	Bacteria(1.00),Bacteroidota(1.00),Bacteroidia(1.00),Sphingobacteriales(1.00),Sphingobacteriaceae(1.00),Pedobacter(0.95),Pedobacter_sp.(0.12)	Other	TACGGAGGATCCAAGCGTTATCCGGATTTATTGGGTTTAAAGGGAGCGTAGGCGGTCTGTTAAGTCAGGGGTGAAAGACGGTGGCTCAACCATCGCAGTGCCTTTGATACTGACAGACTTGAATATAGTTGAGGTAGGCGGAATGTGACAAGTAGCGGTGAAATGCATAGATATGTCACAGAACACCAATTGCGAAGGCAGCTTACTAAGCTATGATTGACGCTGAGGCTCGAAAGCGTGGGGATCAAACAGG	10	0	0	0	0	0	0	0	0	0	0	0	0	0	0	0	0	0	0	0	0	0	0	0	0	0	0	0	0	0	0	0	0	0	0	0	0	0	10	0	0	0	0	0	0
Zotu893	otu408	Bacteria(1.00),Proteobacteria(1.00),Gammaproteobacteria(1.00),Pseudomonadales(1.00),Moraxellaceae(1.00),Moraxella(1.00),Moraxella_porci(0.84)	Other	TACAGAGGGTGCAAGCGTTAATCGGAATTACTGGGCGTAAAGCGCGCGTAGGTGGTTACTTAAGTCAGATGTGAAAGCCCCGGGCTTAACCTGGGAACTGCATCTGATACTGGGTGACTAGAGTAGGTGAGAGGGGAGTAGAATTCCAGGTGTAGCGGTGAAATGCGTAGAGATCTGGAGGAATACCGATGGCGAAGGCAGCTCCCTGGCATCATACTGACACTGAGGTGCGAAAGCGTGGGTAGCAAACAGG	10	0	0	0	0	0	0	0	0	0	0	0	0	0	0	0	0	0	0	0	0	0	0	0	0	0	0	0	0	0	0	0	0	0	0	0	0	0	0	0	0	10	0	0	0
Zotu896	otu409	Bacteria(1.00),Bacteroidota(1.00),Bacteroidia(1.00),Chitinophagales(1.00),Chitinophagaceae(1.00),Flavisolibacter(1.00),uncultured_bacterium(0.94)	Other	TACGGAGGGTGCAAGCGTTATCCGGATTCACTGGGTTTAAAGGGAGCGTAGGAGGGCAGGTAAGTCAGTGGTGAAATCTTCGAGCTTAACTCGGAAACTGCCGTTGATACTATCTGTCTTGAATACCGTGGAGATGAGCGGAATATGTCATGTAGCGGTGAAATGCTTAGATATGACATAGAACACCAATTGCGAAGGCAGCTCGTTACACGAATATTGACTCTGAGGCTCGAAAGCGTGGGGATCAAACAGG	10	0	0	0	0	0	0	0	0	0	0	0	0	0	0	0	0	0	0	0	0	0	0	0	0	0	0	0	0	0	0	0	0	0	0	0	0	0	0	0	0	0	0	0	0
Zotu898	otu411	Bacteria(1.00),Actinobacteriota(1.00),Thermoleophilia(1.00),Solirubrobacterales(1.00),Solirubrobacteraceae(1.00),Solirubrobacteraceae(0.70),uncultured_bacterium(0.61)	Other	TACGTAGGGGGCAAGCGTTGTCCGGAATCATTGGGCGTAAAGAGCGTGTAGGCGGCCCGATAAGTCCGCTGTGAAAGTCCAGGGCTCAACCCTGGAATGCCGGTGGATACTGTCGGGCTCGAATCCGGAAGAGGTGAGTGGAATTCCTGGTGTAGCGGTGAAATGCGCAGATATCAGGAGGAACACCAATGGCGAAGGCAGCTCACTGGGACGGTATTGACGCTGAGACGCGAAAGCGTGGGGAGCAAACAGG	10	0	0	0	0	0	0	0	0	0	0	0	0	0	0	0	0	0	0	0	0	0	0	0	0	0	0	0	0	0	0	0	0	0	0	0	0	0	0	0	0	0	0	0	0
Zotu899	otu163	Bacteria(1.00),Proteobacteria(1.00),Alphaproteobacteria(1.00),Rhizobiales(1.00),Beijerinckiaceae(1.00),1174-901-12(1.00),uncultured_bacterium(1.00)	Other	TACGAAGGGGGCTAGCGTTGTTCGGAATCACTGGGCGTAAAGGGTGCGTAGGCGGGATTTTAAGTCAGGGGTGAAATCCCGAGGCTCAACCTCGGAACTGCCTTTGATACTGGGATCCTTGAGTCCGGAAGAGGTGAGTGGAACTGCGAGTGTAGAGGTGAAATTCGTAGATATTCGCAAGAACACCGGTGGCGAAGGCGGCTCACTGGTCCGGAACTGACGCTGAGGCACGACAGCGTGGGGAGCAAACAGG	10	0	0	0	0	0	0	0	0	0	0	0	0	0	0	0	0	0	0	0	0	0	0	0	0	0	0	0	0	0	0	0	0	0	0	0	0	0	0	0	0	0	0	0	0
Zotu900	otu412	Bacteria(1.00),Gemmatimonadota(1.00),Gemmatimonadetes(1.00),Gemmatimonadales(1.00),Gemmatimonadaceae(1.00),Gemmatimonas(0.99),uncultured_Gemmatimonadetes(0.68)	Other	TACGGAGGGTGCAAGCGTTGTCCGGAATCACTGGGCGTAAAGGGCGCGTAGGCGGCTCATGAAGGCTGTGGTGAAAGTCCGGGGCTCAACCTCGGATCGGCCGTGGCGACTCGTGGGCTGGAGCACTGTAGAGGCGGGTGGAATTCCGGGTGTAGCGGTGGAATGCGTAGAGATCCGGAAGAACACCAGTGGCGAAGGCGGCCCGCTGGGCAGTGGCTGACGCTGAGGCGCGACAGCGTGGGGAGCAAACAGG	10	0	0	0	0	0	0	0	0	0	0	0	0	0	0	0	0	0	0	0	0	0	0	0	0	0	0	0	0	0	0	0	0	0	0	0	0	0	0	0	0	0	0	0	0
Zotu906	otu415	Bacteria(1.00),Proteobacteria(1.00),Alphaproteobacteria(1.00),Caulobacterales(1.00),Caulobacteraceae(1.00),Brevundimonas(1.00),uncultured_bacterium(0.21)	Other	TACGAAGGGGGCTAGCGTTGCTCGGAATTACTGGGCGTAAAGGGCGCGTAGGCGGATCGTTAAGTCAGAGGTGAAATCCCAGGGCTCAACCCTGGAACTGCCTTTGATACTGGCGATCTTGAGTATGAGAGAGGTATGTGGAACTCCGAGTGTAGAGGTGAAATTCGTAGATATTCGGAAGAACACCAGTGGCGAAGGCGACATACTGGCTCATTACTGACGCTGAGGCGCGAAAGCGTGGGGAGCAAACAGG	9	9	0	0	0	0	0	0	0	0	0	0	0	0	0	0	0	0	0	0	0	0	0	0	0	0	0	0	0	0	0	0	0	0	0	0	0	0	0	0	0	0	0	0	0
Zotu907	otu31	Bacteria(1.00),Proteobacteria(1.00),Gammaproteobacteria(1.00),Pseudomonadales(1.00),Moraxellaceae(1.00),Enhydrobacter(1.00),Hydra_vulgaris(0.88)	Other	TACAGAGGGTGCGAGCGTTAATCGGAATTACTGGGCGTAAAGCGAGTGTAGGTGGCTCATTAAGTCACATGTGAAATCCCCGGGCTTAACCTGGGAACTGCATGTGATACTGGTGGTGCTAGAATATGTGAGAGGGAAGTAGAATTCCAGGTGTAGCGGTGAAATGCGTAGAGATCTGAAGGAATACCGATGGCGAAGGCAGCTTCCTGGCACAATATTGACACTGAGATTCGAAAGCGTGGGTAGCAAACAGG	9	9	0	0	0	0	0	0	0	0	0	0	0	0	0	0	0	0	0	0	0	0	0	0	0	0	0	0	0	0	0	0	0	0	0	0	0	0	0	0	0	0	0	0	0
Zotu908	otu416	Bacteria(1.00),Proteobacteria(1.00),Alphaproteobacteria(1.00),Rhizobiales(1.00),Beijerinckiaceae(0.95),Methylocella(0.84),uncultured_bacterium(0.94)	Other	TACGAAGGGGGCTAGCGTTGTTCGGATTTACTGGGCGTAAAGCGCACGTAGGCGGAAATTTAAGTCAGGGGTGAAATCCCGAGGCTCAACCTCGGAACTGCCTTTGATACTGGGTTTCTTGAGTCCGGAAGAGGTGAGTGGAACTGCGAGTGTAGAGGTGAAATTCGTAGATATTCGCAAGAACACCAGTGGCGAAGGCGGCTCACTGGTCCGGAACTGACGCTGAGGTGCGAAAGCGTGGGGAGCAAACAGG	9	0	0	0	0	0	0	9	0	0	0	0	0	0	0	0	0	0	0	0	0	0	0	0	0	0	0	0	0	0	0	0	0	0	0	0	0	0	0	0	0	0	0	0	0
Zotu909	otu202	Bacteria(1.00),Proteobacteria(1.00),Gammaproteobacteria(1.00),Burkholderiales(1.00),Neisseriaceae(1.00),Neisseria(1.00),uncultured_bacterium(0.91)	Other	TACGTAGGGTGCGAGCGTTAATCGGAATTACTGGGCGTAAAGCGGGCGCAGACGGTTACTTAAGCAGGATGTGAAATCCCCGGGCTCAACCTGGGAACTGCGTTCTGAACTGGGTGACTAGAGTGTGTCAGAGGGAGGTAGAATTCCACGTGTAGCAGTGAAATGCGTAGAGATGTGGAGGAATACCGATGGCGAAGGCAGCCTCCTGGGATAACACTGACGTTCATGCCCGAAAGCGTGGGTAGCAAACAGG	9	0	0	0	0	0	0	0	9	0	0	0	0	0	0	0	0	0	0	0	0	0	0	0	0	0	0	0	0	0	0	0	0	0	0	0	0	0	0	0	0	0	0	0	0
Zotu910	otu417	Bacteria(1.00),Bacteroidota(1.00),Bacteroidia(1.00),Chitinophagales(1.00),Chitinophagaceae(1.00),Segetibacter(1.00),uncultured_bacterium(1.00)	Other	TACGGAGGGTGCGAGCGTTATCCGGATTCACTGGGTTTAAAGGGTGCGTAGGTGGGTTTGTAAGTCAGTGGTGAAATCTCCGTGCTTAACATGGAAACTGCCATTGATACTACAGGTCTTGAATTTTCCGGAGGTTAGCGGAATATGTCATGTAGCGGTGAAATGCTTAGATATGACATAGAACACCAATTGCGAAGGCAGCTAACTACAGGGATATTGACACTGAGGCACGAAAGCGTGGGGATCAAACAGG	9	0	0	0	0	0	0	0	0	9	0	0	0	0	0	0	0	0	0	0	0	0	0	0	0	0	0	0	0	0	0	0	0	0	0	0	0	0	0	0	0	0	0	0	0
Zotu920	otu9	Bacteria(1.00),Proteobacteria(1.00),Alphaproteobacteria(1.00),Rickettsiales(1.00),Rickettsiaceae(1.00),Rickettsia(1.00),metagenome(0.23)	Other	GACGGAGGGGGCTAGCGTTGTTCGGAATTACTGGGCGTAAAGAGTGCGTAGGCGGTTTAGTAAGTTGGAAGTGAAAGCCTGGGGCTTAACCTCGGAATTGCTTTCAAAACTACTAATCTAGAGTGTAGTAGGGGATGATGGAATTCCTAGTGTAGAGGTGAAATTCTTAGATATTAGGAGGAACACCGGTGGCGAAGGCGGTCATCTGGGCTACAACTGACGCTGATGCACGAAAGCGTGGGGAGCAAACAGG	8	0	0	0	0	0	0	0	0	0	0	0	0	0	0	0	0	0	0	0	0	0	0	0	0	0	0	0	0	0	0	0	8	0	0	0	0	0	0	0	0	0	0	0	0
Zotu921	otu424	Bacteria(1.00),Proteobacteria(1.00),Gammaproteobacteria(1.00),Enterobacterales(0.81),Morganellaceae(0.75),Buchnera(0.30),bacterium_endosymbiont(0.03)	Other	TACGGAGGGTGCAAGCGTTAATCGGAATTACTGGGCGTAAAGAGCACGTAGGTGGTAAATTAAGTCAGATGTGAAAGCCCTGGGCTTAACCTAGGAATGGCATTTGAAACTGATTTACTCGAGTATCGTAGAGGGAGGTAGAATTTCGGGTGTAGCGGTGAAATGTGTAGATATCCGAAAGAATACCAGTGGCGAAGGCGGCCTCCTGGACGAATACTGACACTGAGGTGCGAAAGCATGGGGAGCAAACAGG	8	0	0	0	0	0	0	0	0	0	0	0	0	0	0	0	0	0	0	0	0	0	0	0	0	0	0	0	0	0	0	0	0	0	0	0	0	0	0	0	0	0	0	0	0
[truncated: 3 more rows]
[truncated: 103 more columns]

## Sheet: S7_16SV1V2_zOTUs
Table S7. zOTU table -V1-V2 hypervariable regions of 16S rRNA gene
[truncated: 1,825 more rows]
[truncated: 36 more columns]

## Sheet: S8_ITS2_zOTUs
Table S8. zOTU table - fungal ITS2 region
[truncated: 1,004 more rows]
[truncated: 102 more columns]

## Sheet: S9_ITS1_zOTUs
Table S8. zOTU table - fungal ITS1 region
[truncated: 413 more rows]
[truncated: 31 more columns]

## Sheet: S10_nuSSUV7-V8_zOTUs
Table S10. zOTU table - V7-V8 hypervariable region of fungal 18S rRNA
[truncated: 324 more rows]
[truncated: 96 more columns]

[truncated: 6 more sheets: S11_List_of _genomes, S12_Genome_contents_comparison_, S13_Genome_contents_comparison_, S14_Additional_symbionts_biosyn, S15_Sulcia_rpoB_distances, S16_Nasuia_rpoB_distances]
